# Supplementary material for: Adopt or Adapt: Sanitation Technology Choices in Urbanizing Malawi
Source: PLoS One. 2016 Aug 17;11(8):e0161262. doi: 10.1371/journal.pone.0161262 (PMC4988694; doi:10.1371/journal.pone.0161262)
Supplement: S2 File — (XLSX) [file pone.0161262.s002.xlsx]

## Sheet: DATA_MAIN
QUEST	TOWN	CITY	city	current	xsumcurrent	CURRENT TECHNOLOGY	TECHNOLOGY NAME		HAS SPACE TO EXTEND HOUSE?	HAS SPACE CAN BUILD ANOTHER HOUSE?		SOURCE OF DRINKING WATER		HAS A GARDEN?		TENANTS AT PROPERTY	NUMBER OF HOUSES	NUMBER OF PEOPLE		INCOME5	REJECT CHOICE DUE TO INCONSISTENCY	CHOICE	NAME OF CHOICE	TECHNOLOGY CHOICE	TAKE LOAN	CHOICE LOAN	GENDER HEAD OF HOUSEHOLD	EDUCATION OF HEAD OF HOUSEHOLD	RELIGION HEAD OF HOUSEHOLD	AGE OF HOUSEHOLD HEAD	INCOME5	MONTHLY INCOME OF HOUSEHOLD	KNOWLEDGE OF ECOLOGICAL SANITATION	CONCERN ABOUT HIGH GROUND WATER TABLE	CONCERN ABOUT BEDROCK	CONCERN ABOUT SAND	CONCERN ABOUT SPACE FOR SANITATION	CAN AFFORD ECOLOGICAL SANITATION	CAN AFFORD ECOLOGICAL SANITATION	HAS TV	HAS ELECTRICITY	SHARED SANITATION
39	MBAYANI	Blantyre	1	3	3	3	UNIMPROVED SANITATION		YES	YES		PUBLIC TAP		YES		YES	6	13		3	NO	3	UNIMPROVED SANITATION	UNIMPROVED SANITATION	NO	3	MALE	SECONDARY	CHRISTIAN	15-34	1	61-80000	PRIOR KNOWLEDGE	DISAGREE	DISAGREE	AGREE	STRONGLY DISAGREE	STRONGLY AGREE	4	NO	YES	YES
40	MBAYANI	Blantyre	1	2	1	1	PIT LATRINE, CEMENT FLOOR		YES	YES		PUBLIC TAP		YES		YES	11	15		1	NO	11	EMPTY CURRENT PIT LATRINE	PIT EMPTYING	NO	11	FEMALE	SECONDARY	CHRISTIAN	OVER 65	2	21 to 40,000	PRIOR KNOWLEDGE	DISAGREE	STRONGLY DISAGREE	STRONGLY DISAGREE	STRONGLY DISAGREE	STRONGLY DISAGREE	1	NO	NO	YES
41	MBAYANI	Blantyre	1	5	5	5	LINED PIT LATRINE, CEMENT FLOOR		NO	YES		PUBLIC TAP		NO		YES	7	23		1	NO	5	LINED PIT LATRINE	LINED PIT LATRINE, CEMENT FLOOR	NO	5	MALE	PRIMARY	CHRISTIAN	35-64	1	11-20000	PRIOR KNOWLEDGE	STRONGLY AGREE	STRONGLY AGREE	AGREE	STRONGLY DISAGREE	STRONGLY DISAGREE	1	YES	YES	YES
42	MBAYANI	Blantyre	1	1	1	1	PIT LATRINE, CEMENT FLOOR		NO	NO		PUBLIC TAP		NO		YES	2	10		1	NO	5	LINED PIT LATRINE	LINED PIT LATRINE, CEMENT FLOOR	NO	5	MALE	PRIMARY	CHRISTIAN	35-64	1	11-20000	PRIOR KNOWLEDGE	AGREE	AGREE	STRONGLY DISAGREE	STRONGLY DISAGREE	STRONGLY DISAGREE	1	NO	NO	NO
43	MBAYANI	Blantyre	1	3	3	3	UNIMPROVED SANITATION		YES	YES		PUBLIC TAP		NO		YES	3	17		0	YES	7	URINE DIVERTING TOILET	ECOLOGICAL SANITATION	YES	5	MALE	PRIMARY	CHRISTIAN	35-64	1	Less than 10,000	NO PRIOR KNOWLEDGE	DISAGREE	DISAGREE	DISAGREE	STRONGLY DISAGREE	STRONGLY DISAGREE	1	NO	NO	YES
44	MBAYANI	Blantyre	1	5	5	5	LINED PIT LATRINE, CEMENT FLOOR		YES	NO		PUBLIC TAP		YES		YES	4	15		4	NO	11	EMPTY CURRENT PIT LATRINE	PIT EMPTYING	NO	11	MALE	PRIMARY	CHRISTIAN	35-64	3	over 80000	PRIOR KNOWLEDGE	STRONGLY DISAGREE	STRONGLY AGREE	STRONGLY DISAGREE	STRONGLY DISAGREE			YES	YES	YES
46	MBAYANI	Blantyre	1	2	1	1	PIT LATRINE, CEMENT FLOOR		NO	NO		PUBLIC TAP		NO		YES	5	15		1	NO	7	URINE DIVERTING TOILET	ECOLOGICAL SANITATION	YES	7	FEMALE	SECONDARY	CHRISTIAN	15-34	4	21 to 40,000	PRIOR KNOWLEDGE	STRONGLY AGREE	STRONGLY DISAGREE	STRONGLY DISAGREE	STRONGLY DISAGREE	STRONGLY AGREE	4	NO	NO	YES
47	MBAYANI	Blantyre	1	3	3	3	UNIMPROVED SANITATION		YES	NO		PUBLIC TAP		NO		NO	1	7		1	NO	1	PIT LATRINE, CEMENT FLOOR	PIT LATRINE, CEMENT FLOOR	NO	1	MALE	PRIMARY	CHRISTIAN	35-64	2	21 to 40,000	PRIOR KNOWLEDGE	DISAGREE	STRONGLY AGREE	DISAGREE	DIAGREE	STRONGLY DISAGREE	1	NO	NO	NO
48	MBAYANI	Blantyre	1	2	1	1	PIT LATRINE, CEMENT FLOOR		YES	YES		PUBLIC TAP		NO		YES	2	10		3	YES	7	URINE DIVERTING TOILET	ECOLOGICAL SANITATION	YES	7	MALE	SECONDARY	CHRISTIAN	35-64	4	61-80000	PRIOR KNOWLEDGE	DISAGREE	DISAGREE	DISAGREE	STRONGLY DISAGREE	STRONGLY DISAGREE	1	YES	YES	YES
49	MBAYANI	Blantyre	1	5	5	5	LINED PIT LATRINE, CEMENT FLOOR		YES	NO		PIPE AT THE YARD		YES		YES	5	15		4	NO	13	SEPTIC TANK	FLUSHING TOILET	NO	7	MALE	SECONDARY	CHRISTIAN	35-64	4	over 80000	NO PRIOR KNOWLEDGE	STRONGLY DISAGREE	AGREE	DISAGREE	STRONGLY DISAGREE	DISAGREE	2	YES	YES	YES
50	MBAYANI	Blantyre	1	2	1	1	PIT LATRINE, CEMENT FLOOR		YES	YES		PUBLIC TAP		NO		YES	5	20		4	NO	11	EMPTY CURRENT PIT LATRINE	PIT EMPTYING	NO	11	MALE	SECONDARY	CHRISTIAN	35-64	4	61-80000	PRIOR KNOWLEDGE	STRONGLY DISAGREE	STRONGLY AGREE	AGREE	STRONGLY DISAGREE	STRONGLY DISAGREE	1	YES	YES	YES
51	MBAYANI	Blantyre	1	5	5	5	LINED PIT LATRINE, CEMENT FLOOR		YES	YES		PUBLIC TAP		NO		YES	2	11		2	NO	11	EMPTY CURRENT PIT LATRINE	PIT EMPTYING	NO	11	MALE	COLEEGE	MOSLEM	35-64	2	21 to 40,000	PRIOR KNOWLEDGE	STRONGLY DISAGREE	STRONGLY AGREE	AGREE	STRONGLY DISAGREE	STRONGLY DISAGREE	1	YES	YES	NO
53	MBAYANI	Blantyre	1	5	5	5	LINED PIT LATRINE, CEMENT FLOOR		YES	YES		PIPE AT THE YARD		YES		NO	1	7		3	NO	11	EMPTY CURRENT PIT LATRINE	PIT EMPTYING	NO	11	MALE	COLEEGE	MOSLEM	35-64	4	61-80000	PRIOR KNOWLEDGE	STRONGLY DISAGREE	STRONGLY DISAGREE	STRONGLY DISAGREE	STRONGLY DISAGREE	STRONGLY DISAGREE	1	YES	YES	NO
54	MBAYANI	Blantyre	1	5	5	5	LINED PIT LATRINE, CEMENT FLOOR		YES	NO		PIPE AT THE YARD		NO		NO	1	12		3	NO	11	EMPTY CURRENT PIT LATRINE	PIT EMPTYING	NO	11	MALE	PRIMARY	MOSLEM	OVER 65	3	61-80000	NO PRIOR KNOWLEDGE	AGREE	AGREE	DISAGREE	STRONGLY AGREE	AGREE	3	YES	YES	NO
55	MBAYANI	Blantyre	1	5	5	5	LINED PIT LATRINE, CEMENT FLOOR		NO	NO		PUBLIC TAP		NO		NO	1	5		1	NO	11	EMPTY CURRENT PIT LATRINE	PIT EMPTYING	YES	7	MALE	COLEEGE	CHRISTIAN	35-64	1	11-20000	PRIOR KNOWLEDGE	AGREE	DISAGREE	AGREE	STRONGLY DISAGREE	STRONGLY DISAGREE	1	YES	YES	NO
56	MBAYANI	Blantyre	1	5	5	5	LINED PIT LATRINE, CEMENT FLOOR		YES	NO		PUBLIC TAP		NO		YES	2	6		4	NO	13	SEPTIC TANK	FLUSHING TOILET	NO	13	FEMALE	SECONDARY	CHRISTIAN	15-34	0	over 80000	PRIOR KNOWLEDGE	DISAGREE	DISAGREE	DISAGREE	STRONGLY DISAGREE	STRONGLY AGREE	4	YES	YES	YES
57	MBAYANI	Blantyre	1	5	5	5	LINED PIT LATRINE, CEMENT FLOOR		YES	NO		PUBLIC TAP		NO		NO	1	7		1	NO	11	EMPTY CURRENT PIT LATRINE	PIT EMPTYING	NO	11	MALE	PRIMARY	CHRISTIAN	35-64	2	21 to 40,000	NO PRIOR KNOWLEDGE	STRONGLY DISAGREE	STRONGLY DISAGREE	STRONGLY DISAGREE	STRONGLY DISAGREE	STRONGLY DISAGREE	1	YES	YES	NO
58	MBAYANI	Blantyre	1	1	1	1	PIT LATRINE, CEMENT FLOOR		YES	YES		PUBLIC TAP		NO		NO	1	3		1	NO	1	PIT LATRINE, CEMENT FLOOR	PIT LATRINE, CEMENT FLOOR	YES	6	MALE	COLEEGE	CHRISTIAN	15-34	1	11-20000	PRIOR KNOWLEDGE	STRONGLY AGREE	DISAGREE	STRONGLY DISAGREE	STRONGLY DISAGREE	STRONGLY DISAGREE	1	YES	YES	NO
59	MBAYANI	Blantyre	1	2	1	1	PIT LATRINE, CEMENT FLOOR		NO	NO		PUBLIC TAP		NO		YES	2	8		3	NO	5	LINED PIT LATRINE	LINED PIT LATRINE, CEMENT FLOOR	YES	5	MALE	PRIMARY	CHRISTIAN	35-64	4	61-80000	PRIOR KNOWLEDGE	STRONGLY DISAGREE	STRONGLY AGREE	STRONGLY DISAGREE	STRONGLY DISAGREE	STRONGLY DISAGREE	1	YES	NO	YES
60	MBAYANI	Blantyre	1	5	5	5	LINED PIT LATRINE, CEMENT FLOOR		NO	NO		PUBLIC TAP		NO		YES	3	14		4	NO	11	EMPTY CURRENT PIT LATRINE	PIT EMPTYING	YES	7	MALE	PRIMARY	CHRISTIAN	35-64	4	over 80000	PRIOR KNOWLEDGE	STRONGLY DISAGREE	STRONGLY DISAGREE	STRONGLY DISAGREE	STRONGLY DISAGREE	STRONGLY DISAGREE	1	YES	YES	YES
61	MBAYANI	Blantyre	1	5	5	5	LINED PIT LATRINE, CEMENT FLOOR		YES	NO		PUBLIC TAP		NO		YES	3	13		0	NO	11	EMPTY CURRENT PIT LATRINE	PIT EMPTYING	NO	11	MALE	PRIMARY	MOSLEM	35-64	1	Less than 10,000	PRIOR KNOWLEDGE	STRONGLY AGREE	STRONGLY DISAGREE	STRONGLY DISAGREE	STRONGLY DISAGREE	STRONGLY DISAGREE	1	NO	NO	YES
62	MBAYANI	Blantyre	1	3	3	3	UNIMPROVED SANITATION		YES	YES		PUBLIC TAP		YES		NO	1	5		0	NO	3	UNIMPROVED SANITATION	UNIMPROVED SANITATION	NO	3	FEMALE	PRIMARY	CHRISTIAN	35-64	1	Less than 10,000	PRIOR KNOWLEDGE	STRONGLY DISAGREE	STRONGLY AGREE	AGREE	STRONGLY DISAGREE	STRONGLY DISAGREE	1	NO	NO	NO
63	MBAYANI	Blantyre	1	3	3	3	UNIMPROVED SANITATION		YES	YES		PUBLIC TAP		NO		NO	1	4		0	NO	3	UNIMPROVED SANITATION	UNIMPROVED SANITATION	NO	3	FEMALE	PRIMARY	CHRISTIAN	35-64	1	Less than 10,000	PRIOR KNOWLEDGE	STRONGLY AGREE	AGREE	AGREE	STRONGLY DISAGREE	STRONGLY DISAGREE	1	NO	NO	NO
64	MBAYANI	Blantyre	1	5	5	5	LINED PIT LATRINE, CEMENT FLOOR		NO	NO		PUBLIC TAP		NO		YES	3	16		2	NO	11	EMPTY CURRENT PIT LATRINE	PIT EMPTYING	NO	11	MALE	SECONDARY	CHRISTIAN	35-64	1	21 to 40,000	PRIOR KNOWLEDGE	STRONGLY AGREE	DISAGREE	STRONGLY DISAGREE	STRONGLY AGREE	STRONGLY AGREE	4	NO	YES	YES
65	MBAYANI	Blantyre	1	3	3	3	UNIMPROVED SANITATION		YES	YES		PUBLIC TAP		NO		YES	3	8		0	NO	3	UNIMPROVED SANITATION	UNIMPROVED SANITATION	YES	8	MALE	PRIMARY	CHRISTIAN	35-64	1	Less than 10,000	PRIOR KNOWLEDGE	STRONGLY DISAGREE	STRONGLY AGREE	AGREE	STRONGLY DISAGREE	STRONGLY DISAGREE	1	YES	YES	YES
66	MBAYANI	Blantyre	1	3	3	3	UNIMPROVED SANITATION		YES	NO		PUBLIC TAP		NO		NO	1	8		0	NO	3	UNIMPROVED SANITATION	UNIMPROVED SANITATION	NO	3	MALE	SECONDARY	CHRISTIAN	35-64	1	Less than 10,000	PRIOR KNOWLEDGE	AGREE	STRONGLY AGREE	AGREE	STRONGLY DISAGREE	STRONGLY DISAGREE	1	NO	NO	NO
67	MBAYANI	Blantyre	1	5	5	5	LINED PIT LATRINE, CEMENT FLOOR		YES	NO		PUBLIC TAP		NO		NO	1	12			NO	1	PIT LATRINE, CEMENT FLOOR	PIT LATRINE, CEMENT FLOOR	YES	1	MALE	SECONDARY	CHRISTIAN	35-64	1		PRIOR KNOWLEDGE	AGREE	STRONGLY AGREE	STRONGLY DISAGREE	STRONGLY DISAGREE	STRONGLY DISAGREE	1	NO	NO	NO
68	MBAYANI	Blantyre	1	2	1	1	PIT LATRINE, CEMENT FLOOR		YES	YES		PUBLIC TAP		YES		YES	4	10		1	NO	1	PIT LATRINE, CEMENT FLOOR	PIT LATRINE, CEMENT FLOOR	NO	1	MALE	SECONDARY	CHRISTIAN	15-34	1	21 to 40,000	PRIOR KNOWLEDGE	STRONGLY DISAGREE	DISAGREE	STRONGLY DISAGREE	STRONGLY DISAGREE	STRONGLY AGREE	4	NO	YES	YES
69	MBAYANI	Blantyre	1	5	5	5	LINED PIT LATRINE, CEMENT FLOOR		YES	NO		PIPE AT THE YARD		NO		YES	4			1	NO	11	EMPTY CURRENT PIT LATRINE	PIT EMPTYING	NO	11	MALE	PRIMARY	CHRISTIAN	35-64	2	21 to 40,000	PRIOR KNOWLEDGE	STRONGLY DISAGREE	DISAGREE	STRONGLY DISAGREE	STRONGLY DISAGREE	STRONGLY DISAGREE	1	YES	YES	NO
70	MBAYANI	Blantyre	1	7	78	7	URINE DIVERTING TOILET		YES	YES		PUBLIC TAP		NO		YES	3	7		2	NO	11	EMPTY CURRENT PIT LATRINE	PIT EMPTYING	YES	11	FEMALE	SECONDARY	CHRISTIAN	15-34	1	21 to 40,000	PRIOR KNOWLEDGE	STRONGLY DISAGREE	STRONGLY AGREE	AGREE	STRONGLY DISAGREE			NO	NO	YES
71	MBAYANI	Blantyre	1	5	5	5	LINED PIT LATRINE, CEMENT FLOOR		YES	YES		PUBLIC TAP		NO		YES	6	14		2	NO	5	LINED PIT LATRINE	LINED PIT LATRINE, CEMENT FLOOR	NO	5	FEMALE	NO NOE	CHRISTIAN	35-64	2	21 to 40,000	PRIOR KNOWLEDGE	STRONGLY DISAGREE	STRONGLY AGREE	DISAGREE	STRONGLY DISAGREE	STRONGLY DISAGREE	1	NO	YES	YES
72	MBAYANI	Blantyre	1	5	5	5	LINED PIT LATRINE, CEMENT FLOOR		NO	NO		PUBLIC TAP		NO		YES	3	7		1	NO	11	EMPTY CURRENT PIT LATRINE	PIT EMPTYING	NO	11	MALE	PRIMARY	CHRISTIAN	15-34	2	21 to 40,000	PRIOR KNOWLEDGE	AGREE	STRONGLY DISAGREE	STRONGLY AGREE	STRONGLY DISAGREE	STRONGLY AGREE	4	NO	NO	YES
73	MBAYANI	Blantyre	1	5	5	5	LINED PIT LATRINE, CEMENT FLOOR		YES	YES		PIPE AT THE YARD		NO		NO	1	6		1	NO	7	URINE DIVERTING TOILET	ECOLOGICAL SANITATION	NO	7	MALE	SECONDARY	CHRISTIAN	15-34	1	11-20000	PRIOR KNOWLEDGE	AGREE	AGREE	DISAGREE	STRONGLY DISAGREE	STRONGLY AGREE	4	YES	YES	NO
74	MBAYANI	Blantyre	1	5	5	5	LINED PIT LATRINE, CEMENT FLOOR		NO	YES		PUBLIC TAP		NO		YES	4	17		1	NO	11	EMPTY CURRENT PIT LATRINE	PIT EMPTYING	NO	11	MALE	SECONDARY	CHRISTIAN	35-64	2	21 to 40,000	PRIOR KNOWLEDGE	STRONGLY AGREE	STRONGLY AGREE	DISAGREE	STRONGLY DISAGREE	STRONGLY DISAGREE	1	YES	NO	YES
75	MBAYANI	Blantyre	1	3	3	3	UNIMPROVED SANITATION		YES	YES		PUBLIC TAP		NO		NO	1	7		0	NO	1	PIT LATRINE, CEMENT FLOOR	PIT LATRINE, CEMENT FLOOR	NO	1	MALE	PRIMARY	CHRISTIAN	35-64	1	Less than 10,000	PRIOR KNOWLEDGE	STRONGLY DISAGREE	STRONGLY AGREE	STRONGLY DISAGREE	STRONGLY DISAGREE	STRONGLY DISAGREE	1	NO	NO	NO
76	MBAYANI	Blantyre	1	3	3	3	UNIMPROVED SANITATION		NO	NO		PUBLIC TAP		NO		YES	4	10		1	NO	7	URINE DIVERTING TOILET	ECOLOGICAL SANITATION	YES	7	FEMALE	SECONDARY	CHRISTIAN	35-64	0	11-20000	PRIOR KNOWLEDGE	AGREE	STRONGLY DISAGREE	STRONGLY DISAGREE	STRONGLY DISAGREE	STRONGLY AGREE	4	NO	YES	YES
77	MBAYANI	Blantyre	1	2	1	1	PIT LATRINE, CEMENT FLOOR		YES	YES		PUBLIC TAP		YES		NO	4	23		1	NO	5	LINED PIT LATRINE	LINED PIT LATRINE, CEMENT FLOOR	YES	5	MALE	PRIMARY	CHRISTIAN	35-64	2	21 to 40,000	NO PRIOR KNOWLEDGE	STRONGLY DISAGREE	STRONGLY AGREE	STRONGLY DISAGREE	STRONGLY DISAGREE	STRONGLY DISAGREE	1	YES		YES
78	MBAYANI	Blantyre	1	5	5	5	LINED PIT LATRINE, CEMENT FLOOR		YES	YES		PUBLIC TAP		NO		YES	5	12		1	NO	11	EMPTY CURRENT PIT LATRINE	PIT EMPTYING	NO	11	FEMALE	SECONDARY	CHRISTIAN	35-64	2	21 to 40,000	PRIOR KNOWLEDGE	STRONGLY DISAGREE	STRONGLY AGREE	STRONGLY AGREE	STRONGLY DISAGREE	STRONGLY DISAGREE	1	YES	YES	YES
120	NDIRANDE	Blantyre	1	5	5	5	LINED PIT LATRINE, CEMENT FLOOR		NO	NO		PUBLIC TAP		YES		YES	3	14		2	NO	5	LINED PIT LATRINE	LINED PIT LATRINE, CEMENT FLOOR	YES	7	MALE	COLEEGE	CHRISTIAN	35-64	1	41-50000	PRIOR KNOWLEDGE	STRONGLY DISAGREE	DISAGREE	STRONGLY DISAGREE	STRONGLY DISAGREE	AGREE	3	YES	YES	YES
121	NDIRANDE	Blantyre	1	7	78	7	URINE DIVERTING TOILET		YES	YES		PIPE AT THE YARD		YES		YES	3	10		0	NO	11	EMPTY CURRENT PIT LATRINE	PIT EMPTYING	NO	11	FEMALE	PRIMARY	CHRISTIAN	35-64	1	Less than 10,000	PRIOR KNOWLEDGE	STRONGLY DISAGREE	STRONGLY DISAGREE	STRONGLY DISAGREE	STRONGLY AGREE			YES		YES
122	NDIRANDE	Blantyre	1	2	1	1	PIT LATRINE, CEMENT FLOOR		NO	NO		PIPE AT THE YARD		NO		YES	2	9		2	NO	11	EMPTY CURRENT PIT LATRINE	PIT EMPTYING	NO	11	FEMALE	COLEEGE	CHRISTIAN	15-34		41-50000	PRIOR KNOWLEDGE	STRONGLY DISAGREE	STRONGLY DISAGREE	STRONGLY DISAGREE	STRONGLY AGREE			YES	YES	NO
123	NDIRANDE	Blantyre	1	3	3	3	UNIMPROVED SANITATION		YES	YES		PUBLIC TAP		NO		NO	1	3		1	NO	5	LINED PIT LATRINE	LINED PIT LATRINE, CEMENT FLOOR	YES	5	MALE	SECONDARY	CHRISTIAN	15-34	2	21 to 40,000	NO PRIOR KNOWLEDGE	STRONGLY DISAGREE	STRONGLY DISAGREE	STRONGLY DISAGREE	STRONGLY DISAGREE	DISAGREE	2	YES	NO	NO
124	NDIRANDE	Blantyre	1	2	1	1	PIT LATRINE, CEMENT FLOOR		NO	NO		PUBLIC TAP		NO		YES	7	15		2	NO	5	LINED PIT LATRINE	LINED PIT LATRINE, CEMENT FLOOR	YES	5	MALE	SECONDARY	CHRISTIAN	35-64	3	21 to 40,000	NO PRIOR KNOWLEDGE	STRONGLY DISAGREE	AGREE	STRONGLY DISAGREE	STRONGLY DISAGREE	STRONGLY AGREE	4	YES	YES	YES
125	NDIRANDE	Blantyre	1	2	1	1	PIT LATRINE, CEMENT FLOOR		NO	NO		PUBLIC TAP		YES		NO	1	7		1	NO	7	URINE DIVERTING TOILET	ECOLOGICAL SANITATION	NO	7	MALE	SECONDARY	CHRISTIAN	15-34	1	11-20000	PRIOR KNOWLEDGE	STRONGLY DISAGREE	STRONGLY AGREE	DISAGREE	AGREE	AGREE	3	NO	YES	NO
126	NDIRANDE	Blantyre	1	2	1	1	PIT LATRINE, CEMENT FLOOR		NO	NO		PUBLIC TAP		NO		NO	1	4		2	NO	7	URINE DIVERTING TOILET	ECOLOGICAL SANITATION	YES	7	MALE	SECONDARY	CHRISTIAN	35-64	3	41-50000	PRIOR KNOWLEDGE	AGREE	STRONGLY DISAGREE	STRONGLY DISAGREE	STRONGLY DISAGREE	AGREE	3	YES	YES	NO
127	NDIRANDE	Blantyre	1	2	1	1	PIT LATRINE, CEMENT FLOOR		YES	NO		PUBLIC TAP		NO		NO	1	4		2	NO	7	URINE DIVERTING TOILET	ECOLOGICAL SANITATION	YES	7	MALE	SECONDARY	CHRISTIAN	35-64	1	41-60000	PRIOR KNOWLEDGE	DISAGREE	STRONGLY DISAGREE	STRONGLY DISAGREE	AGREE	AGREE	3	YES	YES	NO
128	NDIRANDE	Blantyre	1	3	3	3	UNIMPROVED SANITATION		NO	NO		PUBLIC TAP		NO		NO	2	10		0	YES	7	URINE DIVERTING TOILET	ECOLOGICAL SANITATION	YES	7	MALE	PRIMARY	CHRISTIAN	35-64	1	Less than 10,000	NO PRIOR KNOWLEDGE	DISAGREE	AGREE	AGREE	STRONGLY DISAGREE	STRONGLY DISAGREE	1	YES	YES	YES
129	NDIRANDE	Blantyre	1	5	5	5	LINED PIT LATRINE, CEMENT FLOOR		YES	NO		PUBLIC TAP		YES		YES	4	15		1	NO	11	EMPTY CURRENT PIT LATRINE	PIT EMPTYING	NO	11	FEMALE	PRIMARY	CHRISTIAN	35-64	1	11-20000	PRIOR KNOWLEDGE	STRONGLY DISAGREE	AGREE	AGREE	STRONGLY DISAGREE	STRONGLY DISAGREE	1	NO	YES	YES
130	NDIRANDE	Blantyre	1	3	3	3	UNIMPROVED SANITATION		NO	NO		PUBLIC TAP		NO		NO	1	5		1	NO	3	UNIMPROVED SANITATION	UNIMPROVED SANITATION	NO	3	MALE	PRIMARY	CHRISTIAN	35-64	2	21 to 40,000	NO PRIOR KNOWLEDGE	STRONGLY DISAGREE	STRONGLY DISAGREE	DISAGREE	AGREE	STRONGLY DISAGREE	1	NO	NO	NO
131	NDIRANDE	Blantyre	1	3	3	3	UNIMPROVED SANITATION		YES	YES		PUBLIC TAP		NO		YES	4	12		2	NO	1	PIT LATRINE, CEMENT FLOOR	PIT LATRINE, CEMENT FLOOR	YES	8	MALE	SECONDARY	CHRISTIAN	35-64	2	21 to 40,000	PRIOR KNOWLEDGE	STRONGLY DISAGREE	AGREE	AGREE	STRONGLY DISAGREE	STRONGLY AGREE	4	YES	YES	YES
132	NDIRANDE	Blantyre	1	5	5	5	LINED PIT LATRINE, CEMENT FLOOR		NO	NO		PUBLIC TAP		YES		NO	1	8		2	NO	11	EMPTY CURRENT PIT LATRINE	PIT EMPTYING	YES	7	MALE	SECONDARY	CHRISTIAN	35-64	2	21 to 40,000	PRIOR KNOWLEDGE	STRONGLY DISAGREE	AGREE	AGREE	STRONGLY DISAGREE	STRONGLY DISAGREE	1	NO	NO	NO
133	NDIRANDE	Blantyre	1	5	5	5	LINED PIT LATRINE, CEMENT FLOOR		YES	YES		PUBLIC TAP		NO		NO	1	2		1	NO	11	EMPTY CURRENT PIT LATRINE	PIT EMPTYING	NO	11	FEMALE	PRIMARY	CHRISTIAN	35-64	1	11-20000	PRIOR KNOWLEDGE	STRONGLY DISAGREE	AGREE	DISAGREE	STRONGLY DISAGREE	STRONGLY DISAGREE	1	NO	NO	NO
134	NDIRANDE	Blantyre	1	5	5	5	LINED PIT LATRINE, CEMENT FLOOR		NO	NO		PIPE AT THE YARD		NO		NO	3	10		2	NO	11	EMPTY CURRENT PIT LATRINE	PIT EMPTYING	NO	11	FEMALE	NO NOE	CHRISTIAN	OVER 65	2	21 to 40,000	PRIOR KNOWLEDGE	STRONGLY DISAGREE	STRONGLY DISAGREE	STRONGLY DISAGREE	AGREE	STRONGLY DISAGREE	1	YES	YES	NO
135	NDIRANDE	Blantyre	1	5	5	5	LINED PIT LATRINE, CEMENT FLOOR		NO	NO		PUBLIC TAP		YES		NO	4	10		1	NO	5	LINED PIT LATRINE	LINED PIT LATRINE, CEMENT FLOOR	YES	6	MALE	SECONDARY	CHRISTIAN	OVER 65	1	11-20000	PRIOR KNOWLEDGE	STRONGLY DISAGREE	STRONGLY DISAGREE	STRONGLY DISAGREE	AGREE	STRONGLY DISAGREE	1	YES	YES	YES
136	NDIRANDE	Blantyre	1	1	1	1	PIT LATRINE, CEMENT FLOOR		YES	YES		PUBLIC TAP		NO		YES	2	9		0	NO	1	PIT LATRINE, CEMENT FLOOR	PIT LATRINE, CEMENT FLOOR	YES	1	MALE	PRIMARY	CHRISTIAN	35-64	1	Less than 10,000	NO PRIOR KNOWLEDGE	DISAGREE	AGREE	DISAGREE	STRONGLY DISAGREE	STRONGLY DISAGREE	1	NO	NO	YES
137	NDIRANDE	Blantyre	1	2	1	1	PIT LATRINE, CEMENT FLOOR		NO	NO		PUBLIC TAP		NO		NO	3	13		3	NO	11	EMPTY CURRENT PIT LATRINE	PIT EMPTYING	NO	11	MALE	SECONDARY	CHRISTIAN	35-64	3	41-60000	PRIOR KNOWLEDGE	STRONGLY DISAGREE	STRONGLY DISAGREE	STRONGLY DISAGREE	STRONGLY AGREE	STRONGLY DISAGREE	1	YES	YES	YES
138	NDIRANDE	Blantyre	1	2	1	1	PIT LATRINE, CEMENT FLOOR		YES	NO		PUBLIC TAP		NO		NO	2	7		1	YES	7	URINE DIVERTING TOILET	ECOLOGICAL SANITATION	YES	7	MALE	SECONDARY	CHRISTIAN	15-34	1	11-20000	PRIOR KNOWLEDGE	STRONGLY DISAGREE	STRONGLY DISAGREE	STRONGLY DISAGREE	STRONGLY AGREE	STRONGLY DISAGREE	1	YES	YES	YES
139	NDIRANDE	Blantyre	1	5	5	5	LINED PIT LATRINE, CEMENT FLOOR		NO	NO		PUBLIC TAP		YES		YES	4	18		1	NO	8	FOSSA ALTERNA	ECOLOGICAL SANITATION	YES	8	FEMALE	PRIMARY	CHRISTIAN	35-64	1	11-20000	PRIOR KNOWLEDGE	STRONGLY DISAGREE	AGREE	STRONGLY DISAGREE	STRONGLY AGREE	STRONGLY DISAGREE	1	YES	YES	YES
140	NDIRANDE	Blantyre	1	2	1	1	PIT LATRINE, CEMENT FLOOR		YES	NO		PUBLIC TAP		NO		YES	3	12		0	NO	13	SEPTIC TANK	FLUSHING TOILET	NO	13	FEMALE	PRIMARY	CHRISTIAN	35-64	0	Less than 10,000	PRIOR KNOWLEDGE	STRONGLY DISAGREE	AGREE	STRONGLY DISAGREE	STRONGLY DISAGREE	AGREE	3	YES	YES	YES
141	NDIRANDE	Blantyre	1	5	5	5	LINED PIT LATRINE, CEMENT FLOOR		YES	YES		PUBLIC TAP		YES		YES	5	25		1	NO	11	EMPTY CURRENT PIT LATRINE	PIT EMPTYING	NO	11	FEMALE	PRIMARY	CHRISTIAN	35-64	1	11-20000	PRIOR KNOWLEDGE	STRONGLY AGREE	STRONGLY DISAGREE	STRONGLY DISAGREE	STRONGLY DISAGREE	STRONGLY DISAGREE	1	NO	NO	YES
142	NDIRANDE	Blantyre	1	5	5	5	LINED PIT LATRINE, CEMENT FLOOR		YES	NO		PIPE AT THE YARD		YES		YES	6	27		2	NO	11	EMPTY CURRENT PIT LATRINE	PIT EMPTYING	YES	7	MALE	SECONDARY	CHRISTIAN	35-64	0	41-60000	PRIOR KNOWLEDGE	STRONGLY DISAGREE	STRONGLY DISAGREE	STRONGLY DISAGREE	STRONGLY DISAGREE	AGREE	3	YES	YES	YES
143	NDIRANDE	Blantyre	1	2	1	1	PIT LATRINE, CEMENT FLOOR		YES	YES		PIPE AT THE YARD		YES		NO	1	4			NO	1	PIT LATRINE, CEMENT FLOOR	PIT LATRINE, CEMENT FLOOR	YES	5	MALE		CHRISTIAN	35-64	1		PRIOR KNOWLEDGE	STRONGLY AGREE	STRONGLY AGREE	STRONGLY DISAGREE	STRONGLY DISAGREE	STRONGLY DISAGREE	1	NO	NO	NO
144	NDIRANDE	Blantyre	1	1	1	1	PIT LATRINE, CEMENT FLOOR		YES	YES		PUBLIC TAP		YES		YES	2	10		1	NO	5	LINED PIT LATRINE	LINED PIT LATRINE, CEMENT FLOOR	YES	5	MALE	SECONDARY	CHRISTIAN	35-64	1	11-20000	PRIOR KNOWLEDGE	STRONGLY DISAGREE	STRONGLY DISAGREE	STRONGLY DISAGREE	STRONGLY DISAGREE	STRONGLY DISAGREE	1	YES	YES	YES
145	NDIRANDE	Blantyre	1	5	5	5	LINED PIT LATRINE, CEMENT FLOOR		NO	NO		PUBLIC TAP		NO		NO	1	5		3	NO	11	EMPTY CURRENT PIT LATRINE	PIT EMPTYING	YES	8	MALE	SECONDARY	CHRISTIAN	35-64	3	41-60000	NO PRIOR KNOWLEDGE	STRONGLY DISAGREE	STRONGLY AGREE	STRONGLY DISAGREE	STRONGLY DISAGREE	STRONGLY DISAGREE	1	YES	YES	NO
146	NDIRANDE	Blantyre	1	5	5	5	LINED PIT LATRINE, CEMENT FLOOR		NO	NO		PUBLIC TAP		NO		YES	7	17		2	NO	11	EMPTY CURRENT PIT LATRINE	PIT EMPTYING	YES	7	FEMALE	SECONDARY	CHRISTIAN	35-64	0	41-60000	PRIOR KNOWLEDGE	STRONGLY DISAGREE	STRONGLY DISAGREE	STRONGLY DISAGREE	STRONGLY DISAGREE	STRONGLY AGREE	4	YES	YES	YES
147	NDIRANDE	Blantyre	1	3	3	3	UNIMPROVED SANITATION		YES	NO		PUBLIC TAP		YES		YES	3	3		1	NO	3	UNIMPROVED SANITATION	UNIMPROVED SANITATION	YES	8	FEMALE	PRIMARY	CHRISTIAN	OVER 65	2	21 to 40,000	NO PRIOR KNOWLEDGE	STRONGLY DISAGREE	STRONGLY DISAGREE	STRONGLY DISAGREE	STRONGLY DISAGREE	STRONGLY DISAGREE	1	YES	YES	YES
148	NDIRANDE	Blantyre	1	3	3	3	UNIMPROVED SANITATION		YES	YES		PUBLIC TAP		YES		NO	1	8		0	NO	3	UNIMPROVED SANITATION	UNIMPROVED SANITATION	YES	8	MALE	PRIMARY	CHRISTIAN	35-64	2	Less than 10,000	PRIOR KNOWLEDGE	DISAGREE	AGREE	DISAGREE	STRONGLY DISAGREE	STRONGLY AGREE	4	NO	NO	NO
149	NDIRANDE	Blantyre	1	5	5	5	LINED PIT LATRINE, CEMENT FLOOR		NO	NO		PUBLIC TAP		NO		NO	1	5		2	NO	11	EMPTY CURRENT PIT LATRINE	PIT EMPTYING	NO	11	MALE	PRIMARY	CHRISTIAN	35-64	0	21 to 40,000	NO PRIOR KNOWLEDGE	STRONGLY DISAGREE	STRONGLY DISAGREE	STRONGLY DISAGREE	STRONGLY DISAGREE	AGREE	3	YES	YES	NO
150	NDIRANDE	Blantyre	1	5	5	5	LINED PIT LATRINE, CEMENT FLOOR		NO	NO		PIPE AT THE YARD		NO		NO	1	7			NO	11	EMPTY CURRENT PIT LATRINE	PIT EMPTYING	NO	11	MALE	SECONDARY	CHRISTIAN	35-64	3		PRIOR KNOWLEDGE	AGREE	AGREE	AGREE	STRONGLY DISAGREE	STRONGLY AGREE	4	YES	YES	NO
184	NDIRANDE	Blantyre	1	2	1	1	PIT LATRINE, CEMENT FLOOR		YES	NO		PIPE AT THE YARD		NO		YES	5	17		3	NO	1	PIT LATRINE, CEMENT FLOOR	PIT LATRINE, CEMENT FLOOR	YES	7	FEMALE	SECONDARY	MOSLEM	15-34	3	41-60000	PRIOR KNOWLEDGE	STRONGLY DISAGREE	STRONGLY DISAGREE	STRONGLY DISAGREE	STRONGLY DISAGREE	STRONGLY DISAGREE	1	YES	YES	YES
185	NDIRANDE	Blantyre	1	14	99	99	Facility collapsed		YES	YES		PUBLIC TAP		NO		YES	2	9		0	NO	1	PIT LATRINE, CEMENT FLOOR	PIT LATRINE, CEMENT FLOOR	NO	1	FEMALE	NO NOE	CHRISTIAN	35-64	1	Less than 10,000	PRIOR KNOWLEDGE	STRONGLY DISAGREE	STRONGLY AGREE	STRONGLY DISAGREE	STRONGLY DISAGREE	STRONGLY AGREE	4	NO	NO	YES
186	NDIRANDE	Blantyre	1	5	5	5	LINED PIT LATRINE, CEMENT FLOOR		YES	YES		PUBLIC TAP		NO		NO	1	7		4	NO	11	EMPTY CURRENT PIT LATRINE	PIT EMPTYING	NO	11	MALE	SECONDARY	CHRISTIAN	35-64	4	over 80000	PRIOR KNOWLEDGE	DISAGREE	DISAGREE	DISAGREE	STRONGLY DISAGREE	STRONGLY AGREE	4	YES	YES	NO
187	NDIRANDE	Blantyre	1	9	78	7	URINE DIVERTING TOILET		NO	NO		PUBLIC TAP		NO		NO	1	9		1	NO	11	EMPTY CURRENT PIT LATRINE	PIT EMPTYING	NO	11	MALE	PRIMARY	CHRISTIAN	OVER 65	1	21 to 40,000	PRIOR KNOWLEDGE	STRONGLY DISAGREE	STRONGLY DISAGREE	AGREE	STRONGLY DISAGREE			YES	YES	NO
188	NDIRANDE	Blantyre	1	2	1	1	PIT LATRINE, CEMENT FLOOR		YES	NO		PUBLIC TAP		NO		NO	1	7		1	NO	1	PIT LATRINE, CEMENT FLOOR	PIT LATRINE, CEMENT FLOOR	YES	8	MALE	PRIMARY	CHRISTIAN	35-64	1	11-20000	PRIOR KNOWLEDGE	STRONGLY DISAGREE	DISAGREE	STRONGLY DISAGREE	AGREE	STRONGLY DISAGREE	1	NO	NO	NO
189	NDIRANDE	Blantyre	1	1	1	1	PIT LATRINE, CEMENT FLOOR		YES	NO		PIPE AT THE YARD		YES		YES	2	12		2	NO	11	EMPTY CURRENT PIT LATRINE	PIT EMPTYING	YES	6	FEMALE	SECONDARY	CHRISTIAN	35-64	3	41-60000	PRIOR KNOWLEDGE	STRONGLY DISAGREE	AGREE	STRONGLY DISAGREE	AGREE	DISAGREE	2	YES	NO	YES
190	NDIRANDE	Blantyre	1	5	5	5	LINED PIT LATRINE, CEMENT FLOOR		YES	YES		PIPE AT THE YARD		NO		NO	1	6		2	NO	11	EMPTY CURRENT PIT LATRINE	PIT EMPTYING	NO	11	MALE	SECONDARY	CHRISTIAN	35-64	2	21 to 40,000	PRIOR KNOWLEDGE	STRONGLY DISAGREE	STRONGLY AGREE	DISAGREE	STRONGLY DISAGREE	STRONGLY DISAGREE	1	YES	YES	NO
191	NDIRANDE	Blantyre	1	2	1	1	PIT LATRINE, CEMENT FLOOR		YES	YES		PIPE AT THE YARD		YES		YES	2	7		1	NO	5	LINED PIT LATRINE	LINED PIT LATRINE, CEMENT FLOOR	NO	5	MALE	SECONDARY	CHRISTIAN	35-64	2	21 to 40,000	PRIOR KNOWLEDGE	DISAGREE	STRONGLY AGREE	AGREE	STRONGLY DISAGREE	STRONGLY DISAGREE	1	NO	NO	YES
192	NDIRANDE	Blantyre	1	5	5	5	LINED PIT LATRINE, CEMENT FLOOR		YES	YES		PUBLIC TAP		NO		YES	5	14		2	NO	11	EMPTY CURRENT PIT LATRINE	PIT EMPTYING	YES	7	MALE	SECONDARY	CHRISTIAN	35-64	3	41-60000	PRIOR KNOWLEDGE	STRONGLY DISAGREE	AGREE	STRONGLY DISAGREE	STRONGLY DISAGREE	STRONGLY DISAGREE	1	YES	YES	YES
193	NDIRANDE	Blantyre	1	1	1	1	PIT LATRINE, CEMENT FLOOR		NO	NO		PIPE AT THE YARD		NO		NO	1	8		3	NO	6	POUR FLUSH	FLUSHING TOILET	NO	6	MALE	SECONDARY	CHRISTIAN	35-64	3	41-60000	NO PRIOR KNOWLEDGE	STRONGLY DISAGREE	AGREE	DISAGREE	STRONGLY DISAGREE	STRONGLY DISAGREE	1	YES	YES	NO
194	NDIRANDE	Blantyre	1	2	1	1	PIT LATRINE, CEMENT FLOOR		YES	YES		PIPE AT THE YARD		YES		YES	6	19		2	NO	1	PIT LATRINE, CEMENT FLOOR	PIT LATRINE, CEMENT FLOOR	YES	6	FEMALE	SECONDARY	CHRISTIAN	35-64	2	21 to 40,000	PRIOR KNOWLEDGE	STRONGLY DISAGREE	AGREE	AGREE	STRONGLY DISAGREE	STRONGLY DISAGREE	1	NO	YES	YES
195	NDIRANDE	Blantyre	1	3	3	3	UNIMPROVED SANITATION		YES	YES		PIPE AT THE YARD		YES		NO	2	18		0	NO	7	URINE DIVERTING TOILET	ECOLOGICAL SANITATION	YES	7	MALE	PRIMARY	CHRISTIAN	35-64	1	Less than 10,000	PRIOR KNOWLEDGE	STRONGLY DISAGREE	AGREE	STRONGLY DISAGREE	STRONGLY DISAGREE	AGREE	3	NO	YES	YES
196	NDIRANDE	Blantyre	1	14	99	99	Facility collapsed		YES	YES		PUBLIC TAP		NO		NO	1	7		0	NO	7	URINE DIVERTING TOILET	ECOLOGICAL SANITATION	YES	7	FEMALE	PRIMARY	CHRISTIAN	35-64	1	Less than 10,000	NO PRIOR KNOWLEDGE	STRONGLY AGREE	STRONGLY DISAGREE	DISAGREE	STRONGLY DISAGREE	AGREE	3	NO	NO	YES
197	NDIRANDE	Blantyre	1	2	1	1	PIT LATRINE, CEMENT FLOOR		YES	YES		PUBLIC TAP		NO		YES	4	25		4	NO	11	EMPTY CURRENT PIT LATRINE	PIT EMPTYING	YES	7	FEMALE	SECONDARY	CHRISTIAN	15-34	4	over 80000	PRIOR KNOWLEDGE	DISAGREE	DISAGREE	DISAGREE	STRONGLY DISAGREE	STRONGLY DISAGREE	1	YES	YES	YES
198	NDIRANDE	Blantyre	1	5	5	5	LINED PIT LATRINE, CEMENT FLOOR		NO	YES		PUBLIC TAP		YES		YES	3	7		1	NO	7	URINE DIVERTING TOILET	ECOLOGICAL SANITATION	YES	7	FEMALE	SECONDARY	MOSLEM	15-34	2	11-20000	PRIOR KNOWLEDGE	AGREE	DISAGREE	DISAGREE	STRONGLY DISAGREE	STRONGLY AGREE	4	YES	NO	YES
199	NDIRANDE	Blantyre	1	3	3	3	UNIMPROVED SANITATION		YES	YES		PUBLIC TAP		NO		NO	1	5		1	NO	5	LINED PIT LATRINE	LINED PIT LATRINE, CEMENT FLOOR	YES	5	MALE	SECONDARY	CHRISTIAN	35-64	2	11-20000	PRIOR KNOWLEDGE	DISAGREE	AGREE	DISAGREE	STRONGLY DISAGREE	AGREE	3	NO	NO	NO
200	NDIRANDE	Blantyre	1	5	5	5	LINED PIT LATRINE, CEMENT FLOOR		NO	NO		PUBLIC TAP		NO		NO	1	6		2	NO	11	EMPTY CURRENT PIT LATRINE	PIT EMPTYING	NO	11	FEMALE	SECONDARY	CHRISTIAN	35-64	4	21 to 40,000	NO PRIOR KNOWLEDGE	DISAGREE	DISAGREE	DISAGREE	STRONGLY DISAGREE	STRONGLY AGREE	4	YES	NO	NO
201	NDIRANDE	Blantyre	1	2	1	1	PIT LATRINE, CEMENT FLOOR		YES	YES		PUBLIC TAP		NO		NO	1	4		2	NO	7	URINE DIVERTING TOILET	ECOLOGICAL SANITATION	YES	7	FEMALE	SECONDARY	CHRISTIAN	35-64	1	21 to 40,000	PRIOR KNOWLEDGE	AGREE	DISAGREE	DISAGREE	STRONGLY DISAGREE	STRONGLY AGREE	4	YES	YES	NO
202	NDIRANDE	Blantyre	1	2	1	1	PIT LATRINE, CEMENT FLOOR		NO	NO		PUBLIC TAP		YES		YES	2	9		2	NO	1	PIT LATRINE, CEMENT FLOOR	PIT LATRINE, CEMENT FLOOR	YES	1	MALE	PRIMARY	CHRISTIAN	35-64	3	41-60000	PRIOR KNOWLEDGE	STRONGLY DISAGREE	STRONGLY DISAGREE	STRONGLY DISAGREE	STRONGLY DISAGREE	STRONGLY DISAGREE	1	YES	YES	YES
203	NDIRANDE	Blantyre	1	5	5	5	LINED PIT LATRINE, CEMENT FLOOR		YES	YES		PUBLIC TAP		NO		NO	1	4		1	NO	11	EMPTY CURRENT PIT LATRINE	PIT EMPTYING	NO	11	MALE	SECONDARY	CHRISTIAN	35-64	2	21 to 40,000		STRONGLY DISAGREE	STRONGLY DISAGREE	AGREE	STRONGLY DISAGREE	STRONGLY DISAGREE	1	YES	NO	NO
204	NDIRANDE	Blantyre	1	2	1	1	PIT LATRINE, CEMENT FLOOR		YES	YES		PUBLIC TAP		YES		NO	1	5		1	NO	5	LINED PIT LATRINE	LINED PIT LATRINE, CEMENT FLOOR	YES	6	MALE	COLEEGE	CHRISTIAN	35-64	2	21 to 40,000	NO PRIOR KNOWLEDGE	STRONGLY DISAGREE	STRONGLY DISAGREE	STRONGLY DISAGREE	STRONGLY DISAGREE	STRONGLY DISAGREE	1	YES	YES	NO
205	NDIRANDE	Blantyre	1	2	1	1	PIT LATRINE, CEMENT FLOOR		YES	YES		PUBLIC TAP		NO		NO	1	7		2	NO	11	EMPTY CURRENT PIT LATRINE	PIT EMPTYING	YES	6	MALE	SECONDARY	CHRISTIAN	35-64	3	41-60000	PRIOR KNOWLEDGE	AGREE	STRONGLY AGREE	DISAGREE	STRONGLY DISAGREE	STRONGLY DISAGREE	1	YES	NO	NO
206	NDIRANDE	Blantyre	1	5	5	5	LINED PIT LATRINE, CEMENT FLOOR		YES	NO		PUBLIC TAP		YES		YES	5	21		4	NO	11	EMPTY CURRENT PIT LATRINE	PIT EMPTYING	YES	6	MALE	SECONDARY	MOSLEM	35-64	4	over 80000	PRIOR KNOWLEDGE	STRONGLY AGREE	AGREE	DISAGREE	STRONGLY DISAGREE	STRONGLY DISAGREE	1	YES	YES	YES
207	NDIRANDE	Blantyre	1	2	1	1	PIT LATRINE, CEMENT FLOOR		NO	NO		PUBLIC TAP		YES		YES	2	12		0	YES	7	URINE DIVERTING TOILET	ECOLOGICAL SANITATION	YES	7	FEMALE	PRIMARY	CHRISTIAN	35-64	1	Less than 10,000	PRIOR KNOWLEDGE	STRONGLY DISAGREE	STRONGLY AGREE	DISAGREE	STRONGLY DISAGREE	STRONGLY DISAGREE	1	YES	YES	YES
208	NDIRANDE	Blantyre	1	2	1	1	PIT LATRINE, CEMENT FLOOR		NO	NO		PUBLIC TAP		NO		NO	1	5		1	NO	1	PIT LATRINE, CEMENT FLOOR	PIT LATRINE, CEMENT FLOOR	NO	1	MALE	SECONDARY	CHRISTIAN	35-64	1	11-20000	PRIOR KNOWLEDGE	AGREE	STRONGLY AGREE	STRONGLY DISAGREE	STRONGLY AGREE	STRONGLY DISAGREE	1	NO	NO	NO
209	NDIRANDE	Blantyre	1	3	3	3	UNIMPROVED SANITATION		YES	YES		PUBLIC TAP		YES		YES	5	8		0	NO	5	LINED PIT LATRINE	LINED PIT LATRINE, CEMENT FLOOR	NO	5	MALE	NO NOE	CHRISTIAN	OVER 65	1	Less than 10,000	PRIOR KNOWLEDGE	STRONGLY DISAGREE	STRONGLY DISAGREE	STRONGLY DISAGREE	STRONGLY DISAGREE	STRONGLY DISAGREE	1	NO	NO	YES
210	NDIRANDE	Blantyre	1	5	5	5	LINED PIT LATRINE, CEMENT FLOOR		YES	YES		PUBLIC TAP		YES		YES	4	17		1	NO	5	LINED PIT LATRINE	LINED PIT LATRINE, CEMENT FLOOR	YES	8	MALE	SECONDARY	CHRISTIAN	OVER 65	1	11-20000	PRIOR KNOWLEDGE	STRONGLY DISAGREE	DISAGREE	AGREE	STRONGLY DISAGREE	STRONGLY DISAGREE	1	YES	YES	YES
211	NDIRANDE	Blantyre	1	5	5	5	LINED PIT LATRINE, CEMENT FLOOR		NO	NO		PUBLIC TAP		YES		NO	1	10		1	YES	7	URINE DIVERTING TOILET	ECOLOGICAL SANITATION	YES	7	MALE	SECONDARY	CHRISTIAN	35-64	1	11-20000	PRIOR KNOWLEDGE	STRONGLY DISAGREE	DISAGREE	STRONGLY DISAGREE	STRONGLY DISAGREE	STRONGLY DISAGREE	1	NO	NO	NO
212	NDIRANDE	Blantyre	1	5	5	5	LINED PIT LATRINE, CEMENT FLOOR		YES	YES		PUBLIC TAP		NO		YES	3	15		2	NO	5	LINED PIT LATRINE	LINED PIT LATRINE, CEMENT FLOOR	NO	5	MALE	SECONDARY	CHRISTIAN	35-64	2	21 to 40,000	PRIOR KNOWLEDGE	STRONGLY AGREE	STRONGLY AGREE	STRONGLY DISAGREE	STRONGLY DISAGREE	STRONGLY DISAGREE	1	YES	YES	YES
213	NDIRANDE	Blantyre	1	5	5	5	LINED PIT LATRINE, CEMENT FLOOR		NO	NO		PUBLIC TAP		NO		YES	3	11		1	NO	7	URINE DIVERTING TOILET	ECOLOGICAL SANITATION	YES	7	MALE	NO NOE	MOSLEM	35-64		11-20000	NO PRIOR KNOWLEDGE	AGREE	AGREE	STRONGLY DISAGREE	STRONGLY DISAGREE	STRONGLY AGREE	4	NO	NO	YES
214	NDIRANDE	Blantyre	1	5	5	5	LINED PIT LATRINE, CEMENT FLOOR		YES	NO		PUBLIC TAP		NO		NO	1	7		4	NO	11	EMPTY CURRENT PIT LATRINE	PIT EMPTYING	NO	11	MALE	PRIMARY	CHRISTIAN	35-64	2	over 80000	PRIOR KNOWLEDGE	STRONGLY DISAGREE	STRONGLY DISAGREE	STRONGLY DISAGREE	STRONGLY DISAGREE	STRONGLY AGREE	4	NO	NO	NO
215	NDIRANDE	Blantyre	1	1	1	1	PIT LATRINE, CEMENT FLOOR		YES	YES		PUBLIC TAP		NO		YES	4	11		0	NO	1	PIT LATRINE, CEMENT FLOOR	PIT LATRINE, CEMENT FLOOR	NO	1	MALE	SECONDARY	CHRISTIAN	35-64	1	Less than 10,000	NO PRIOR KNOWLEDGE	STRONGLY AGREE	STRONGLY DISAGREE	STRONGLY DISAGREE	STRONGLY DISAGREE	STRONGLY DISAGREE	1	NO	NO	YES
216	NDIRANDE	Blantyre	1	2	1	1	PIT LATRINE, CEMENT FLOOR		YES	YES		PUBLIC TAP		NO		NO	1	6		4	NO	1	PIT LATRINE, CEMENT FLOOR	PIT LATRINE, CEMENT FLOOR	NO	1	MALE	PRIMARY	MOSLEM	35-64	4	61-80000	PRIOR KNOWLEDGE	STRONGLY DISAGREE	STRONGLY AGREE	STRONGLY DISAGREE	STRONGLY DISAGREE	STRONGLY DISAGREE	1	YES	YES	NO
217	NDIRANDE	Blantyre	1	5	5	5	LINED PIT LATRINE, CEMENT FLOOR		YES	NO		PIPE AT THE YARD		NO		YES	2	4		2	NO	11	EMPTY CURRENT PIT LATRINE	PIT EMPTYING	NO	11	MALE	COLEEGE	CHRISTIAN	15-34	0	41-60000	PRIOR KNOWLEDGE	STRONGLY DISAGREE	STRONGLY DISAGREE	STRONGLY DISAGREE	STRONGLY DISAGREE	STRONGLY AGREE	4	YES	YES	YES
218	NDIRANDE	Blantyre	1	2	1	1	PIT LATRINE, CEMENT FLOOR		YES	YES		PIPE AT THE YARD		YES		NO	1	5		2	NO	8	FOSSA ALTERNA	ECOLOGICAL SANITATION	YES	8	FEMALE	PRIMARY	CHRISTIAN	35-64	1	41-60000	PRIOR KNOWLEDGE	STRONGLY DISAGREE	STRONGLY DISAGREE	STRONGLY DISAGREE	STRONGLY DISAGREE	AGREE	3	YES	YES	NO
219	NDIRANDE	Blantyre	1	2	1	1	PIT LATRINE, CEMENT FLOOR		YES	NO		PUBLIC TAP		NO		NO	1	8		2	NO	7	URINE DIVERTING TOILET	ECOLOGICAL SANITATION	YES	7	MALE	SECONDARY	CHRISTIAN	15-34	1	21 to 40,000	PRIOR KNOWLEDGE	STRONGLY DISAGREE	AGREE	STRONGLY DISAGREE	STRONGLY DISAGREE	STRONGLY AGREE	4	YES	YES	NO
220	NDIRANDE	Blantyre	1	5	5	5	LINED PIT LATRINE, CEMENT FLOOR		YES	YES		PIPE AT THE YARD		NO		YES	9	16		2	NO	11	EMPTY CURRENT PIT LATRINE	PIT EMPTYING	NO	11	MALE	COLEEGE	CHRISTIAN	35-64	1	41-60000	PRIOR KNOWLEDGE	AGREE	STRONGLY DISAGREE	STRONGLY DISAGREE	STRONGLY DISAGREE	STRONGLY AGREE	4	YES	YES	YES
221	NDIRANDE	Blantyre	1	5	5	5	LINED PIT LATRINE, CEMENT FLOOR		NO	NO		PUBLIC TAP		YES		YES	3	14		2	NO	11	EMPTY CURRENT PIT LATRINE	PIT EMPTYING	YES	7	MALE	SECONDARY	CHRISTIAN	35-64	1	21 to 40,000	PRIOR KNOWLEDGE	STRONGLY DISAGREE	STRONGLY AGREE	STRONGLY DISAGREE	STRONGLY DISAGREE	AGREE	3	YES	YES	YES
222	NDIRANDE	Blantyre	1	2	1	1	PIT LATRINE, CEMENT FLOOR		YES	YES		PIPE AT THE YARD		YES		YES	4	14		1	NO	5	LINED PIT LATRINE	LINED PIT LATRINE, CEMENT FLOOR	YES	5	FEMALE	NO NOE	CHRISTIAN	OVER 65	1	21 to 40,000	PRIOR KNOWLEDGE	STRONGLY DISAGREE	AGREE	STRONGLY DISAGREE	STRONGLY DISAGREE	AGREE	3	YES	YES	YES
223	NDIRANDE	Blantyre	1	1	1	1	PIT LATRINE, CEMENT FLOOR		NO	NO		PUBLIC TAP	1	NO		NO	1	5		2	NO	7	URINE DIVERTING TOILET	ECOLOGICAL SANITATION	YES	7	FEMALE	COLEEGE	CHRISTIAN	35-64	2	41-60000	PRIOR KNOWLEDGE	STRONGLY DISAGREE	STRONGLY DISAGREE	STRONGLY DISAGREE	STRONGLY DISAGREE	STRONGLY AGREE	4	YES	YES	NO
224	NDIRANDE	Blantyre	1	2	1	1	PIT LATRINE, CEMENT FLOOR		YES	YES		PUBLIC TAP		YES		NO	1	6		2	NO	1	PIT LATRINE, CEMENT FLOOR	PIT LATRINE, CEMENT FLOOR	YES	7	MALE	PRIMARY	CHRISTIAN	35-64	3	41-60000	PRIOR KNOWLEDGE	STRONGLY DISAGREE	STRONGLY DISAGREE	STRONGLY DISAGREE	STRONGLY DISAGREE	STRONGLY DISAGREE	1	YES	NO	NO
225	NDIRANDE	Blantyre	1	5	5	5	LINED PIT LATRINE, CEMENT FLOOR		NO	NO		PUBLIC TAP		YES		YES	2	9		0	NO	11	EMPTY CURRENT PIT LATRINE	PIT EMPTYING	NO	11	FEMALE	PRIMARY	CHRISTIAN	35-64	1	Less than 10,000	PRIOR KNOWLEDGE	STRONGLY DISAGREE	STRONGLY DISAGREE	STRONGLY DISAGREE	STRONGLY DISAGREE	STRONGLY DISAGREE	1	YES	YES	NO
226	NDIRANDE	Blantyre	1	5	5	5	LINED PIT LATRINE, CEMENT FLOOR		NO	NO		PUBLIC TAP		YES		YES	6	12		3	NO	11	EMPTY CURRENT PIT LATRINE	PIT EMPTYING	NO	11	MALE	SECONDARY	CHRISTIAN	35-64	3	41-60000	PRIOR KNOWLEDGE	STRONGLY DISAGREE	STRONGLY DISAGREE	STRONGLY DISAGREE	STRONGLY DISAGREE	DISAGREE	2	YES	YES	YES
227	NDIRANDE	Blantyre	1	2	1	1	PIT LATRINE, CEMENT FLOOR		YES	NO		PUBLIC TAP		NO		NO	1	6		1	NO	11	EMPTY CURRENT PIT LATRINE	PIT EMPTYING	YES	7	MALE	PRIMARY	CHRISTIAN	35-64	1	21 to 40,000	PRIOR KNOWLEDGE	AGREE	AGREE	DISAGREE	STRONGLY DISAGREE	STRONGLY AGREE	4	NO	NO	NO
228	NDIRANDE	Blantyre	1	2	1	1	PIT LATRINE, CEMENT FLOOR		NO	NO		PUBLIC TAP		YES		NO	1	12		2	YES	7	URINE DIVERTING TOILET	ECOLOGICAL SANITATION	NOT SURE	1	MALE	SECONDARY	CHRISTIAN	35-64	2	21 to 40,000	PRIOR KNOWLEDGE	STRONGLY DISAGREE	STRONGLY DISAGREE	STRONGLY DISAGREE	STRONGLY DISAGREE	STRONGLY DISAGREE	1	YES	YES	NO
229	NDIRANDE	Blantyre	1	5	5	5	LINED PIT LATRINE, CEMENT FLOOR		NO	NO		PUBLIC TAP		NO		YES	2	8		1	NO	11	EMPTY CURRENT PIT LATRINE	PIT EMPTYING	YES	7	MALE	SECONDARY	MOSLEM	15-34	1	21 to 40,000	PRIOR KNOWLEDGE	STRONGLY DISAGREE	STRONGLY DISAGREE	STRONGLY DISAGREE	STRONGLY DISAGREE	STRONGLY AGREE	4	YES	YES	YES
230	NDIRANDE	Blantyre	1	5	5	5	LINED PIT LATRINE, CEMENT FLOOR		YES	NO		PUBLIC TAP		NO		YES	5	16		1	NO	11	EMPTY CURRENT PIT LATRINE	PIT EMPTYING	no	11	FEMALE	SECONDARY	CHRISTIAN	35-64	2	21 to 40,000	PRIOR KNOWLEDGE	STRONGLY DISAGREE	STRONGLY DISAGREE	DISAGREE	STRONGLY DISAGREE	STRONGLY DISAGREE	1	YES	YES	YES
231	NDIRANDE	Blantyre	1	6	6	6	POUR FLUSH		YES	YES		PIPE AT THE YARD		YES		YES	3	17		4	NO	11	EMPTY CURRENT PIT LATRINE	PIT EMPTYING	NO	11	MALE	COLEEGE	CHRISTIAN	35-64	1	over 80000	PRIOR KNOWLEDGE	STRONGLY DISAGREE	STRONGLY DISAGREE	STRONGLY DISAGREE	STRONGLY DISAGREE	STRONGLY AGREE	4	YES	YES	YES
232	NDIRANDE	Blantyre	1	5	5	5	LINED PIT LATRINE, CEMENT FLOOR		YES	YES		PUBLIC TAP		NO		YES	2	4		4	NO	11	EMPTY CURRENT PIT LATRINE	PIT EMPTYING	YES	7	MALE	SECONDARY	CHRISTIAN	15-34	4	over 80000	PRIOR KNOWLEDGE	STRONGLY AGREE	STRONGLY DISAGREE	STRONGLY DISAGREE	STRONGLY DISAGREE	STRONGLY DISAGREE	1	YES	YES	YES
233	NDIRANDE	Blantyre	1	5	5	5	LINED PIT LATRINE, CEMENT FLOOR		NO	NO		PIPE AT THE YARD		NO		YES	5	14		1	NO	11	EMPTY CURRENT PIT LATRINE	PIT EMPTYING	YES	7	FEMALE	PRIMARY	CHRISTIAN	OVER 65	1	21 to 40,000	PRIOR KNOWLEDGE	STRONGLY DISAGREE	STRONGLY AGREE	STRONGLY DISAGREE	STRONGLY DISAGREE	STRONGLY AGREE	4	YES	YES	YES
272	MANASE	Blantyre	1	2	1	1	PIT LATRINE, CEMENT FLOOR		NO	NO		PUBLIC TAP		NO		YES	5	19		1	NO	1	PIT LATRINE, CEMENT FLOOR	PIT LATRINE, CEMENT FLOOR	YES	5	MALE	COLEEGE	CHRISTIAN	35-64	1	11-20000	PRIOR KNOWLEDGE	STRONGLY AGREE	STRONGLY AGREE	STRONGLY DISAGREE	STRONGLY AGREE	STRONGLY DISAGREE	1	YES	YES	YES
273	MANASE	Blantyre	1	3	3	3	UNIMPROVED SANITATION		NO	NO		PUBLIC TAP		NO		YES	4	9		4	NO	3	UNIMPROVED SANITATION	UNIMPROVED SANITATION	YES	7	MALE	SECONDARY	CHRISTIAN	35-64	4	61-80000	PRIOR KNOWLEDGE	STRONGLY DISAGREE	AGREE	STRONGLY DISAGREE	AGREE	DISAGREE	2	NO	NO	YES
274	MANASE	Blantyre	1	2	1	1	PIT LATRINE, CEMENT FLOOR		YES	NO		PUBLIC TAP		NO		YES	2	9		1	NO	1	PIT LATRINE, CEMENT FLOOR	PIT LATRINE, CEMENT FLOOR	YES	7	MALE	PRIMARY	MOSLEM	35-64	2	21 to 40,000	PRIOR KNOWLEDGE	STRONGLY DISAGREE	DISAGREE	STRONGLY DISAGREE	STRONGLY DISAGREE	STRONGLY DISAGREE	1	NO	NO	YES
275	MANASE	Blantyre	1	5	5	5	LINED PIT LATRINE, CEMENT FLOOR		NO	NO		PUBLIC TAP		NO		YES	3	7		1	NO	11	EMPTY CURRENT PIT LATRINE	PIT EMPTYING	NO	11	MALE	PRIMARY	CHRISTIAN	35-64	1	11-20000	PRIOR KNOWLEDGE	STRONGLY DISAGREE	STRONGLY AGREE	STRONGLY DISAGREE	STRONGLY DISAGREE	STRONGLY DISAGREE	1	YES	NO	YES
276	MANASE	Blantyre	1	2	1	1	PIT LATRINE, CEMENT FLOOR		YES	YES		PUBLIC TAP		YES		YES	3	11		2	YES	7	URINE DIVERTING TOILET	ECOLOGICAL SANITATION	NOT SURE	1	MALE	SECONDARY	CHRISTIAN	35-64	2	21 to 40,000	NO PRIOR KNOWLEDGE	STRONGLY AGREE	STRONGLY DISAGREE	STRONGLY DISAGREE	STRONGLY DISAGREE	STRONGLY DISAGREE	1	NO	NO	YES
277	MANASE	Blantyre	1	3	3	3	UNIMPROVED SANITATION		YES	YES		PUBLIC TAP		NO		NO	1	6		1	NO	8	FOSSA ALTERNA	ECOLOGICAL SANITATION	YES	8	MALE	PRIMARY	MOSLEM	35-64	1	11-20000	NO PRIOR KNOWLEDGE	STRONGLY DISAGREE	STRONGLY DISAGREE	STRONGLY DISAGREE	STRONGLY DISAGREE	STRONGLY DISAGREE	1	NO	NO	NO
278	MANASE	Blantyre	1	3	3	3	UNIMPROVED SANITATION		NO	NO		PUBLIC TAP		NO		NO	1	5		1	NO	3	UNIMPROVED SANITATION	UNIMPROVED SANITATION	YES	6	MALE	SECONDARY	CHRISTIAN	35-64	2	21 to 40,000	NO PRIOR KNOWLEDGE	STRONGLY DISAGREE	STRONGLY AGREE	STRONGLY DISAGREE	STRONGLY DISAGREE	STRONGLY DISAGREE	1	NO	NO	NO
279	MANASE	Blantyre	1	3	3	3	UNIMPROVED SANITATION		YES	YES		PUBLIC TAP		YES		YES	3	10		1	NO	1	PIT LATRINE, CEMENT FLOOR	PIT LATRINE, CEMENT FLOOR	NO	1	MALE	PRIMARY	CHRISTIAN	35-64	2	21 to 40,000	PRIOR KNOWLEDGE	STRONGLY DISAGREE	STRONGLY AGREE	STRONGLY DISAGREE	STRONGLY DISAGREE	STRONGLY DISAGREE	1	NO	NO	YES
280	MANASE	Blantyre	1	2	1	1	PIT LATRINE, CEMENT FLOOR		YES	YES		PUBLIC TAP		NO		NO	1	5		1	NO	8	FOSSA ALTERNA	ECOLOGICAL SANITATION	YES	8	MALE	PRIMARY	CHRISTIAN	35-64	2	21 to 40,000	PRIOR KNOWLEDGE	STRONGLY AGREE	STRONGLY AGREE	STRONGLY DISAGREE	STRONGLY DISAGREE	STRONGLY DISAGREE	1	NO	NO	NO
281	MANASE	Blantyre	1	5	5	5	LINED PIT LATRINE, CEMENT FLOOR		YES	NO		PUBLIC TAP		NO		NO	1	3		3	NO	11	EMPTY CURRENT PIT LATRINE	PIT EMPTYING	NO	11	MALE	SECONDARY	CHRISTIAN	15-34	2	41-60000	PRIOR KNOWLEDGE	STRONGLY DISAGREE	STRONGLY DISAGREE	STRONGLY DISAGREE	STRONGLY DISAGREE	STRONGLY AGREE	4	YES	YES	NO
282	MANASE	Blantyre	1	3	3	3	UNIMPROVED SANITATION		YES	YES		PIPE AT THE YARD		NO		YES	4	12		1	NO	3	UNIMPROVED SANITATION	UNIMPROVED SANITATION	NO	3	FEMALE	PRIMARY	CHRISTIAN	OVER 65	1	11-20000	NO PRIOR KNOWLEDGE	STRONGLY DISAGREE	STRONGLY DISAGREE	STRONGLY DISAGREE	STRONGLY DISAGREE	STRONGLY DISAGREE	1	NO	NO	YES
283	MANASE	Blantyre	1	5	5	5	LINED PIT LATRINE, CEMENT FLOOR		YES	NO		PIPE AT THE YARD		NO		NO	1	6		2	NO	11	EMPTY CURRENT PIT LATRINE	PIT EMPTYING	NO	11	MALE	SECONDARY	CHRISTIAN	35-64	3	41-60000	NO PRIOR KNOWLEDGE	STRONGLY DISAGREE	AGREE	STRONGLY DISAGREE	STRONGLY DISAGREE	STRONGLY DISAGREE	1	YES	YES	NO
284	MANASE	Blantyre	1	14	99	99	Facility collapsed		YES	NO		PUBLIC TAP		YES		NO	1	6		2	NO	5	LINED PIT LATRINE	LINED PIT LATRINE, CEMENT FLOOR	NO	5	MALE	PRIMARY	CHRISTIAN	35-64	3	41-60000	PRIOR KNOWLEDGE	STRONGLY AGREE	STRONGLY DISAGREE	STRONGLY DISAGREE	STRONGLY AGREE	STRONGLY DISAGREE	1	NO	NO	YES
285	MANASE	Blantyre	1	3	3	3	UNIMPROVED SANITATION		YES	NO		PUBLIC TAP		NO		YES	2	8		2	NO	1	PIT LATRINE, CEMENT FLOOR	PIT LATRINE, CEMENT FLOOR	NO	1	FEMALE	PRIMARY	CHRISTIAN	35-64	3	41-60000	NO PRIOR KNOWLEDGE	DISAGREE	AGREE	DISAGREE	STRONGLY DISAGREE	STRONGLY DISAGREE	1	NO	NO	YES
286	MANASE	Blantyre	1	2	1	1	PIT LATRINE, CEMENT FLOOR		YES	YES		PUBLIC TAP		NO		YES	5	22		3	NO	1	PIT LATRINE, CEMENT FLOOR	PIT LATRINE, CEMENT FLOOR	NO	1	FEMALE	PRIMARY	CHRISTIAN	35-64	2	61-80000	PRIOR KNOWLEDGE	DISAGREE	DISAGREE	DISAGREE	STRONGLY DISAGREE	AGREE	3	YES	YES	YES
287	MANASE	Blantyre	1	2	1	1	PIT LATRINE, CEMENT FLOOR		YES	YES		PIPE AT THE YARD		NO		YES	8	22		4	NO	1	PIT LATRINE, CEMENT FLOOR	PIT LATRINE, CEMENT FLOOR	YES	8	FEMALE	PRIMARY	CHRISTIAN	35-64	4	over 80000	PRIOR KNOWLEDGE	STRONGLY DISAGREE	STRONGLY AGREE	STRONGLY DISAGREE	STRONGLY DISAGREE	STRONGLY DISAGREE	1	YES	YES	YES
288	MANASE	Blantyre	1	3	3	3	UNIMPROVED SANITATION		YES	YES		PUBLIC TAP		NO		NO	1	5		1	NO	3	UNIMPROVED SANITATION	UNIMPROVED SANITATION	YES	8	MALE	SECONDARY	CHRISTIAN	35-64	1	11-20000	PRIOR KNOWLEDGE	STRONGLY DISAGREE	AGREE	STRONGLY DISAGREE	STRONGLY DISAGREE	STRONGLY DISAGREE	1	NO	NO	NO
289	MANASE	Blantyre	1	3	3	3	UNIMPROVED SANITATION		YES	NO		PUBLIC TAP		NO		YES	5	19		1	NO	8	FOSSA ALTERNA	ECOLOGICAL SANITATION	YES	8	MALE	PRIMARY	CHRISTIAN	35-64	1	11-20000	NO PRIOR KNOWLEDGE	STRONGLY DISAGREE	STRONGLY DISAGREE	STRONGLY DISAGREE	STRONGLY DISAGREE	STRONGLY DISAGREE	1	NO	NO	YES
290	MANASE	Blantyre	1	3	3	3	UNIMPROVED SANITATION		YES	NO		PIPE AT THE YARD		YES		YES	2	7		1	NO	3	UNIMPROVED SANITATION	UNIMPROVED SANITATION	YES	8	MALE	SECONDARY	CHRISTIAN	15-34	2	21 to 40,000	PRIOR KNOWLEDGE	STRONGLY AGREE	STRONGLY DISAGREE	STRONGLY DISAGREE	STRONGLY DISAGREE	STRONGLY DISAGREE	1	YES	NO	YES
291	MANASE	Blantyre	1	3	3	3	UNIMPROVED SANITATION		YES	YES		PUBLIC TAP		NO		NO	1	8		2	NO	3	UNIMPROVED SANITATION	UNIMPROVED SANITATION	YES	8	FEMALE	SECONDARY	CHRISTIAN	35-64	1	21 to 40,000	PRIOR KNOWLEDGE	STRONGLY AGREE	STRONGLY DISAGREE	STRONGLY DISAGREE	STRONGLY DISAGREE	AGREE	3	YES		NO
292	MANASE	Blantyre	1	2	1	1	PIT LATRINE, CEMENT FLOOR		NO	NO		PUBLIC TAP		NO		YES	3	10		2	NO	1	PIT LATRINE, CEMENT FLOOR	PIT LATRINE, CEMENT FLOOR	YES	8	MALE	PRIMARY	CHRISTIAN	35-64	2	21 to 40,000	PRIOR KNOWLEDGE	STRONGLY DISAGREE	AGREE	STRONGLY DISAGREE	STRONGLY DISAGREE	STRONGLY DISAGREE	1	YES	YES	YES
293	MANASE	Blantyre	1	1	1	1	PIT LATRINE, CEMENT FLOOR		YES	YES		PUBLIC TAP		NO		YES	4	17		4	NO	5	LINED PIT LATRINE	LINED PIT LATRINE, CEMENT FLOOR	NO	5	MALE	SECONDARY	CHRISTIAN	15-34	4	over 80000	PRIOR KNOWLEDGE	DISAGREE	DISAGREE	DISAGREE	STRONGLY DISAGREE	STRONGLY AGREE	4	YES	YES	YES
294	MANASE	Blantyre	1	5	5	5	LINED PIT LATRINE, CEMENT FLOOR		NO	NO		PUBLIC TAP		YES		YES	6	20		4	NO	11	EMPTY CURRENT PIT LATRINE	PIT EMPTYING	NO	11	FEMALE	SECONDARY	CHRISTIAN	15-34	4	over 80000	PRIOR KNOWLEDGE	DISAGREE	AGREE	DISAGREE	STRONGLY DISAGREE	STRONGLY DISAGREE	1	YES	YES	YES
295	MANASE	Blantyre	1	2	1	1	PIT LATRINE, CEMENT FLOOR		NO	NO		PIPE AT THE YARD		YES		YES	2	10		2	NO	5	LINED PIT LATRINE	LINED PIT LATRINE, CEMENT FLOOR	YES	5	FEMALE	SECONDARY	CHRISTIAN	35-64	2	21 to 40,000	PRIOR KNOWLEDGE	STRONGLY DISAGREE	STRONGLY DISAGREE	STRONGLY DISAGREE	STRONGLY DISAGREE	STRONGLY AGREE	4	YES	YES	YES
296	MANASE	Blantyre	1	2	1	1	PIT LATRINE, CEMENT FLOOR		YES	NO		PIPE AT THE YARD		NO		YES	9	12		2	NO	5	LINED PIT LATRINE	LINED PIT LATRINE, CEMENT FLOOR	YES	5	FEMALE	PRIMARY	CHRISTIAN	35-64	1	41-60000	NO PRIOR KNOWLEDGE	STRONGLY DISAGREE	STRONGLY DISAGREE	STRONGLY DISAGREE	STRONGLY DISAGREE	STRONGLY AGREE	4	YES	YES	YES
297	MANASE	Blantyre	1	2	1	1	PIT LATRINE, CEMENT FLOOR		YES	YES		PUBLIC TAP		NO		YES	2	12		2	YES	7	URINE DIVERTING TOILET	ECOLOGICAL SANITATION	NOT SURE	1	MALE	SECONDARY	CHRISTIAN	35-64	2	21 to 40,000	NO PRIOR KNOWLEDGE	STRONGLY AGREE	STRONGLY DISAGREE	STRONGLY DISAGREE	STRONGLY DISAGREE	STRONGLY DISAGREE	1	YES	YES	YES
298	MANASE	Blantyre	1	3	3	3	UNIMPROVED SANITATION		YES	YES		PUBLIC TAP		NO		YES	3	15		1	NO	3	UNIMPROVED SANITATION	UNIMPROVED SANITATION	NO	3	MALE	SECONDARY	CHRISTIAN	15-34	1	11-20000	PRIOR KNOWLEDGE	STRONGLY DISAGREE	STRONGLY AGREE	STRONGLY DISAGREE	STRONGLY DISAGREE	STRONGLY DISAGREE	1	NO	NO	YES
299	MANASE	Blantyre	1	2	1	1	PIT LATRINE, CEMENT FLOOR		YES	YES		PIPE AT THE YARD		NO		YES	4	17		3	NO	1	PIT LATRINE, CEMENT FLOOR	PIT LATRINE, CEMENT FLOOR	NO	1	MALE	SECONDARY	CHRISTIAN	15-34	3	41-60000	PRIOR KNOWLEDGE	STRONGLY DISAGREE	AGREE	STRONGLY DISAGREE	STRONGLY DISAGREE	STRONGLY DISAGREE	1	YES	YES	YES
300	MANASE	Blantyre	1	2	1	1	PIT LATRINE, CEMENT FLOOR		YES	NO		PUBLIC TAP		NO		NO	3	10		2	YES	7	URINE DIVERTING TOILET	ECOLOGICAL SANITATION	YES	7	FEMALE	SECONDARY	CHRISTIAN	15-34	2	21 to 40,000	PRIOR KNOWLEDGE	STRONGLY DISAGREE	STRONGLY DISAGREE	STRONGLY DISAGREE	STRONGLY DISAGREE	DISAGREE	2	YES	YES	YES
301	MANASE	Blantyre	1	2	1	1	PIT LATRINE, CEMENT FLOOR		YES	YES		PUBLIC TAP		NO		YES	5	16		2	NO	1	PIT LATRINE, CEMENT FLOOR	PIT LATRINE, CEMENT FLOOR	NO	1	MALE	COLEEGE	CHRISTIAN	15-34	3	41-60000	PRIOR KNOWLEDGE	STRONGLY DISAGREE	STRONGLY DISAGREE	STRONGLY DISAGREE	STRONGLY DISAGREE	STRONGLY DISAGREE	1	YES	YES	YES
302	MANASE	Blantyre	1	5	5	5	LINED PIT LATRINE, CEMENT FLOOR		YES	YES		PUBLIC TAP		NO		YES	4	16		1	NO	8	FOSSA ALTERNA	ECOLOGICAL SANITATION	NOT SURE	8	MALE	SECONDARY	CHRISTIAN	35-64	2	21 to 40,000	PRIOR KNOWLEDGE	STRONGLY DISAGREE	STRONGLY AGREE	DISAGREE	STRONGLY DISAGREE	STRONGLY DISAGREE	1	YES	YES	YES
303	MANASE	Blantyre	1	2	1	1	PIT LATRINE, CEMENT FLOOR		YES	YES		PUBLIC TAP		NO		YES	2	5		1	YES	7	URINE DIVERTING TOILET	ECOLOGICAL SANITATION	YES	7	FEMALE	SECONDARY	CHRISTIAN	15-34	2	21 to 40,000	PRIOR KNOWLEDGE	AGREE	STRONGLY DISAGREE	STRONGLY DISAGREE	STRONGLY DISAGREE	STRONGLY DISAGREE	1	YES	YES	NO
304	MANASE	Blantyre	1	3	3	3	UNIMPROVED SANITATION		NO	NO		PUBLIC TAP		NO		NO	1	8			NO	3	UNIMPROVED SANITATION	UNIMPROVED SANITATION	YES	8	MALE	PRIMARY	CHRISTIAN	35-64	2		PRIOR KNOWLEDGE	STRONGLY DISAGREE	AGREE	STRONGLY DISAGREE	STRONGLY AGREE	STRONGLY DISAGREE	1	YES	NO	NO
305	MANASE	Blantyre	1	3	3	3	UNIMPROVED SANITATION		NO	NO		PUBLIC TAP		NO		YES	4	21		2	NO	5	LINED PIT LATRINE	LINED PIT LATRINE, CEMENT FLOOR	NO	5	MALE	SECONDARY	CHRISTIAN	35-64	1	21 to 40,000	PRIOR KNOWLEDGE	STRONGLY DISAGREE	STRONGLY DISAGREE	STRONGLY DISAGREE	STRONGLY DISAGREE	AGREE	3	YES	YES	YES
306	MANASE	Blantyre	1	2	1	1	PIT LATRINE, CEMENT FLOOR		YES	YES		PIPE AT THE YARD		NO		NO	1	6		2	NO	1	PIT LATRINE, CEMENT FLOOR	PIT LATRINE, CEMENT FLOOR	NO	1	MALE	SECONDARY	CHRISTIAN	35-64	3	41-60000	PRIOR KNOWLEDGE	STRONGLY DISAGREE	AGREE	STRONGLY DISAGREE	STRONGLY DISAGREE	STRONGLY DISAGREE	1	YES		NO
307	MANASE	Blantyre	1	2	1	1	PIT LATRINE, CEMENT FLOOR		YES	YES		PIPE AT THE YARD		YES		YES	3	12		2	NO	8	FOSSA ALTERNA	ECOLOGICAL SANITATION	YES	7	MALE	COLEEGE	CHRISTIAN	15-34	3	41-60000	PRIOR KNOWLEDGE	STRONGLY DISAGREE	STRONGLY AGREE	STRONGLY DISAGREE	AGREE	DISAGREE	2	YES	YES	YES
308	MANASE	Blantyre	1	2	1	1	PIT LATRINE, CEMENT FLOOR		YES	NO		PUBLIC TAP		YES		NO	1	3		4	NO	1	PIT LATRINE, CEMENT FLOOR	PIT LATRINE, CEMENT FLOOR	YES	8	FEMALE	PRIMARY	CHRISTIAN	35-64	4	over 80000	PRIOR KNOWLEDGE	STRONGLY DISAGREE	STRONGLY AGREE	STRONGLY DISAGREE	STRONGLY DISAGREE	STRONGLY DISAGREE	1	NO	NO	NO
309	MANASE	Blantyre	1	2	1	1	PIT LATRINE, CEMENT FLOOR		YES	NO		PUBLIC TAP		YES		NO	1	4		0	YES	7	URINE DIVERTING TOILET	ECOLOGICAL SANITATION	NO	1	FEMALE	NO NOE	CHRISTIAN	35-64	1	Less than 10,000	PRIOR KNOWLEDGE	STRONGLY DISAGREE	AGREE	STRONGLY DISAGREE	STRONGLY DISAGREE	STRONGLY DISAGREE	1	NO	NO	NO
310	MANASE	Blantyre	1	5	5	5	LINED PIT LATRINE, CEMENT FLOOR		YES	NO		PUBLIC TAP		NO		YES	5	20		1	NO	11	EMPTY CURRENT PIT LATRINE	PIT EMPTYING	NO	11	MALE	PRIMARY	MOSLEM	35-64	1	11-20000	PRIOR KNOWLEDGE	STRONGLY DISAGREE	STRONGLY DISAGREE	STRONGLY DISAGREE	STRONGLY DISAGREE	STRONGLY DISAGREE	1	YES	YES	YES
311	MANASE	Blantyre	1	3	3	3	UNIMPROVED SANITATION		YES	NO		PUBLIC TAP		NO		YES	2	7		1	NO	3	UNIMPROVED SANITATION	UNIMPROVED SANITATION	YES	8	MALE	SECONDARY	CHRISTIAN	35-64	1	11-20000	NO PRIOR KNOWLEDGE	STRONGLY AGREE	STRONGLY AGREE	STRONGLY DISAGREE	STRONGLY AGREE	STRONGLY DISAGREE	1	NO	NO	YES
312	MANYOWE	Blantyre	1	3	3	3	UNIMPROVED SANITATION		YES	YES		PUBLIC TAP		YES		YES	2	7		1	NO	1	PIT LATRINE, CEMENT FLOOR	PIT LATRINE, CEMENT FLOOR	NO	1	MALE	PRIMARY	CHRISTIAN	35-64	1	11-20000	PRIOR KNOWLEDGE	STRONGLY DISAGREE	STRONGLY AGREE	STRONGLY DISAGREE	STRONGLY DISAGREE	STRONGLY DISAGREE	1	YES	YES	YES
313	MANYOWE	Blantyre	1	2	1	1	PIT LATRINE, CEMENT FLOOR		YES	YES		PUBLIC TAP		YES		YES	3	9		1	YES	7	URINE DIVERTING TOILET	ECOLOGICAL SANITATION	YES	7	MALE	PRIMARY	CHRISTIAN	35-64	1	11-20000	PRIOR KNOWLEDGE	STRONGLY DISAGREE	STRONGLY AGREE	STRONGLY DISAGREE	STRONGLY DISAGREE	STRONGLY DISAGREE	1	NO	NO	YES
314	MANYOWE	Blantyre	1	3	3	3	UNIMPROVED SANITATION		YES	NO		PUBLIC TAP		YES		YES	4	13		1	NO	3	UNIMPROVED SANITATION	UNIMPROVED SANITATION	NO	3	FEMALE	PRIMARY	CHRISTIAN	35-64	2	21 to 40,000	PRIOR KNOWLEDGE	STRONGLY DISAGREE	STRONGLY AGREE	STRONGLY DISAGREE	STRONGLY AGREE	STRONGLY DISAGREE	1	NO	NO	YES
315	MANYOWE	Blantyre	1	5	5	5	LINED PIT LATRINE, CEMENT FLOOR		YES	YES		PUBLIC TAP		YES		YES	7	18		2	NO	11	EMPTY CURRENT PIT LATRINE	PIT EMPTYING	NO	11	MALE	SECONDARY	CHRISTIAN	35-64	2	21 to 40,000	PRIOR KNOWLEDGE	STRONGLY DISAGREE	STRONGLY AGREE	STRONGLY DISAGREE	STRONGLY DISAGREE	STRONGLY DISAGREE	1	NO	YES	YES
316	MANYOWE	Blantyre	1	3	3	3	UNIMPROVED SANITATION		YES	YES		PUBLIC TAP		NO		NO	1	4		2	NO	1	PIT LATRINE, CEMENT FLOOR	PIT LATRINE, CEMENT FLOOR	NO	1	MALE	SECONDARY	CHRISTIAN	15-34	2	21 to 40,000	NO PRIOR KNOWLEDGE	STRONGLY DISAGREE	STRONGLY AGREE	STRONGLY DISAGREE	STRONGLY DISAGREE	STRONGLY DISAGREE	1	YES	YES	NO
317	MANYOWE	Blantyre	1	3	3	3	UNIMPROVED SANITATION		YES	YES		PUBLIC TAP		NO		YES	5	16		1	NO	3	UNIMPROVED SANITATION	UNIMPROVED SANITATION	YES	5	FEMALE	PRIMARY	MOSLEM	35-64	1	11-20000	PRIOR KNOWLEDGE	STRONGLY DISAGREE	STRONGLY AGREE	STRONGLY DISAGREE	STRONGLY DISAGREE	STRONGLY DISAGREE	1	NO	NO	YES
318	MANYOWE	Blantyre	1	3	3	3	UNIMPROVED SANITATION		NO	NO		PUBLIC TAP		YES		NO	1	5		0	NO	3	UNIMPROVED SANITATION	UNIMPROVED SANITATION	NO	3	MALE	PRIMARY	CHRISTIAN	35-64	1	Less than 10,000	NO PRIOR KNOWLEDGE	STRONGLY DISAGREE	STRONGLY AGREE	STRONGLY DISAGREE	STRONGLY DISAGREE	STRONGLY DISAGREE	1	NO	YES	NO
319	MANYOWE	Blantyre	1	5	5	5	LINED PIT LATRINE, CEMENT FLOOR		NO	YES		PUBLIC TAP		YES		YES	4	20		1	NO	7	URINE DIVERTING TOILET	ECOLOGICAL SANITATION	YES	7	MALE	SECONDARY	CHRISTIAN	35-64	1	21 to 40,000	NO PRIOR KNOWLEDGE	STRONGLY DISAGREE	STRONGLY AGREE	STRONGLY DISAGREE	STRONGLY DISAGREE	STRONGLY AGREE	4	NO	NO	YES
320	MANYOWE	Blantyre	1	5	5	5	LINED PIT LATRINE, CEMENT FLOOR		YES	YES		PIPE AT THE YARD		NO		NO	1	10		2	NO	11	EMPTY CURRENT PIT LATRINE	PIT EMPTYING	NO	11	MALE	SECONDARY	CHRISTIAN	35-64	1	21 to 40,000	PRIOR KNOWLEDGE	STRONGLY DISAGREE	STRONGLY AGREE	STRONGLY DISAGREE	STRONGLY DISAGREE	STRONGLY AGREE	4	YES	YES	NO
321	MANYOWE	Blantyre	1	3	3	3	UNIMPROVED SANITATION		YES	YES		PUBLIC TAP		YES		NO	1	5		1	YES	7	URINE DIVERTING TOILET	ECOLOGICAL SANITATION	YES	7	MALE	PRIMARY	CHRISTIAN	35-64	1	11-20000	NO PRIOR KNOWLEDGE	AGREE	STRONGLY AGREE	STRONGLY DISAGREE	STRONGLY DISAGREE	STRONGLY DISAGREE	1	NO	NO	NO
322	MANYOWE	Blantyre	1	3	3	3	UNIMPROVED SANITATION		NO	NO		PUBLIC TAP		YES		NO	3	16		1	NO	3	UNIMPROVED SANITATION	UNIMPROVED SANITATION	YES	8	MALE	PRIMARY	CHRISTIAN	35-64	1	11-20000	NO PRIOR KNOWLEDGE	DISAGREE	AGREE	AGREE	AGREE	STRONGLY DISAGREE	1	NO	NO	YES
323	MANYOWE	Blantyre	1	3	3	3	UNIMPROVED SANITATION		YES	YES		PUBLIC TAP		YES		YES	3	9		1	NO	3	UNIMPROVED SANITATION	UNIMPROVED SANITATION	YES	5	MALE	PRIMARY	CHRISTIAN	35-64	1	11-20000	NO PRIOR KNOWLEDGE	STRONGLY DISAGREE	AGREE	STRONGLY DISAGREE	STRONGLY DISAGREE	STRONGLY DISAGREE	1	NO	YES	YES
324	MANYOWE	Blantyre	1	5	5	5	LINED PIT LATRINE, CEMENT FLOOR		YES	YES		PIPE AT THE YARD		YES		NO	1	7		0	NO	11	EMPTY CURRENT PIT LATRINE	PIT EMPTYING	NO	11	MALE	SECONDARY	CHRISTIAN	35-64	1	Less than 10,000	PRIOR KNOWLEDGE	STRONGLY DISAGREE	STRONGLY AGREE	STRONGLY DISAGREE	AGREE	STRONGLY DISAGREE	1	YES	YES	NO
325	MANYOWE	Blantyre	1	3	3	3	UNIMPROVED SANITATION		YES	YES		PUBLIC TAP		YES		NO	1	7		1	NO	3	UNIMPROVED SANITATION	UNIMPROVED SANITATION	NO	3	MALE	PRIMARY	CHRISTIAN	35-64	2	21 to 40,000	NO PRIOR KNOWLEDGE	STRONGLY AGREE	STRONGLY AGREE	STRONGLY DISAGREE	STRONGLY DISAGREE	STRONGLY DISAGREE	1	NO	NO	NO
326	MANYOWE	Blantyre	1	3	3	3	UNIMPROVED SANITATION		YES	NO		PUBLIC TAP		YES		NO	1	5		1	NO	3	UNIMPROVED SANITATION	UNIMPROVED SANITATION	YES	8	MALE	PRIMARY	CHRISTIAN	35-64	2	21 to 40,000	PRIOR KNOWLEDGE	STRONGLY DISAGREE	STRONGLY DISAGREE	STRONGLY DISAGREE	STRONGLY DISAGREE	STRONGLY DISAGREE	1	NO	NO	NO
327	MANYOWE	Blantyre	1	3	3	3	UNIMPROVED SANITATION		YES	YES		PUBLIC TAP		YES		NO	1	5		1	NO	5	LINED PIT LATRINE	LINED PIT LATRINE, CEMENT FLOOR	YES	5	MALE	SECONDARY	CHRISTIAN	35-64	1	11-20000	NO PRIOR KNOWLEDGE	STRONGLY AGREE	STRONGLY DISAGREE	STRONGLY DISAGREE	STRONGLY DISAGREE	STRONGLY DISAGREE	1	NO	NO	NO
328	MANYOWE	Blantyre	1	5	5	5	LINED PIT LATRINE, CEMENT FLOOR		NO	NO		PUBLIC TAP		YES		YES	8	19		2	NO	8	FOSSA ALTERNA	ECOLOGICAL SANITATION	YES	8	MALE	SECONDARY	CHRISTIAN	35-64	2	41-60000	PRIOR KNOWLEDGE	STRONGLY AGREE	DISAGREE	STRONGLY DISAGREE	STRONGLY DISAGREE	STRONGLY AGREE	4	NO	YES	YES
329	MANYOWE	Blantyre	1	2	1	1	PIT LATRINE, CEMENT FLOOR		YES	YES		PIPE AT THE YARD		YES		NO	1	6		2	NO	5	LINED PIT LATRINE	LINED PIT LATRINE, CEMENT FLOOR	YES	5	MALE	COLEEGE	CHRISTIAN	35-64	3	41-60000	PRIOR KNOWLEDGE	STRONGLY DISAGREE	STRONGLY AGREE	STRONGLY DISAGREE	STRONGLY DISAGREE	STRONGLY DISAGREE	1	YES	YES	NO
330	MANYOWE	Blantyre	1	2	1	1	PIT LATRINE, CEMENT FLOOR		YES	NO		PUBLIC TAP		YES		NO	1	5		2	NO	5	LINED PIT LATRINE	LINED PIT LATRINE, CEMENT FLOOR	NO	5	MALE	SECONDARY	CHRISTIAN	15-34	2	21 to 40,000	PRIOR KNOWLEDGE	STRONGLY DISAGREE	STRONGLY AGREE	DISAGREE	DIAGREE	DISAGREE	2	NO	NO	NO
331	MANYOWE	Blantyre	1	5	5	5	LINED PIT LATRINE, CEMENT FLOOR		YES	YES		PUBLIC TAP		YES		NO	1	7		2	NO	11	EMPTY CURRENT PIT LATRINE	PIT EMPTYING	NO	11	MALE	PRIMARY	CHRISTIAN	35-64	3	41-60000	NO PRIOR KNOWLEDGE	STRONGLY DISAGREE	STRONGLY AGREE	STRONGLY DISAGREE	STRONGLY DISAGREE	STRONGLY DISAGREE	1	NO	NO	NO
332	MANYOWE	Blantyre	1	3	3	3	UNIMPROVED SANITATION		YES	YES		PUBLIC TAP		YES		NO	1	7		1	NO	3	UNIMPROVED SANITATION	UNIMPROVED SANITATION	NO	3	MALE	PRIMARY	CHRISTIAN	35-64	1	11-20000	NO PRIOR KNOWLEDGE	STRONGLY AGREE	AGREE	STRONGLY DISAGREE	STRONGLY DISAGREE	STRONGLY DISAGREE	1	NO	NO	NO
333	MANYOWE	Blantyre	1	3	3	3	UNIMPROVED SANITATION		YES	YES		PUBLIC TAP		YES		YES	2	4		0	NO	3	UNIMPROVED SANITATION	UNIMPROVED SANITATION	NO	3	MALE	PRIMARY	CHRISTIAN	35-64	1	Less than 10,000	NO PRIOR KNOWLEDGE	STRONGLY DISAGREE	AGREE	STRONGLY DISAGREE	STRONGLY DISAGREE	STRONGLY DISAGREE	1	NO	NO	YES
334	MANYOWE	Blantyre	1	3	3	3	UNIMPROVED SANITATION		YES	YES		PUBLIC TAP		YES		NO	1	5		1	NO	3	UNIMPROVED SANITATION	UNIMPROVED SANITATION	NO	3	MALE	PRIMARY	CHRISTIAN	OVER 65	2	21 to 40,000	NO PRIOR KNOWLEDGE	STRONGLY DISAGREE	STRONGLY AGREE	STRONGLY DISAGREE	STRONGLY DISAGREE	STRONGLY DISAGREE	1	YES	NO	NO
335	MANYOWE	Blantyre	1	3	3	3	UNIMPROVED SANITATION		YES	YES		PUBLIC TAP		YES		NO	1	9		1	NO	1	PIT LATRINE, CEMENT FLOOR	PIT LATRINE, CEMENT FLOOR	YES	1	MALE	PRIMARY	CHRISTIAN	35-64	1	11-20000	PRIOR KNOWLEDGE	STRONGLY DISAGREE	STRONGLY AGREE	STRONGLY DISAGREE	STRONGLY DISAGREE	STRONGLY DISAGREE	1	YES	YES	NO
336	MANYOWE	Blantyre	1	14	99	99	Facility collapsed		YES	YES		PUBLIC TAP		YES		NO	1	2		0	NO	8	FOSSA ALTERNA	ECOLOGICAL SANITATION	YES	8	FEMALE	PRIMARY	CHRISTIAN	35-64	1	Less than 10,000	PRIOR KNOWLEDGE	STRONGLY DISAGREE	STRONGLY AGREE	STRONGLY DISAGREE	STRONGLY DISAGREE	STRONGLY DISAGREE	1	NO	NO	NO
337	MANYOWE	Blantyre	1	3	3	3	UNIMPROVED SANITATION		YES	YES		PIPE AT THE YARD		NO		YES	5	22		2	NO	8	FOSSA ALTERNA	ECOLOGICAL SANITATION	YES	8	MALE	SECONDARY	CHRISTIAN	35-64	2	21 to 40,000	PRIOR KNOWLEDGE	STRONGLY DISAGREE	STRONGLY AGREE	STRONGLY DISAGREE	STRONGLY DISAGREE	STRONGLY DISAGREE	1	YES	YES	YES
338	MANYOWE	Blantyre	1	3	3	3	UNIMPROVED SANITATION		NO	NO		PUBLIC TAP		YES		YES	3	14		2	NO	3	UNIMPROVED SANITATION	UNIMPROVED SANITATION	YES	5	MALE	PRIMARY	CHRISTIAN	35-64	2	21 to 40,000	NO PRIOR KNOWLEDGE	STRONGLY DISAGREE	STRONGLY AGREE	STRONGLY DISAGREE	AGREE	STRONGLY DISAGREE	1	NO	YES	YES
339	MANYOWE	Blantyre	1	5	5	5	LINED PIT LATRINE, CEMENT FLOOR		YES	YES		PUBLIC TAP		YES		NO	1	17		2	NO	5	LINED PIT LATRINE	LINED PIT LATRINE, CEMENT FLOOR	NO	5	MALE	PRIMARY	CHRISTIAN	35-64	2	21 to 40,000	PRIOR KNOWLEDGE	STRONGLY DISAGREE	AGREE	STRONGLY DISAGREE	STRONGLY DISAGREE	STRONGLY DISAGREE	1	YES	YES	NO
340	MANYOWE	Blantyre	1	1	1	1	PIT LATRINE, CEMENT FLOOR		NO	NO		PUBLIC TAP		YES		YES	5	19		2	NO	5	LINED PIT LATRINE	LINED PIT LATRINE, CEMENT FLOOR	NO	5	MALE	SECONDARY	CHRISTIAN	15-34	3	41-60000	NO PRIOR KNOWLEDGE	STRONGLY DISAGREE	STRONGLY AGREE	DISAGREE	STRONGLY DISAGREE	DISAGREE	2	YES	YES	YES
341	MANYOWE	Blantyre	1	3	3	3	UNIMPROVED SANITATION		YES	YES		PUBLIC TAP		YES		NO	1	8		1	NO	3	UNIMPROVED SANITATION	UNIMPROVED SANITATION	YES	7	MALE	COLEEGE	CHRISTIAN	35-64	1	11-20000	PRIOR KNOWLEDGE	STRONGLY DISAGREE	STRONGLY AGREE	STRONGLY DISAGREE	STRONGLY DISAGREE	STRONGLY DISAGREE	1	YES	NO	NO
342	MANYOWE	Blantyre	1	3	3	3	UNIMPROVED SANITATION		YES	YES		PUBLIC TAP		YES		NO	1	8		1	NO	1	PIT LATRINE, CEMENT FLOOR	PIT LATRINE, CEMENT FLOOR	YES	7	MALE	SECONDARY	CHRISTIAN	35-64	2	21 to 40,000	PRIOR KNOWLEDGE	STRONGLY DISAGREE	STRONGLY AGREE	STRONGLY DISAGREE	STRONGLY DISAGREE	STRONGLY DISAGREE	1	NO	NO	NO
342	NAOTCHA	Blantyre	1	3	3	3	UNIMPROVED SANITATION		YES	YES		PUBLIC TAP		YES		NO	1	9		2	NO	5	LINED PIT LATRINE	LINED PIT LATRINE, CEMENT FLOOR	YES	5	MALE	SECONDARY	CHRISTIAN	35-64	2	41-60000	PRIOR KNOWLEDGE	STRONGLY DISAGREE	STRONGLY AGREE	STRONGLY DISAGREE	STRONGLY DISAGREE	STRONGLY AGREE	4	YES	YES	NO
344	NAOTCHA	Blantyre	1	5	5	5	LINED PIT LATRINE, CEMENT FLOOR		YES	YES		PUBLIC TAP		YES		NO	1	10		2	NO	5	LINED PIT LATRINE	LINED PIT LATRINE, CEMENT FLOOR	NO	5	MALE	PRIMARY	CHRISTIAN	35-64	2	21 to 40,000	NO PRIOR KNOWLEDGE	STRONGLY DISAGREE	STRONGLY AGREE	STRONGLY DISAGREE	STRONGLY DISAGREE	STRONGLY DISAGREE	1	NO	NO	NO
345	NAOTCHA	Blantyre	1	2	1	1	PIT LATRINE, CEMENT FLOOR		YES	YES		PUBLIC TAP		NO		NO	1	8		1	NO	8	FOSSA ALTERNA	ECOLOGICAL SANITATION	YES	8	MALE	SECONDARY	CHRISTIAN	15-34	2	21 to 40,000	PRIOR KNOWLEDGE	STRONGLY DISAGREE	STRONGLY AGREE	STRONGLY DISAGREE	STRONGLY DISAGREE	STRONGLY DISAGREE	1	NO	NO	NO
346	NAOTCHA	Blantyre	1	5	5	5	LINED PIT LATRINE, CEMENT FLOOR		YES	YES		PIPE AT THE YARD		YES		YES	6	33		3	NO	11	EMPTY CURRENT PIT LATRINE	PIT EMPTYING	NO	11	MALE	SECONDARY	CHRISTIAN	35-64	3	41-60000	PRIOR KNOWLEDGE	STRONGLY DISAGREE	STRONGLY AGREE	STRONGLY DISAGREE	STRONGLY DISAGREE	STRONGLY DISAGREE	1	YES	YES	YES
347	NAOTCHA	Blantyre	1	2	1	1	PIT LATRINE, CEMENT FLOOR		YES	YES		PUBLIC TAP		NO		YES	4	11		4	NO	6	POUR FLUSH	FLUSHING TOILET	NO	6	MALE	SECONDARY	CHRISTIAN	15-34	0	over 80000	NO PRIOR KNOWLEDGE	STRONGLY AGREE	STRONGLY DISAGREE	STRONGLY DISAGREE	STRONGLY DISAGREE	STRONGLY AGREE	4	YES	YES	YES
348	NAOTCHA	Blantyre	1	2	1	1	PIT LATRINE, CEMENT FLOOR		YES	YES		PUBLIC TAP		NO		YES	3	12		2	NO	1	PIT LATRINE, CEMENT FLOOR	PIT LATRINE, CEMENT FLOOR	YES	5	MALE	SECONDARY	MOSLEM	15-34	1	21 to 40,000	NO PRIOR KNOWLEDGE	AGREE	STRONGLY DISAGREE	STRONGLY DISAGREE	STRONGLY DISAGREE	AGREE	3	YES	YES	NO
349	NAOTCHA	Blantyre	1	1	1	1	PIT LATRINE, CEMENT FLOOR		YES	YES		PIPE AT THE YARD		NO		YES	3	12		1	NO	11	EMPTY CURRENT PIT LATRINE	PIT EMPTYING	NO	11	FEMALE	PRIMARY	CHRISTIAN	35-64	1	21 to 40,000	PRIOR KNOWLEDGE	DISAGREE	DISAGREE	DISAGREE	STRONGLY DISAGREE	STRONGLY AGREE	4	YES	YES	YES
350	NAOTCHA	Blantyre	1	5	5	5	LINED PIT LATRINE, CEMENT FLOOR		YES	YES		PIPE AT THE YARD		NO		YES	5	22		3	NO	11	EMPTY CURRENT PIT LATRINE	PIT EMPTYING	YES	5	MALE	SECONDARY	CHRISTIAN	15-34	3	41-60000	PRIOR KNOWLEDGE	AGREE	DISAGREE	DISAGREE	STRONGLY DISAGREE	STRONGLY DISAGREE	1	YES	YES	YES
351	NAOTCHA	Blantyre	1	3	3	3	UNIMPROVED SANITATION		YES	YES		PUBLIC TAP		NO		NO	1	1		0	NO	1	PIT LATRINE, CEMENT FLOOR	PIT LATRINE, CEMENT FLOOR	NO	1	MALE	PRIMARY	CHRISTIAN	35-64	1	Less than 10,000	NO PRIOR KNOWLEDGE	STRONGLY DISAGREE	STRONGLY AGREE	STRONGLY DISAGREE	STRONGLY DISAGREE	STRONGLY DISAGREE	1	NO	NO	NO
352	NAOTCHA	Blantyre	1	2	1	1	PIT LATRINE, CEMENT FLOOR		YES	YES		PIPE AT THE YARD		NO		NO	1	5		1	NO	11	EMPTY CURRENT PIT LATRINE	PIT EMPTYING	NO	11	MALE	SECONDARY	CHRISTIAN	15-34	2	21 to 40,000	NO PRIOR KNOWLEDGE	DISAGREE	DISAGREE	DISAGREE	STRONGLY DISAGREE	STRONGLY DISAGREE	1	YES	YES	NO
353	NAOTCHA	Blantyre	1	3	3	3	UNIMPROVED SANITATION		YES	YES		PUBLIC TAP		YES		YES	3	16		2	NO	5	LINED PIT LATRINE	LINED PIT LATRINE, CEMENT FLOOR	NO	5	FEMALE	SECONDARY	CHRISTIAN	15-34	2	21 to 40,000	NO PRIOR KNOWLEDGE	AGREE	DISAGREE	DISAGREE	STRONGLY DISAGREE	STRONGLY DISAGREE	1	NO	NO	YES
354	NAOTCHA	Blantyre	1	2	1	1	PIT LATRINE, CEMENT FLOOR		NO	NO		PIPE AT THE YARD		YES		NO	1	6		4	NO	1	PIT LATRINE, CEMENT FLOOR	PIT LATRINE, CEMENT FLOOR	NO	1	MALE	SECONDARY	CHRISTIAN	35-64	4	over 80000	NO PRIOR KNOWLEDGE	STRONGLY DISAGREE	STRONGLY AGREE	STRONGLY DISAGREE	STRONGLY AGREE	STRONGLY DISAGREE	1	YES	YES	NO
355	NAOTCHA	Blantyre	1	2	1	1	PIT LATRINE, CEMENT FLOOR		YES	YES		PUBLIC TAP		NO		NO	1	2		1	NO	11	EMPTY CURRENT PIT LATRINE	PIT EMPTYING	YES	5	MALE	PRIMARY	CHRISTIAN	35-64	2	21 to 40,000	PRIOR KNOWLEDGE	STRONGLY DISAGREE	STRONGLY AGREE	STRONGLY DISAGREE	STRONGLY AGREE	STRONGLY DISAGREE	1	NO	NO	NO
356	NAOTCHA	Blantyre	1	3	3	3	UNIMPROVED SANITATION		YES	YES		PUBLIC TAP		NO		NO	1	7		2	NO	1	PIT LATRINE, CEMENT FLOOR	PIT LATRINE, CEMENT FLOOR	YES	1	MALE	COLEEGE	CHRISTIAN	15-34	2	21 to 40,000	NO PRIOR KNOWLEDGE	STRONGLY DISAGREE	STRONGLY AGREE	STRONGLY DISAGREE	STRONGLY DISAGREE	STRONGLY DISAGREE	1	YES	YES	NO
357	NAOTCHA	Blantyre	1	3	3	3	UNIMPROVED SANITATION		YES	YES		PUBLIC TAP		NO		YES	2	4		1	NO	5	LINED PIT LATRINE	LINED PIT LATRINE, CEMENT FLOOR	NO	5	FEMALE	SECONDARY	CHRISTIAN	15-34	1	11-20000	PRIOR KNOWLEDGE	STRONGLY DISAGREE	STRONGLY AGREE	STRONGLY DISAGREE	STRONGLY DISAGREE	STRONGLY DISAGREE	1	NO	NO	YES
358	NAOTCHA	Blantyre	1	14	99	99	Facility collapsed		YES	YES		PUBLIC TAP		NO		NO	1	7		0	NO	3	UNIMPROVED SANITATION	UNIMPROVED SANITATION	NO	3	MALE	PRIMARY	MOSLEM	35-64	1	Less than 10,000	NO PRIOR KNOWLEDGE	AGREE	AGREE	STRONGLY DISAGREE	STRONGLY DISAGREE	STRONGLY DISAGREE	1	NO	NO	NO
359	NAOTCHA	Blantyre	1	3	3	3	UNIMPROVED SANITATION		YES	YES		PUBLIC TAP		YES		YES	2	5		1	NO	1	PIT LATRINE, CEMENT FLOOR	PIT LATRINE, CEMENT FLOOR	YES	5	MALE	PRIMARY	CHRISTIAN	35-64	2	21 to 40,000	PRIOR KNOWLEDGE	STRONGLY DISAGREE	STRONGLY AGREE	STRONGLY DISAGREE	STRONGLY DISAGREE	STRONGLY DISAGREE	1			YES
360	NAOTCHA	Blantyre	1	2	1	1	PIT LATRINE, CEMENT FLOOR		YES	NO		PUBLIC TAP		YES		NO	1	7		2	YES	7	URINE DIVERTING TOILET	ECOLOGICAL SANITATION	NO	1	MALE	SECONDARY	CHRISTIAN	35-64	3	41-60000	PRIOR KNOWLEDGE	STRONGLY DISAGREE	STRONGLY AGREE	STRONGLY DISAGREE	STRONGLY DISAGREE	STRONGLY DISAGREE	1	YES		NO
361	NAOTCHA	Blantyre	1	1	1	1	PIT LATRINE, CEMENT FLOOR		YES	YES		PUBLIC TAP		NO		YES	4	17		1	NO	1	PIT LATRINE, CEMENT FLOOR	PIT LATRINE, CEMENT FLOOR	NO	1	FEMALE	PRIMARY	CHRISTIAN	35-64	2	21 to 40,000	PRIOR KNOWLEDGE	DISAGREE	DISAGREE	DISAGREE	STRONGLY DISAGREE	STRONGLY DISAGREE	1	YES	YES	YES
362	NAOTCHA	Blantyre	1	5	5	5	LINED PIT LATRINE, CEMENT FLOOR		YES	YES		PUBLIC TAP		NO		YES	2	13		1	NO	11	EMPTY CURRENT PIT LATRINE	PIT EMPTYING	NO	11	MALE	PRIMARY	CHRISTIAN	35-64	1	11-20000	NO PRIOR KNOWLEDGE	DISAGREE	DISAGREE	DISAGREE	STRONGLY DISAGREE	STRONGLY DISAGREE	1	YES	NO	YES
363	NAOTCHA	Blantyre	1	3	3	3	UNIMPROVED SANITATION		YES	YES		PUBLIC TAP		YES		YES	2	10		1	NO	3	UNIMPROVED SANITATION	UNIMPROVED SANITATION	NO	3	FEMALE	PRIMARY	CHRISTIAN	35-64	1	11-20000	PRIOR KNOWLEDGE	STRONGLY DISAGREE	STRONGLY DISAGREE	STRONGLY DISAGREE	STRONGLY DISAGREE	STRONGLY DISAGREE	1	NO	NO	YES
364	NAOTCHA	Blantyre	1	3	3	3	UNIMPROVED SANITATION		YES	NO		PUBLIC TAP		YES		NO	1	2		0	NO	3	UNIMPROVED SANITATION	UNIMPROVED SANITATION	NO	3	MALE	SECONDARY	CHRISTIAN	35-64	1	Less than 10,000	PRIOR KNOWLEDGE	STRONGLY DISAGREE	STRONGLY AGREE	STRONGLY DISAGREE	STRONGLY DISAGREE	STRONGLY DISAGREE	1	NO	YES	NO
365	NAOTCHA	Blantyre	1	5	5	5	LINED PIT LATRINE, CEMENT FLOOR		YES	YES		PUBLIC TAP		YES		YES	6	13		2	NO	11	EMPTY CURRENT PIT LATRINE	PIT EMPTYING	NO	11	MALE	SECONDARY	CHRISTIAN	35-64	2	21 to 40,000	NO PRIOR KNOWLEDGE	AGREE	DISAGREE	STRONGLY DISAGREE	STRONGLY DISAGREE	STRONGLY DISAGREE	1	NO	NO	YES
366	NAOTCHA	Blantyre	1	5	5	5	LINED PIT LATRINE, CEMENT FLOOR		NO	NO		PIPE AT THE YARD		NO		YES	4	10		1	NO	5	LINED PIT LATRINE	LINED PIT LATRINE, CEMENT FLOOR	NO	5	FEMALE	PRIMARY	CHRISTIAN	35-64	2	21 to 40,000	PRIOR KNOWLEDGE	AGREE	STRONGLY DISAGREE	STRONGLY DISAGREE	STRONGLY DISAGREE	STRONGLY DISAGREE	1	NO	YES	YES
367	NAOTCHA	Blantyre	1	3	3	3	UNIMPROVED SANITATION		YES	YES		PUBLIC TAP		YES		NO	2	8		1	NO	1	PIT LATRINE, CEMENT FLOOR	PIT LATRINE, CEMENT FLOOR	YES	1	MALE	PRIMARY	CHRISTIAN	35-64	1	11-20000	PRIOR KNOWLEDGE	STRONGLY AGREE	DISAGREE	STRONGLY DISAGREE	STRONGLY DISAGREE	DISAGREE	2	NO	NO	YES
368	NAOTCHA	Blantyre	1	2	1	1	PIT LATRINE, CEMENT FLOOR		YES	YES		PUBLIC TAP		YES		YES	2	4		4	NO	1	PIT LATRINE, CEMENT FLOOR	PIT LATRINE, CEMENT FLOOR	NO	1	FEMALE	SECONDARY	CHRISTIAN	15-34	4	61-80000	NO PRIOR KNOWLEDGE	STRONGLY AGREE	STRONGLY DISAGREE	STRONGLY DISAGREE	STRONGLY DISAGREE	STRONGLY DISAGREE	1	YES	YES	YES
369	NAOTCHA	Blantyre	1	2	1	1	PIT LATRINE, CEMENT FLOOR		YES	NO		PIPE AT THE YARD		YES		NO	1	5		4	NO	11	EMPTY CURRENT PIT LATRINE	PIT EMPTYING	YES	13	MALE	PRIMARY	CHRISTIAN	35-64	4	61-80000	NO PRIOR KNOWLEDGE	STRONGLY DISAGREE	AGREE	STRONGLY DISAGREE	STRONGLY DISAGREE	STRONGLY DISAGREE	1	YES	YES	NO
370	NAOTCHA	Blantyre	1	5	5	5	LINED PIT LATRINE, CEMENT FLOOR		YES	YES		PUBLIC TAP		NO		NO	1	6		3	NO	11	EMPTY CURRENT PIT LATRINE	PIT EMPTYING	NO	11	MALE	PRIMARY	CHRISTIAN	35-64	3	41-60000	PRIOR KNOWLEDGE	STRONGLY DISAGREE	AGREE	STRONGLY DISAGREE	STRONGLY DISAGREE	DISAGREE	2	YES	YES	NO
371	NAOTCHA	Blantyre	1	3	3	3	UNIMPROVED SANITATION		NO	NO		PUBLIC TAP		YES		NO	1	13		1	NO	1	PIT LATRINE, CEMENT FLOOR	PIT LATRINE, CEMENT FLOOR	YES	5	MALE	PRIMARY	CHRISTIAN	35-64	2	21 to 40,000	NO PRIOR KNOWLEDGE	STRONGLY DISAGREE	AGREE	STRONGLY DISAGREE	STRONGLY DISAGREE	STRONGLY DISAGREE	1	YES	YES	NO
372	NAOTCHA	Blantyre	1	1	1	1	PIT LATRINE, CEMENT FLOOR		YES	YES		PUBLIC TAP		NO		YES	7	12		4	NO	5	LINED PIT LATRINE	LINED PIT LATRINE, CEMENT FLOOR	YES	5	MALE	SECONDARY	CHRISTIAN	15-34	4	over 80000		DISAGREE	DISAGREE	AGREE	STRONGLY DISAGREE	STRONGLY DISAGREE	1	YES	YES	YES
373	NAOTCHA	Blantyre	1	3	3	3	UNIMPROVED SANITATION		YES	YES		PUBLIC TAP		NO		YES	3	12		2	YES	7	URINE DIVERTING TOILET	ECOLOGICAL SANITATION	YES	7	MALE	SECONDARY	CHRISTIAN	15-34	2	21 to 40,000	PRIOR KNOWLEDGE	AGREE	DISAGREE	DISAGREE	STRONGLY DISAGREE	STRONGLY DISAGREE	1	YES	YES	YES
374	NAOTCHA	Blantyre	1	2	1	1	PIT LATRINE, CEMENT FLOOR		YES	YES		PIPE AT THE YARD		NO		YES	6	17		2	NO	5	LINED PIT LATRINE	LINED PIT LATRINE, CEMENT FLOOR	NO	5	FEMALE	SECONDARY	CHRISTIAN	35-64	2	21 to 40,000	NO PRIOR KNOWLEDGE	DISAGREE	DISAGREE	DISAGREE	STRONGLY DISAGREE	DISAGREE	2	YES	YES	YES
375	NAOTCHA	Blantyre	1	5	5	5	LINED PIT LATRINE, CEMENT FLOOR		YES	YES		PUBLIC TAP		YES		NO	1	7		2	NO	11	EMPTY CURRENT PIT LATRINE	PIT EMPTYING	YES	7	FEMALE	SECONDARY	CHRISTIAN	15-34	2	21 to 40,000	NO PRIOR KNOWLEDGE	AGREE	DISAGREE	DISAGREE	STRONGLY DISAGREE	STRONGLY DISAGREE	1	YES	YES	NO
376	NAOTCHA	Blantyre	1	2	1	1	PIT LATRINE, CEMENT FLOOR		YES	NO		PUBLIC TAP		YES		NO	1	5		1	NO	8	FOSSA ALTERNA	ECOLOGICAL SANITATION	NO	8	MALE	SECONDARY	CHRISTIAN	35-64	2	21 to 40,000	PRIOR KNOWLEDGE	STRONGLY DISAGREE	DISAGREE	STRONGLY DISAGREE	STRONGLY DISAGREE	DISAGREE	2	YES	YES	NO
377	NAOTCHA	Blantyre	1	3	3	3	UNIMPROVED SANITATION		YES	YES		PUBLIC TAP		YES		NO	3	11		0	NO	3	UNIMPROVED SANITATION	UNIMPROVED SANITATION	NO	3	FEMALE	PRIMARY	CHRISTIAN	35-64	1	Less than 10,000	NO PRIOR KNOWLEDGE	STRONGLY AGREE	STRONGLY AGREE	STRONGLY DISAGREE	STRONGLY DISAGREE	STRONGLY DISAGREE	1	NO	NO	YES
378	NAOTCHA	Blantyre	1	3	3	3	UNIMPROVED SANITATION		YES	YES		PUBLIC TAP		YES		NO	1	8		1	NO	8	FOSSA ALTERNA	ECOLOGICAL SANITATION	YES	8	MALE	PRIMARY	CHRISTIAN	15-34	2	21 to 40,000	NO PRIOR KNOWLEDGE	STRONGLY DISAGREE	STRONGLY AGREE	STRONGLY DISAGREE	STRONGLY DISAGREE	STRONGLY DISAGREE	1	NO	NO	NO
379	NAOTCHA	Blantyre	1	2	1	1	PIT LATRINE, CEMENT FLOOR		YES	YES		PUBLIC TAP		YES		YES	3	8		0	NO	8	FOSSA ALTERNA	ECOLOGICAL SANITATION	YES	8	FEMALE	SECONDARY	CHRISTIAN	35-64	1	Less than 10,000	NO PRIOR KNOWLEDGE	STRONGLY DISAGREE	STRONGLY DISAGREE	STRONGLY DISAGREE	STRONGLY DISAGREE	STRONGLY DISAGREE	1	NO	NO	YES
466	BANGWE	Blantyre	1	2	1	1	PIT LATRINE, CEMENT FLOOR		YES	NO		PUBLIC TAP		YES		YES	3	17		1	NO	1	PIT LATRINE, CEMENT FLOOR	PIT LATRINE, CEMENT FLOOR	NO	1	MALE	PRIMARY	CHRISTIAN	OVER 65	1	11-20000	PRIOR KNOWLEDGE	STRONGLY DISAGREE	STRONGLY DISAGREE	STRONGLY DISAGREE	AGREE	STRONGLY DISAGREE	1	NO	NO	YES
467	BANGWE	Blantyre	1	3	3	3	UNIMPROVED SANITATION		YES	YES		PUBLIC TAP		NO		YES	12	25		1	NO	3	UNIMPROVED SANITATION	UNIMPROVED SANITATION	YES	8	MALE	SECONDARY	CHRISTIAN	15-34	2	21 to 40,000	PRIOR KNOWLEDGE	STRONGLY DISAGREE	STRONGLY DISAGREE	STRONGLY DISAGREE	STRONGLY DISAGREE	STRONGLY DISAGREE	1	NO	NO	YES
468	BANGWE	Blantyre	1	2	1	1	PIT LATRINE, CEMENT FLOOR		NO	NO		PUBLIC TAP		NO		YES	4	17		1	NO	8	FOSSA ALTERNA	ECOLOGICAL SANITATION	YES	8	MALE	SECONDARY	CHRISTIAN	35-64	1	11-20000	PRIOR KNOWLEDGE	STRONGLY AGREE	STRONGLY DISAGREE	STRONGLY DISAGREE	STRONGLY AGREE	STRONGLY DISAGREE	1	YES	YES	YES
469	BANGWE	Blantyre	1	2	1	1	PIT LATRINE, CEMENT FLOOR		YES	YES		PUBLIC TAP		YES		YES	3	12		1	NO	8	FOSSA ALTERNA	ECOLOGICAL SANITATION	YES	8	MALE	PRIMARY	CHRISTIAN	OVER 65	2	11-20000	NO PRIOR KNOWLEDGE	AGREE	DISAGREE	STRONGLY DISAGREE	STRONGLY DISAGREE	AGREE	3	NO	YES	YES
470	BANGWE	Blantyre	1	2	1	1	PIT LATRINE, CEMENT FLOOR		YES	YES		PUBLIC TAP		YES		NO	1	5		2	NO	11	EMPTY CURRENT PIT LATRINE	PIT EMPTYING	YES	5	FEMALE	COLEEGE	CHRISTIAN	35-64	2	21 to 40,000	PRIOR KNOWLEDGE	STRONGLY DISAGREE	STRONGLY DISAGREE	STRONGLY DISAGREE	STRONGLY AGREE	STRONGLY DISAGREE	1	YES	YES	NO
471	BANGWE	Blantyre	1	3	3	3	UNIMPROVED SANITATION		YES	YES		PUBLIC TAP		NO		NO	1	6		1	NO	3	UNIMPROVED SANITATION	UNIMPROVED SANITATION	YES	1	MALE	SECONDARY	CHRISTIAN	15-34	2	21 to 40,000	PRIOR KNOWLEDGE	STRONGLY DISAGREE	STRONGLY DISAGREE	STRONGLY DISAGREE	STRONGLY DISAGREE	STRONGLY DISAGREE	1	NO	NO	NO
472	BANGWE	Blantyre	1	3	3	3	UNIMPROVED SANITATION		YES	YES		PUBLIC TAP		NO		NO	1	4		2	NO	5	LINED PIT LATRINE	LINED PIT LATRINE, CEMENT FLOOR	NO	5	MALE	SECONDARY	CHRISTIAN	35-64	2	21 to 40,000	PRIOR KNOWLEDGE	STRONGLY AGREE	STRONGLY DISAGREE	STRONGLY DISAGREE	STRONGLY DISAGREE	STRONGLY DISAGREE	1	YES	NO	NO
473	BANGWE	Blantyre	1	3	3	3	UNIMPROVED SANITATION		NO	NO		PUBLIC TAP		NO		YES	3	14		1	NO	3	UNIMPROVED SANITATION	UNIMPROVED SANITATION	NO	3	MALE	SECONDARY	CHRISTIAN	15-34	1	11-20000	NO PRIOR KNOWLEDGE	STRONGLY DISAGREE	STRONGLY DISAGREE	STRONGLY DISAGREE	STRONGLY DISAGREE	STRONGLY DISAGREE	1	NO	NO	YES
474	BANGWE	Blantyre	1	3	3	3	UNIMPROVED SANITATION		YES	YES		PUBLIC TAP		YES		YES	6	25		0	NO	3	UNIMPROVED SANITATION	UNIMPROVED SANITATION	YES	8	MALE	SECONDARY	CHRISTIAN	35-64	1	Less than 10,000	NO PRIOR KNOWLEDGE	STRONGLY DISAGREE	STRONGLY DISAGREE	STRONGLY DISAGREE	STRONGLY DISAGREE	STRONGLY DISAGREE	1	NO	NO	YES
475	BANGWE	Blantyre	1	1	1	1	PIT LATRINE, CEMENT FLOOR		NO	NO		PUBLIC TAP		NO		YES	7	11		3	NO	8	FOSSA ALTERNA	ECOLOGICAL SANITATION	NO	8	MALE	COLEEGE	CHRISTIAN	OVER 65	4	61-80000	NO PRIOR KNOWLEDGE	STRONGLY DISAGREE	STRONGLY AGREE	STRONGLY DISAGREE	STRONGLY DISAGREE	STRONGLY DISAGREE	1	NO	NO	YES
476	BANGWE	Blantyre	1	3	3	3	UNIMPROVED SANITATION		YES	YES		PUBLIC TAP		YES		NO	1	6		2	NO	5	LINED PIT LATRINE	LINED PIT LATRINE, CEMENT FLOOR	NO	5	MALE	SECONDARY	CHRISTIAN	35-64	3	41-60000	PRIOR KNOWLEDGE	STRONGLY DISAGREE	STRONGLY AGREE	STRONGLY DISAGREE	STRONGLY DISAGREE	STRONGLY DISAGREE	1	YES	YES	NO
477	BANGWE	Blantyre	1	2	1	1	PIT LATRINE, CEMENT FLOOR		YES	YES		PUBLIC TAP		YES		YES	2	13		1	NO	1	PIT LATRINE, CEMENT FLOOR	PIT LATRINE, CEMENT FLOOR	YES	7	MALE	PRIMARY	MOSLEM	35-64	1	11-20000	NO PRIOR KNOWLEDGE	STRONGLY DISAGREE	STRONGLY AGREE	STRONGLY DISAGREE	STRONGLY DISAGREE	STRONGLY DISAGREE	1	NO	NO	NO
478	BANGWE	Blantyre	1	3	3	3	UNIMPROVED SANITATION		YES	YES		PIPE AT THE YARD		NO		YES	5	13		0	NO	3	UNIMPROVED SANITATION	UNIMPROVED SANITATION	NO	3	MALE	PRIMARY	CHRISTIAN	35-64	1	Less than 10,000	NO PRIOR KNOWLEDGE	STRONGLY DISAGREE	STRONGLY DISAGREE	STRONGLY DISAGREE	STRONGLY DISAGREE	STRONGLY DISAGREE	1	NO	NO	YES
479	BANGWE	Blantyre	1	1	1	1	PIT LATRINE, CEMENT FLOOR		YES	YES		PIPE AT THE YARD		YES		YES	3	10		4	NO	6	POUR FLUSH	FLUSHING TOILET	YES	6	FEMALE	SECONDARY	CHRISTIAN	35-64	4	over 80000	PRIOR KNOWLEDGE	STRONGLY DISAGREE	AGREE	STRONGLY DISAGREE	STRONGLY DISAGREE	DISAGREE	2	YES	YES	YES
480	BANGWE	Blantyre	1	5	5	5	LINED PIT LATRINE, CEMENT FLOOR		YES	YES		PIPE AT THE YARD		YES		YES	3	11		2	NO	5	LINED PIT LATRINE	LINED PIT LATRINE, CEMENT FLOOR	YES	6	MALE	SECONDARY	CHRISTIAN	15-34	2	21 to 40,000	PRIOR KNOWLEDGE	STRONGLY DISAGREE	AGREE	DISAGREE	AGREE	DISAGREE	2	YES	YES	YES
481	BANGWE	Blantyre	1	4	1	1	PIT LATRINE, CEMENT FLOOR		YES	YES		PIPE AT THE YARD		NO		NO	1	6		4	NO	11	EMPTY CURRENT PIT LATRINE	PIT EMPTYING	NO	11	MALE	COLEEGE	MOSLEM	35-64	1	over 80000	PRIOR KNOWLEDGE	STRONGLY AGREE	STRONGLY DISAGREE	STRONGLY DISAGREE	STRONGLY DISAGREE	STRONGLY AGREE	4	YES	YES	NO
482	BANGWE	Blantyre	1	1	1	1	PIT LATRINE, CEMENT FLOOR		YES	YES		PUBLIC TAP		YES		YES	3	15		2	NO	1	PIT LATRINE, CEMENT FLOOR	PIT LATRINE, CEMENT FLOOR	YES	8	MALE	COLEEGE	CHRISTIAN	15-34	2	21 to 40,000	PRIOR KNOWLEDGE	STRONGLY DISAGREE	STRONGLY DISAGREE	STRONGLY DISAGREE	STRONGLY DISAGREE	STRONGLY DISAGREE	1	NO	NO	YES
483	BANGWE	Blantyre	1	2	1	1	PIT LATRINE, CEMENT FLOOR		YES	NO		PIPE AT THE YARD		NO		YES	4	13		4	NO	11	EMPTY CURRENT PIT LATRINE	PIT EMPTYING	YES	6	MALE	COLEEGE	CHRISTIAN	15-34	4	over 80000	PRIOR KNOWLEDGE	STRONGLY AGREE	STRONGLY DISAGREE	STRONGLY DISAGREE	STRONGLY DISAGREE	STRONGLY DISAGREE	1	YES	YES	YES
484	BANGWE	Blantyre	1	3	3	3	UNIMPROVED SANITATION		YES	YES		PUBLIC TAP		YES		YES	4	13		1	NO	3	UNIMPROVED SANITATION	UNIMPROVED SANITATION	YES	8	FEMALE	PRIMARY	CHRISTIAN	35-64	1	11-20000	PRIOR KNOWLEDGE	STRONGLY AGREE	STRONGLY DISAGREE	STRONGLY DISAGREE	STRONGLY DISAGREE	STRONGLY DISAGREE	1	NO	NO	YES
485	BANGWE	Blantyre	1	1	1	1	PIT LATRINE, CEMENT FLOOR		YES	NO		PUBLIC TAP		NO		YES	2	6		1	NO	8	FOSSA ALTERNA	ECOLOGICAL SANITATION	YES	8	MALE	SECONDARY	CHRISTIAN	15-34	4	21 to 40,000	PRIOR KNOWLEDGE	STRONGLY DISAGREE	STRONGLY DISAGREE	STRONGLY DISAGREE	STRONGLY DISAGREE	STRONGLY AGREE	4	YES	YES	YES
486	BANGWE	Blantyre	1	1	1	1	PIT LATRINE, CEMENT FLOOR		YES	NO		PUBLIC TAP		YES		YES	2	7		1	NO	11	EMPTY CURRENT PIT LATRINE	PIT EMPTYING	NOT SURE	11	FEMALE	SECONDARY	CHRISTIAN	35-64	2	21 to 40,000	PRIOR KNOWLEDGE	AGREE	STRONGLY DISAGREE	STRONGLY DISAGREE	STRONGLY DISAGREE	STRONGLY AGREE	4	YES		YES
487	BANGWE	Blantyre	1	3	3	3	UNIMPROVED SANITATION		YES	NO		PUBLIC TAP		NO		YES	4	15		1	NO	3	UNIMPROVED SANITATION	UNIMPROVED SANITATION	NO	3	FEMALE	SECONDARY	CHRISTIAN	35-64	2	21 to 40,000	PRIOR KNOWLEDGE	STRONGLY DISAGREE	STRONGLY DISAGREE	DISAGREE	STRONGLY DISAGREE	STRONGLY DISAGREE	1	YES	YES	YES
488	BANGWE	Blantyre	1	3	3	3	UNIMPROVED SANITATION		YES	YES		PUBLIC TAP		YES		YES	4	9		1	NO	3	UNIMPROVED SANITATION	UNIMPROVED SANITATION	YES	7	FEMALE	PRIMARY	MOSLEM	OVER 65	2	21 to 40,000	PRIOR KNOWLEDGE	STRONGLY DISAGREE	STRONGLY AGREE	STRONGLY DISAGREE	STRONGLY DISAGREE	STRONGLY DISAGREE	1	YES	NO	YES
489	BANGWE	Blantyre	1	5	5	5	LINED PIT LATRINE, CEMENT FLOOR		YES	YES		PUBLIC TAP		NO		YES	7	16		4	NO	11	EMPTY CURRENT PIT LATRINE	PIT EMPTYING	YES	6	MALE	SECONDARY	CHRISTIAN	15-34	3	61-80000	NO PRIOR KNOWLEDGE	STRONGLY DISAGREE	STRONGLY DISAGREE	STRONGLY DISAGREE	STRONGLY DISAGREE	STRONGLY AGREE	4	YES	YES	YES
490	BANGWE	Blantyre	1	3	3	3	UNIMPROVED SANITATION		YES	YES		PUBLIC TAP		NO		YES	2	7		2	NO	5	LINED PIT LATRINE	LINED PIT LATRINE, CEMENT FLOOR	NO	5	MALE	COLEEGE	CHRISTIAN	15-34	2	21 to 40,000	PRIOR KNOWLEDGE	AGREE	DISAGREE	AGREE	STRONGLY DISAGREE	STRONGLY DISAGREE	1	YES	NO	YES
491	BANGWE	Blantyre	1	5	5	5	LINED PIT LATRINE, CEMENT FLOOR		YES	YES		PUBLIC TAP		NO		YES	4	15		2	YES	7	URINE DIVERTING TOILET	ECOLOGICAL SANITATION	YES	7	MALE	SECONDARY	CHRISTIAN	35-64	2	21 to 40,000	PRIOR KNOWLEDGE	AGREE	DISAGREE	DISAGREE	STRONGLY DISAGREE	STRONGLY DISAGREE	1	YES	YES	YES
492	BANGWE	Blantyre	1	3	3	3	UNIMPROVED SANITATION		YES	YES		PUBLIC TAP		NO		YES	3	14		2	YES	7	URINE DIVERTING TOILET	ECOLOGICAL SANITATION	YES	7	FEMALE	PRIMARY	CHRISTIAN	OVER 65	2	21 to 40,000	PRIOR KNOWLEDGE	DISAGREE	AGREE	DISAGREE	STRONGLY DISAGREE	STRONGLY DISAGREE	1	YES	NO	YES
493	BANGWE	Blantyre	1	1	1	1	PIT LATRINE, CEMENT FLOOR		YES	NO		PUBLIC TAP		NO		YES	5	15		1	NO	6	POUR FLUSH	FLUSHING TOILET	NO	6	MALE	SECONDARY	CHRISTIAN	15-34	2	21 to 40,000	NO PRIOR KNOWLEDGE	AGREE	DISAGREE	DISAGREE	STRONGLY DISAGREE	STRONGLY DISAGREE	1	YES	YES	YES
494	BANGWE	Blantyre	1	2	1	1	PIT LATRINE, CEMENT FLOOR		NO	NO		PIPE AT THE YARD		NO		YES	3	10		4	NO	13	SEPTIC TANK	FLUSHING TOILET	NO	13	FEMALE	SECONDARY	CHRISTIAN	35-64	4	61-80000	NO PRIOR KNOWLEDGE	STRONGLY DISAGREE	STRONGLY AGREE	STRONGLY DISAGREE	STRONGLY AGREE	STRONGLY DISAGREE	1	YES	YES	YES
495	BANGWE	Blantyre	1	1	1	1	PIT LATRINE, CEMENT FLOOR		YES	YES		PUBLIC TAP		NO		YES	5	23		1	NO	8	FOSSA ALTERNA	ECOLOGICAL SANITATION	YES	8	MALE	PRIMARY	CHRISTIAN	35-64	1	21 to 40,000	NO PRIOR KNOWLEDGE	STRONGLY DISAGREE	STRONGLY AGREE	STRONGLY DISAGREE	STRONGLY DISAGREE	STRONGLY AGREE	4	NO	NO	YES
496	BANGWE	Blantyre	1	2	1	1	PIT LATRINE, CEMENT FLOOR		YES	YES		PIPE AT THE YARD		NO		NO	1	11		2	NO	8	FOSSA ALTERNA	ECOLOGICAL SANITATION	YES	8	MALE	PRIMARY	CHRISTIAN	35-64	2	21 to 40,000	PRIOR KNOWLEDGE	STRONGLY DISAGREE	STRONGLY AGREE	STRONGLY DISAGREE	DIAGREE	STRONGLY DISAGREE	1	NO	YES	NO
497	BANGWE	Blantyre	1	3	3	3	UNIMPROVED SANITATION		YES	NO		PUBLIC TAP		NO		YES	7	20		1	NO	1	PIT LATRINE, CEMENT FLOOR	PIT LATRINE, CEMENT FLOOR	NO	1	FEMALE	PRIMARY	CHRISTIAN	OVER 65	1	11-20000	NO PRIOR KNOWLEDGE	AGREE	DISAGREE	STRONGLY DISAGREE	STRONGLY DISAGREE	STRONGLY DISAGREE	1	NO	NO	YES
498	BANGWE	Blantyre	1	2	1	1	PIT LATRINE, CEMENT FLOOR		YES	YES		PUBLIC TAP		NO		NO	1	6			NO	6	POUR FLUSH	FLUSHING TOILET	YES	6	MALE	COLEEGE	CHRISTIAN	OVER 65	1		NO PRIOR KNOWLEDGE	DISAGREE	AGREE	DISAGREE	STRONGLY DISAGREE	STRONGLY DISAGREE	1	YES	YES	NO
499	BANGWE	Blantyre	1	3	3	3	UNIMPROVED SANITATION		YES	YES		PUBLIC TAP		YES		YES	8	25		1	NO	1	PIT LATRINE, CEMENT FLOOR	PIT LATRINE, CEMENT FLOOR	YES	6	FEMALE	PRIMARY	CHRISTIAN	15-34	2	21 to 40,000	NO PRIOR KNOWLEDGE	STRONGLY AGREE	STRONGLY AGREE	STRONGLY AGREE	STRONGLY DISAGREE	STRONGLY DISAGREE	1	YES	YES	YES
500	BANGWE	Blantyre	1	3	3	3	UNIMPROVED SANITATION		YES	YES		PUBLIC TAP		YES		NO	1	5		0	NO	1	PIT LATRINE, CEMENT FLOOR	PIT LATRINE, CEMENT FLOOR	YES	1	FEMALE	PRIMARY	CHRISTIAN	35-64	1	Less than 10,000	NO PRIOR KNOWLEDGE	STRONGLY DISAGREE	STRONGLY AGREE	STRONGLY DISAGREE	STRONGLY DISAGREE	STRONGLY DISAGREE	1	NO	YES	NO
501	BANGWE	Blantyre	1	2	1	1	PIT LATRINE, CEMENT FLOOR		YES	YES		PUBLIC TAP		YES		NO	6	27		1	NO	1	PIT LATRINE, CEMENT FLOOR	PIT LATRINE, CEMENT FLOOR	YES	1	MALE	PRIMARY	CHRISTIAN	35-64	1	11-20000	PRIOR KNOWLEDGE	STRONGLY DISAGREE	AGREE	STRONGLY DISAGREE	STRONGLY DISAGREE	STRONGLY DISAGREE	1	NO	NO	YES
502	BANGWE	Blantyre	1	3	3	3	UNIMPROVED SANITATION		NO	NO		PUBLIC TAP		YES		YES	5	12		2	NO	8	FOSSA ALTERNA	ECOLOGICAL SANITATION	YES	8	MALE	PRIMARY	CHRISTIAN	15-34	1	41-60000	NO PRIOR KNOWLEDGE	STRONGLY DISAGREE	STRONGLY AGREE	STRONGLY DISAGREE	STRONGLY DISAGREE	AGREE	3	YES	YES	YES
503	BANGWE	Blantyre	1	3	3	3	UNIMPROVED SANITATION		NO	NO		PUBLIC TAP		YES		YES	4	18		1	NO	3	UNIMPROVED SANITATION	UNIMPROVED SANITATION	YES	8	MALE	SECONDARY	CHRISTIAN	35-64	1	11-20000	PRIOR KNOWLEDGE	AGREE	STRONGLY AGREE	STRONGLY DISAGREE	AGREE	STRONGLY DISAGREE	1	NO	NO	YES
504	BANGWE	Blantyre	1	2	1	1	PIT LATRINE, CEMENT FLOOR		YES	YES		PUBLIC TAP		YES		YES	6	19		1	NO	1	PIT LATRINE, CEMENT FLOOR	PIT LATRINE, CEMENT FLOOR	NO	1	MALE	SECONDARY	CHRISTIAN	15-34	2	21 to 40,000	PRIOR KNOWLEDGE	STRONGLY AGREE	STRONGLY AGREE	STRONGLY DISAGREE	STRONGLY DISAGREE	STRONGLY DISAGREE	1	NO	NO	YES
505	BANGWE	Blantyre	1	3	3	3	UNIMPROVED SANITATION		NO	NO		PIPE AT THE YARD		NO		YES	5	19		2	NO	5	LINED PIT LATRINE	LINED PIT LATRINE, CEMENT FLOOR	NO	5	MALE	PRIMARY	CHRISTIAN	35-64	3	41-60000	NO PRIOR KNOWLEDGE	STRONGLY DISAGREE	STRONGLY AGREE	STRONGLY DISAGREE	STRONGLY DISAGREE	STRONGLY DISAGREE	1	YES	YES	YES
506	BANGWE	Blantyre	1	2	1	1	PIT LATRINE, CEMENT FLOOR		YES	YES		PUBLIC TAP		NO		YES	7	24		4	NO	1	PIT LATRINE, CEMENT FLOOR	PIT LATRINE, CEMENT FLOOR	YES	6	MALE	PRIMARY	CHRISTIAN	15-34	4	over 80000	NO PRIOR KNOWLEDGE	STRONGLY AGREE	STRONGLY DISAGREE	STRONGLY AGREE	STRONGLY DISAGREE	STRONGLY DISAGREE	1	YES	YES	YES
507	MACHINJIRI	Blantyre	1	1	1	1	PIT LATRINE, CEMENT FLOOR		YES	YES		PIPE AT THE YARD		YES		NO	1	2		1	NO	1	PIT LATRINE, CEMENT FLOOR	PIT LATRINE, CEMENT FLOOR	NO	1	FEMALE	SECONDARY	CHRISTIAN	35-64	1	11-20000	NO PRIOR KNOWLEDGE	DISAGREE	DISAGREE	DISAGREE	STRONGLY DISAGREE	DISAGREE	2	NO	YES	NO
508	MACHINJIRI	Blantyre	1	2	1	1	PIT LATRINE, CEMENT FLOOR		YES	YES		PIPE AT THE YARD		NO		YES	2	8		4	NO	1	PIT LATRINE, CEMENT FLOOR	PIT LATRINE, CEMENT FLOOR	NO	1	MALE	SECONDARY	CHRISTIAN	35-64	4	61-80000	NO PRIOR KNOWLEDGE	STRONGLY DISAGREE	STRONGLY DISAGREE	STRONGLY DISAGREE	STRONGLY DISAGREE	STRONGLY DISAGREE	1	YES	YES	NO
509	MACHINJIRI	Blantyre	1	2	1	1	PIT LATRINE, CEMENT FLOOR		YES	YES		PUBLIC TAP		YES		YES	2	6		0	NO	5	LINED PIT LATRINE	LINED PIT LATRINE, CEMENT FLOOR	NO	5	MALE	PRIMARY	CHRISTIAN	35-64	1	Less than 10,000	NO PRIOR KNOWLEDGE	STRONGLY DISAGREE	STRONGLY DISAGREE	STRONGLY DISAGREE	STRONGLY DISAGREE	STRONGLY DISAGREE	1	YES	YES	NO
510	MACHINJIRI	Blantyre	1	1	1	1	PIT LATRINE, CEMENT FLOOR		YES	YES		PUBLIC TAP		NO		NO	1	4		1	NO	8	FOSSA ALTERNA	ECOLOGICAL SANITATION	YES	8	MALE	SECONDARY	CHRISTIAN	35-64	1	11-20000	PRIOR KNOWLEDGE	DISAGREE	STRONGLY DISAGREE	AGREE	STRONGLY DISAGREE	STRONGLY DISAGREE	1	NO	NO	NO
511	MACHINJIRI	Blantyre	1	1	1	1	PIT LATRINE, CEMENT FLOOR		YES	YES		PIPE AT THE YARD		YES		NO	1	5		2	NO	5	LINED PIT LATRINE	LINED PIT LATRINE, CEMENT FLOOR	YES	5	MALE	SECONDARY	MOSLEM	35-64	2	21 to 40,000	NO PRIOR KNOWLEDGE	DISAGREE	DISAGREE	DISAGREE	STRONGLY DISAGREE	DISAGREE	2	NO	NO	NO
512	MACHINJIRI	Blantyre	1	5	5	5	LINED PIT LATRINE, CEMENT FLOOR		YES	NO		PIPE AT THE YARD		YES		YES	2	9		1	NO	11	EMPTY CURRENT PIT LATRINE	PIT EMPTYING	NO	11	MALE	SECONDARY	CHRISTIAN	15-34	2	21 to 40,000	NO PRIOR KNOWLEDGE	STRONGLY AGREE	STRONGLY DISAGREE	STRONGLY DISAGREE	DIAGREE	STRONGLY DISAGREE	1	YES	YES	YES
513	MACHINJIRI	Blantyre	1	5	5	5	LINED PIT LATRINE, CEMENT FLOOR		YES	YES		PUBLIC TAP		NO		YES	2	6		1	NO	3	UNIMPROVED SANITATION	UNIMPROVED SANITATION	NO	3	MALE	PRIMARY	CHRISTIAN	OVER 65	1	11-20000	NO PRIOR KNOWLEDGE	AGREE	DISAGREE	DISAGREE	STRONGLY DISAGREE	STRONGLY DISAGREE	1	NO	NO	YES
514	MACHINJIRI	Blantyre	1	1	1	1	PIT LATRINE, CEMENT FLOOR		YES	YES		PIPE AT THE YARD		YES		NO	1	4		0	NO	1	PIT LATRINE, CEMENT FLOOR	PIT LATRINE, CEMENT FLOOR	NO	1	FEMALE	PRIMARY	CHRISTIAN	35-64	1	Less than 10,000	NO PRIOR KNOWLEDGE	STRONGLY DISAGREE	STRONGLY DISAGREE	STRONGLY DISAGREE	STRONGLY DISAGREE	STRONGLY DISAGREE	1	NO	YES	NO
515	MACHINJIRI	Blantyre	1	2	1	1	PIT LATRINE, CEMENT FLOOR		YES	YES		PUBLIC TAP		NO		YES	2	11		1	NO	1	PIT LATRINE, CEMENT FLOOR	PIT LATRINE, CEMENT FLOOR	NO	1	FEMALE	SECONDARY	CHRISTIAN	15-34	1	11-20000	NO PRIOR KNOWLEDGE	STRONGLY DISAGREE	DISAGREE	DISAGREE	STRONGLY DISAGREE	STRONGLY DISAGREE	1	NO	YES	YES
516	MACHINJIRI	Blantyre	1	5	5	5	LINED PIT LATRINE, CEMENT FLOOR		YES	YES		PIPE AT THE YARD		NO		NO	1	5		4	NO	11	EMPTY CURRENT PIT LATRINE	PIT EMPTYING	YES	6	MALE		CHRISTIAN	35-64	4	61-80000	PRIOR KNOWLEDGE	STRONGLY DISAGREE	STRONGLY AGREE	STRONGLY DISAGREE	STRONGLY DISAGREE	STRONGLY DISAGREE	1	YES	YES	NO
517	MACHINJIRI	Blantyre	1	7	78	7	URINE DIVERTING TOILET		YES	YES		PUBLIC TAP		YES		YES	3	14		2	NO	11	EMPTY CURRENT PIT LATRINE	PIT EMPTYING	NO	11	MALE	SECONDARY	CHRISTIAN	15-34	0	21 to 40,000	PRIOR KNOWLEDGE	STRONGLY AGREE	STRONGLY DISAGREE	STRONGLY DISAGREE	STRONGLY DISAGREE			YES	NO	YES
518	MACHINJIRI	Blantyre	1	3	3	3	UNIMPROVED SANITATION		YES	YES		PUBLIC TAP		YES		NO	3	12		1	NO	3	UNIMPROVED SANITATION	UNIMPROVED SANITATION	NO	3	MALE	PRIMARY	CHRISTIAN	35-64	1	11-20000	PRIOR KNOWLEDGE	STRONGLY DISAGREE	STRONGLY DISAGREE	STRONGLY DISAGREE	STRONGLY DISAGREE	STRONGLY DISAGREE	1	NO	NO	YES
519	MACHINJIRI	Blantyre	1	5	5	5	LINED PIT LATRINE, CEMENT FLOOR		YES	YES		PUBLIC TAP		YES		YES	2	9		1	NO	11	EMPTY CURRENT PIT LATRINE	PIT EMPTYING	YES	1	MALE	SECONDARY	CHRISTIAN	35-64	2	21 to 40,000	PRIOR KNOWLEDGE	STRONGLY DISAGREE	STRONGLY AGREE	STRONGLY DISAGREE	STRONGLY DISAGREE	STRONGLY DISAGREE	1	NO	NO	NO
520	MACHINJIRI	Blantyre	1	14	99	99	Facility collapsed		YES	YES		PUBLIC TAP		NO		YES	2	6		1	NO	5	LINED PIT LATRINE	LINED PIT LATRINE, CEMENT FLOOR	YES	5	MALE	SECONDARY	CHRISTIAN	15-34	1	11-20000	NO PRIOR KNOWLEDGE	STRONGLY DISAGREE	STRONGLY AGREE	STRONGLY DISAGREE	STRONGLY DISAGREE	STRONGLY DISAGREE	1	NO	NO	YES
521	MACHINJIRI	Blantyre	1	3	3	3	UNIMPROVED SANITATION		YES	YES		PIPE AT THE YARD		YES		YES	3	10		2	NO	5	LINED PIT LATRINE	LINED PIT LATRINE, CEMENT FLOOR	NO	5	FEMALE	SECONDARY	CHRISTIAN	35-64	2	21 to 40,000	NO PRIOR KNOWLEDGE	AGREE	DISAGREE	DISAGREE	STRONGLY DISAGREE	DISAGREE	2	YES	YES	NO
522	MACHINJIRI	Blantyre	1	2	1	1	PIT LATRINE, CEMENT FLOOR		YES	YES		PUBLIC TAP		NO		YES	5	15		2	NO	1	PIT LATRINE, CEMENT FLOOR	PIT LATRINE, CEMENT FLOOR	YES	7	MALE	SECONDARY	CHRISTIAN	35-64	3	41-60000	PRIOR KNOWLEDGE	STRONGLY DISAGREE	STRONGLY DISAGREE	STRONGLY DISAGREE	STRONGLY DISAGREE	STRONGLY DISAGREE	1		YES	YES
523	MACHINJIRI	Blantyre	1	2	1	1	PIT LATRINE, CEMENT FLOOR		NO	NO		PUBLIC TAP		NO		YES	3	12		1	NO	1	PIT LATRINE, CEMENT FLOOR	PIT LATRINE, CEMENT FLOOR	NO	1	FEMALE	SECONDARY	CHRISTIAN	35-64	2	21 to 40,000	NO PRIOR KNOWLEDGE	DISAGREE	DISAGREE	DISAGREE	STRONGLY DISAGREE	STRONGLY DISAGREE	1	YES	YES	YES
524	MACHINJIRI	Blantyre	1	3	3	3	UNIMPROVED SANITATION		YES	YES		PUBLIC TAP		YES		NO	1	4		1	NO	5	LINED PIT LATRINE	LINED PIT LATRINE, CEMENT FLOOR	NO	5	FEMALE	PRIMARY	CHRISTIAN	35-64	2	21 to 40,000	PRIOR KNOWLEDGE	STRONGLY DISAGREE	STRONGLY DISAGREE	STRONGLY DISAGREE	STRONGLY DISAGREE	STRONGLY DISAGREE	1	YES	NO	NO
525	MACHINJIRI	Blantyre	1	3	3	3	UNIMPROVED SANITATION		YES	YES		PUBLIC TAP		YES		YES	4	17		1	NO	3	UNIMPROVED SANITATION	UNIMPROVED SANITATION	YES	5	MALE	SECONDARY	CHRISTIAN	15-34	1	11-20000	PRIOR KNOWLEDGE	STRONGLY DISAGREE	STRONGLY DISAGREE	STRONGLY DISAGREE	STRONGLY DISAGREE	STRONGLY DISAGREE	1	NO	NO	YES
526	MACHINJIRI	Blantyre	1	3	3	3	UNIMPROVED SANITATION		YES	YES		PUBLIC TAP		YES		YES	4	9		0	NO	3	UNIMPROVED SANITATION	UNIMPROVED SANITATION	NOT SURE	3	MALE	SECONDARY	CHRISTIAN	35-64	1	Less than 10,000	PRIOR KNOWLEDGE	STRONGLY DISAGREE	STRONGLY DISAGREE	STRONGLY DISAGREE	STRONGLY DISAGREE	STRONGLY DISAGREE	1	NO	NO	YES
527	MACHINJIRI	Blantyre	1	3	3	3	UNIMPROVED SANITATION		YES	YES		PUBLIC TAP		YES		YES	3	12		2	NO	5	LINED PIT LATRINE	LINED PIT LATRINE, CEMENT FLOOR	NO	5	MALE	SECONDARY	CHRISTIAN	15-34	2	21 to 40,000	NO PRIOR KNOWLEDGE	STRONGLY DISAGREE	STRONGLY DISAGREE	STRONGLY DISAGREE	STRONGLY DISAGREE	STRONGLY DISAGREE	1	NO	NO	YES
528	MACHINJIRI	Blantyre	1	1	1	1	PIT LATRINE, CEMENT FLOOR		YES	YES		PUBLIC TAP		YES		YES	2	18		4	NO	1	PIT LATRINE, CEMENT FLOOR	PIT LATRINE, CEMENT FLOOR	NO	1	FEMALE	PRIMARY	CHRISTIAN	35-64	4	61-80000	NO PRIOR KNOWLEDGE	STRONGLY DISAGREE	STRONGLY DISAGREE	STRONGLY DISAGREE	STRONGLY DISAGREE	STRONGLY DISAGREE	1	YES	YES	NO
529	MACHINJIRI	Blantyre	1	1	1	1	PIT LATRINE, CEMENT FLOOR		YES	YES		PUBLIC TAP		YES		NO	1	7		1	NO	1	PIT LATRINE, CEMENT FLOOR	PIT LATRINE, CEMENT FLOOR	NO	1	MALE	PRIMARY	CHRISTIAN	35-64	1	11-20000	NO PRIOR KNOWLEDGE	STRONGLY DISAGREE	AGREE	STRONGLY DISAGREE	STRONGLY DISAGREE	STRONGLY DISAGREE	1	YES	YES	NO
530	MACHINJIRI	Blantyre	1	1	1	1	PIT LATRINE, CEMENT FLOOR		NO	NO		PUBLIC TAP		YES		NO	1	4		2	NO	1	PIT LATRINE, CEMENT FLOOR	PIT LATRINE, CEMENT FLOOR	NO	1	MALE	SECONDARY	CHRISTIAN	35-64	2	21 to 40,000	PRIOR KNOWLEDGE	STRONGLY DISAGREE	AGREE	STRONGLY DISAGREE	STRONGLY DISAGREE	STRONGLY DISAGREE	1	YES	YES	NO
531	MACHINJIRI	Blantyre	1	3	3	3	UNIMPROVED SANITATION		YES	YES		PIPE AT THE YARD		YES		YES	2	8		1	NO	5	LINED PIT LATRINE	LINED PIT LATRINE, CEMENT FLOOR	YES	5	MALE	COLEEGE	CHRISTIAN	35-64	0	11-20000	PRIOR KNOWLEDGE	STRONGLY AGREE	STRONGLY DISAGREE	STRONGLY DISAGREE	STRONGLY DISAGREE	STRONGLY AGREE	4	YES	YES	YES
532	MACHINJIRI	Blantyre	1	5	5	5	LINED PIT LATRINE, CEMENT FLOOR		YES	YES		PUBLIC TAP		NO		YES	4	10		2	NO	5	LINED PIT LATRINE	LINED PIT LATRINE, CEMENT FLOOR	NO	5	MALE	PRIMARY	CHRISTIAN	35-64		41-60000	PRIOR KNOWLEDGE	DISAGREE	STRONGLY DISAGREE	STRONGLY DISAGREE	STRONGLY DISAGREE	STRONGLY AGREE	4	NO	NO	YES
533	MACHINJIRI	Blantyre	1	2	1	1	PIT LATRINE, CEMENT FLOOR		YES	NO		PUBLIC TAP		NO		NO	1	8		1	NO	1	PIT LATRINE, CEMENT FLOOR	PIT LATRINE, CEMENT FLOOR	NO	1	MALE	PRIMARY	CHRISTIAN	35-64	1	11-20000	NO PRIOR KNOWLEDGE	STRONGLY DISAGREE	DISAGREE	STRONGLY DISAGREE	STRONGLY DISAGREE	STRONGLY DISAGREE	1	NO	NO	NO
534	MACHINJIRI	Blantyre	1	3	3	3	UNIMPROVED SANITATION		YES	YES		PUBLIC TAP		YES		YES	2	7		0	NO	3	UNIMPROVED SANITATION	UNIMPROVED SANITATION	NO	3	MALE	PRIMARY	CHRISTIAN	35-64	1	Less than 10,000	PRIOR KNOWLEDGE	DISAGREE	STRONGLY AGREE	STRONGLY DISAGREE	STRONGLY DISAGREE	STRONGLY DISAGREE	1	NO	NO	YES
535	MACHINJIRI	Blantyre	1	1	1	1	PIT LATRINE, CEMENT FLOOR		YES	YES		PUBLIC TAP		YES		NO	1	4		4	NO	7	URINE DIVERTING TOILET	ECOLOGICAL SANITATION	YES	7	FEMALE	SECONDARY	CHRISTIAN	35-64	1	61-80000	PRIOR KNOWLEDGE	STRONGLY DISAGREE	STRONGLY DISAGREE	STRONGLY DISAGREE	STRONGLY DISAGREE	STRONGLY AGREE	4	NO	NO	NO
536	MACHINJIRI	Blantyre	1	3	3	3	UNIMPROVED SANITATION		NO	NO		PUBLIC TAP		YES		YES	2	12		1	NO	3	UNIMPROVED SANITATION	UNIMPROVED SANITATION	NO	3	MALE	SECONDARY	CHRISTIAN	35-64	1	11-20000	NO PRIOR KNOWLEDGE	AGREE	DISAGREE	STRONGLY DISAGREE	STRONGLY DISAGREE	STRONGLY DISAGREE	1	NO	NO	NO
537	MACHINJIRI	Blantyre	1	3	3	3	UNIMPROVED SANITATION		YES	NO		PUBLIC TAP		YES		NO	1	5		2	NO	11	EMPTY CURRENT PIT LATRINE	PIT EMPTYING	YES	8	MALE	PRIMARY	CHRISTIAN	15-34	0	21 to 40,000	PRIOR KNOWLEDGE	STRONGLY DISAGREE	STRONGLY AGREE	STRONGLY DISAGREE	STRONGLY AGREE	AGREE	3	NO	NO	NO
538	MACHINJIRI	Blantyre	1	3	3	3	UNIMPROVED SANITATION		YES	YES		PUBLIC TAP		NO		NO	1	5		1	NO	3	UNIMPROVED SANITATION	UNIMPROVED SANITATION	NO	3	MALE	SECONDARY	CHRISTIAN	15-34	2	21 to 40,000	NO PRIOR KNOWLEDGE	STRONGLY DISAGREE	STRONGLY AGREE	STRONGLY DISAGREE	STRONGLY DISAGREE	STRONGLY DISAGREE	1	YES	NO	NO
539	MACHINJIRI	Blantyre	1	3	3	3	UNIMPROVED SANITATION		YES	YES		PUBLIC TAP		YES		NO	4	9		0	NO	3	UNIMPROVED SANITATION	UNIMPROVED SANITATION	YES	1	FEMALE	NO NOE	CHRISTIAN	OVER 65	1	Less than 10,000	NO PRIOR KNOWLEDGE	STRONGLY DISAGREE	STRONGLY AGREE	STRONGLY DISAGREE	STRONGLY DISAGREE	STRONGLY DISAGREE	1	NO	NO	YES
540	MACHINJIRI	Blantyre	1	1	1	1	PIT LATRINE, CEMENT FLOOR		YES	YES		PUBLIC TAP		YES		YES	2	8		1	NO	1	PIT LATRINE, CEMENT FLOOR	PIT LATRINE, CEMENT FLOOR	YES	8	MALE	SECONDARY	CHRISTIAN	35-64	2	21 to 40,000	NO PRIOR KNOWLEDGE	STRONGLY DISAGREE	STRONGLY AGREE	STRONGLY DISAGREE	STRONGLY DISAGREE	STRONGLY DISAGREE	1	NO	NO	YES
541	MACHINJIRI	Blantyre	1	2	1	1	PIT LATRINE, CEMENT FLOOR		YES	YES		PUBLIC TAP		YES		NO	1	8		1	NO	1	PIT LATRINE, CEMENT FLOOR	PIT LATRINE, CEMENT FLOOR	YES	5	MALE	SECONDARY	CHRISTIAN	35-64	2	21 to 40,000	NO PRIOR KNOWLEDGE	STRONGLY DISAGREE	AGREE	STRONGLY DISAGREE	STRONGLY DISAGREE	STRONGLY DISAGREE	1	YES	YES	NO
542	MACHINJIRI	Blantyre	1	5	5	5	LINED PIT LATRINE, CEMENT FLOOR		YES	NO		PUBLIC TAP		YES		NO	1	4		2	NO	11	EMPTY CURRENT PIT LATRINE	PIT EMPTYING	NO	11	FEMALE	PRIMARY	CHRISTIAN	35-64	2	21 to 40,000	NO PRIOR KNOWLEDGE	STRONGLY DISAGREE	STRONGLY DISAGREE	STRONGLY DISAGREE	STRONGLY DISAGREE	DISAGREE	2	NO	NO	NO
543	MACHINJIRI	Blantyre	1	2	1	1	PIT LATRINE, CEMENT FLOOR		YES	YES		PUBLIC TAP		NO		NO	1	5		4	NO	1	PIT LATRINE, CEMENT FLOOR	PIT LATRINE, CEMENT FLOOR	NO	1	MALE	SECONDARY	MOSLEM	35-64	4	61-80000	NO PRIOR KNOWLEDGE	STRONGLY DISAGREE	STRONGLY AGREE	STRONGLY DISAGREE	STRONGLY DISAGREE	STRONGLY DISAGREE	1	YES	YES	NO
544	MACHINJIRI	Blantyre	1	5	5	5	LINED PIT LATRINE, CEMENT FLOOR		YES	YES		PUBLIC TAP		NO		YES	5	18		4	NO	5	LINED PIT LATRINE	LINED PIT LATRINE, CEMENT FLOOR	NO	5	MALE	SECONDARY	CHRISTIAN	15-34	1	over 80000	PRIOR KNOWLEDGE	STRONGLY DISAGREE	DISAGREE	STRONGLY DISAGREE	STRONGLY DISAGREE	AGREE	3	YES	YES	YES
545	MACHINJIRI	Blantyre	1	3	3	3	UNIMPROVED SANITATION		NO	NO		PUBLIC TAP		YES		YES	5	12		0	NO	5	LINED PIT LATRINE	LINED PIT LATRINE, CEMENT FLOOR	NO	5	MALE	PRIMARY	CHRISTIAN	OVER 65	1	Less than 10,000	PRIOR KNOWLEDGE	DISAGREE	AGREE	STRONGLY DISAGREE	STRONGLY DISAGREE	STRONGLY DISAGREE	1	NO	NO	YES
546	MACHINJIRI	Blantyre	1	3	3	3	UNIMPROVED SANITATION		YES	NO		PIPE AT THE YARD		NO		NO	1	5		2	NO	3	UNIMPROVED SANITATION	UNIMPROVED SANITATION	NO	3	MALE	PRIMARY	CHRISTIAN	OVER 65	2	21 to 40,000	NO PRIOR KNOWLEDGE	STRONGLY DISAGREE	STRONGLY DISAGREE	STRONGLY DISAGREE	STRONGLY DISAGREE	STRONGLY DISAGREE	1	YES	YES	NO
547	CHILOBWE	Blantyre	1	5	5	5	LINED PIT LATRINE, CEMENT FLOOR		YES	YES		PIPE AT THE YARD		YES		YES	5	14		3	NO	5	LINED PIT LATRINE	LINED PIT LATRINE, CEMENT FLOOR	NO	5	MALE	PRIMARY	CHRISTIAN	35-64	2	61-80000	PRIOR KNOWLEDGE	STRONGLY AGREE	AGREE	STRONGLY DISAGREE	STRONGLY DISAGREE	STRONGLY AGREE	4	YES	YES	YES
548	CHILOBWE	Blantyre	1	3	3	3	UNIMPROVED SANITATION		YES	YES		PUBLIC TAP		NO		YES	7	23		2	NO	5	LINED PIT LATRINE	LINED PIT LATRINE, CEMENT FLOOR	NO	5	MALE	NO NOE	CHRISTIAN	OVER 65	2	21 to 40,000	PRIOR KNOWLEDGE	STRONGLY AGREE	STRONGLY DISAGREE	STRONGLY DISAGREE	STRONGLY DISAGREE	STRONGLY DISAGREE	1	NO	NO	YES
549	CHILOBWE	Blantyre	1	5	5	5	LINED PIT LATRINE, CEMENT FLOOR		YES	YES		PUBLIC TAP		YES		YES	2	9		2	NO	11	EMPTY CURRENT PIT LATRINE	PIT EMPTYING	YES	5	MALE	SECONDARY	CHRISTIAN	15-34	3	41-60000	NO PRIOR KNOWLEDGE	STRONGLY AGREE	AGREE	STRONGLY DISAGREE	STRONGLY DISAGREE	STRONGLY DISAGREE	1	NO	NO	YES
550	CHILOBWE	Blantyre	1	2	1	1	PIT LATRINE, CEMENT FLOOR		YES	NO		PIPE AT THE YARD		NO		YES	2	9		3	NO	8	FOSSA ALTERNA	ECOLOGICAL SANITATION	YES	8	MALE	SECONDARY	CHRISTIAN	15-34	1	61-80000	PRIOR KNOWLEDGE	STRONGLY DISAGREE	STRONGLY DISAGREE	STRONGLY DISAGREE	STRONGLY DISAGREE	AGREE	3	NO	YES	YES
551	CHILOBWE	Blantyre	1	3	3	3	UNIMPROVED SANITATION		YES	YES		PIPE AT THE YARD		NO		YES	3	8		1	NO	3	UNIMPROVED SANITATION	UNIMPROVED SANITATION	NOT SURE	3	MALE	PRIMARY	CHRISTIAN	35-64	1	11-20000	PRIOR KNOWLEDGE	AGREE	AGREE	STRONGLY DISAGREE	STRONGLY DISAGREE	DISAGREE	2	NO	NO	YES
552	CHILOBWE	Blantyre	1	2	1	1	PIT LATRINE, CEMENT FLOOR		NO	NO		PIPE AT THE YARD		NO		NO	1	4		4	NO	1	PIT LATRINE, CEMENT FLOOR	PIT LATRINE, CEMENT FLOOR	NO	1	MALE	COLEEGE	MOSLEM	35-64	1	61-80000	PRIOR KNOWLEDGE	STRONGLY DISAGREE	AGREE	STRONGLY DISAGREE	STRONGLY DISAGREE	STRONGLY AGREE	4	YES	YES	NO
553	CHILOBWE	Blantyre	1	1	1	1	PIT LATRINE, CEMENT FLOOR		YES	YES		PUBLIC TAP		NO		YES	5	12		2	NO	8	FOSSA ALTERNA	ECOLOGICAL SANITATION	YES	8	FEMALE	PRIMARY	CHRISTIAN	15-34	2	41-60000	PRIOR KNOWLEDGE	STRONGLY DISAGREE	STRONGLY AGREE	STRONGLY DISAGREE	STRONGLY DISAGREE	STRONGLY AGREE	4	NO	NO	YES
554	CHILOBWE	Blantyre	1	2	1	1	PIT LATRINE, CEMENT FLOOR		YES	NO		PIPE AT THE YARD		NO		YES	14	25		1	NO	1	PIT LATRINE, CEMENT FLOOR	PIT LATRINE, CEMENT FLOOR	YES	5	MALE	NO NOE	MOSLEM	OVER 65	2	21 to 40,000	NO PRIOR KNOWLEDGE	STRONGLY DISAGREE	AGREE	STRONGLY DISAGREE	STRONGLY DISAGREE	STRONGLY DISAGREE	1	NO	NO	YES
555	CHILOBWE	Blantyre	1	1	1	1	PIT LATRINE, CEMENT FLOOR		YES	YES		PUBLIC TAP		YES		YES	2	7		0	NO	1	PIT LATRINE, CEMENT FLOOR	PIT LATRINE, CEMENT FLOOR	NO	1	MALE	SECONDARY	CHRISTIAN	35-64	1	Less than 10,000	NO PRIOR KNOWLEDGE	STRONGLY DISAGREE	STRONGLY AGREE	STRONGLY DISAGREE	STRONGLY DISAGREE	STRONGLY DISAGREE	1	NO	YES	YES
556	CHILOBWE	Blantyre	1	5	5	5	LINED PIT LATRINE, CEMENT FLOOR		YES	NO		PIPE AT THE YARD		NO		YES	4	8		3	NO	11	EMPTY CURRENT PIT LATRINE	PIT EMPTYING	NO	11	MALE	COLEEGE	CHRISTIAN	35-64	1	41-60000	PRIOR KNOWLEDGE	STRONGLY DISAGREE	STRONGLY DISAGREE	STRONGLY DISAGREE	STRONGLY DISAGREE	STRONGLY AGREE	4	YES	YES	YES
557	CHILOBWE	Blantyre	1	14	99	99	Facility collapsed		YES	NO		PUBLIC TAP		NO		YES	2	6		0	NO	1	PIT LATRINE, CEMENT FLOOR	PIT LATRINE, CEMENT FLOOR	NO	1	FEMALE	SECONDARY	CHRISTIAN	35-64	1	Less than 10,000	PRIOR KNOWLEDGE	STRONGLY DISAGREE	STRONGLY AGREE	STRONGLY DISAGREE	STRONGLY DISAGREE	STRONGLY DISAGREE	1	NO	NO	YES
558	CHILOBWE	Blantyre	1	3	3	3	UNIMPROVED SANITATION		YES	YES		PIPE AT THE YARD		NO		YES	3	10		1	NO	5	LINED PIT LATRINE	LINED PIT LATRINE, CEMENT FLOOR	YES	5	FEMALE	PRIMARY	CHRISTIAN	35-64	1	11-20000	PRIOR KNOWLEDGE	DISAGREE	DISAGREE	DISAGREE	STRONGLY DISAGREE	STRONGLY DISAGREE	1	YES	NO	YES
559	CHILOBWE	Blantyre	1	2	1	1	PIT LATRINE, CEMENT FLOOR		YES	YES		PUBLIC TAP		NO		YES	3	12		2	NO	1	PIT LATRINE, CEMENT FLOOR	PIT LATRINE, CEMENT FLOOR	NO	1	MALE	COLEEGE	CHRISTIAN	15-34	2	21 to 40,000	PRIOR KNOWLEDGE	AGREE	STRONGLY DISAGREE	STRONGLY DISAGREE	STRONGLY DISAGREE	STRONGLY AGREE	4	YES	YES	YES
560	CHILOBWE	Blantyre	1	2	1	1	PIT LATRINE, CEMENT FLOOR		YES	YES		PIPE AT THE YARD		YES		YES	3	13		2	NO	11	EMPTY CURRENT PIT LATRINE	PIT EMPTYING	NO	11	MALE	COLEEGE	CHRISTIAN	35-64	4	21 to 40,000	PRIOR KNOWLEDGE	STRONGLY DISAGREE	STRONGLY DISAGREE	STRONGLY DISAGREE	STRONGLY DISAGREE	STRONGLY AGREE	4	YES	YES	YES
561	CHILOBWE	Blantyre	1	2	1	1	PIT LATRINE, CEMENT FLOOR		YES	YES		PUBLIC TAP		NO		YES	6	20		3	NO	1	PIT LATRINE, CEMENT FLOOR	PIT LATRINE, CEMENT FLOOR	NO	1	MALE	SECONDARY	CHRISTIAN	35-64	3	41-60000	NO PRIOR KNOWLEDGE	STRONGLY DISAGREE	STRONGLY AGREE	STRONGLY DISAGREE	STRONGLY DISAGREE	STRONGLY DISAGREE	1	YES	YES	YES
562	CHILOBWE	Blantyre	1	1	1	1	PIT LATRINE, CEMENT FLOOR		YES	YES		PIPE AT THE YARD		YES		YES	4	14		1	NO	1	PIT LATRINE, CEMENT FLOOR	PIT LATRINE, CEMENT FLOOR	NO	1	MALE	PRIMARY	CHRISTIAN	35-64	1	11-20000	NO PRIOR KNOWLEDGE	STRONGLY DISAGREE	STRONGLY AGREE	STRONGLY DISAGREE	STRONGLY DISAGREE	STRONGLY DISAGREE	1	YES	YES	YES
563	CHILOBWE	Blantyre	1	5	5	5	LINED PIT LATRINE, CEMENT FLOOR		NO	NO		PIPE AT THE YARD		YES		YES	2	18		1	NO	11	EMPTY CURRENT PIT LATRINE	PIT EMPTYING	NO	11	MALE	PRIMARY	CHRISTIAN	35-64	1	11-20000	NO PRIOR KNOWLEDGE	STRONGLY DISAGREE	STRONGLY DISAGREE	STRONGLY DISAGREE	DIAGREE	STRONGLY DISAGREE	1	NO	YES	YES
564	CHILOBWE	Blantyre	1	3	3	3	UNIMPROVED SANITATION		YES	YES		PIPE AT THE YARD		YES		YES	4	10		1	NO	5	LINED PIT LATRINE	LINED PIT LATRINE, CEMENT FLOOR	NO	5	FEMALE	PRIMARY	MOSLEM	35-64	2	21 to 40,000	PRIOR KNOWLEDGE	STRONGLY DISAGREE	STRONGLY DISAGREE	STRONGLY DISAGREE	STRONGLY DISAGREE	STRONGLY DISAGREE	1	NO	NO	YES
565	CHILOBWE	Blantyre	1	3	3	3	UNIMPROVED SANITATION		YES	YES		PUBLIC TAP		NO		YES	4	9		1	NO	3	UNIMPROVED SANITATION	UNIMPROVED SANITATION	NO	3	MALE	SECONDARY	CHRISTIAN	35-64	2	21 to 40,000	NO PRIOR KNOWLEDGE	STRONGLY DISAGREE	STRONGLY AGREE	STRONGLY DISAGREE	STRONGLY DISAGREE	STRONGLY DISAGREE	1	NO	NO	YES
566	CHILOBWE	Blantyre	1	3	3	3	UNIMPROVED SANITATION		YES	YES		PIPE AT THE YARD		NO		YES	9	26		4	NO	5	LINED PIT LATRINE	LINED PIT LATRINE, CEMENT FLOOR	NOT SURE	5	MALE	SECONDARY	CHRISTIAN	35-64	4	61-80000	PRIOR KNOWLEDGE	STRONGLY DISAGREE	STRONGLY DISAGREE	STRONGLY DISAGREE	STRONGLY DISAGREE	STRONGLY DISAGREE	1	NO	NO	YES
567	CHILOBWE	Blantyre	1	2	1	1	PIT LATRINE, CEMENT FLOOR		NO	NO		PUBLIC TAP		NO		YES	5	16		2	NO	1	PIT LATRINE, CEMENT FLOOR	PIT LATRINE, CEMENT FLOOR	NO	1	MALE	SECONDARY	CHRISTIAN	35-64	3	41-60000	PRIOR KNOWLEDGE	STRONGLY DISAGREE	STRONGLY AGREE	STRONGLY DISAGREE	DIAGREE	STRONGLY DISAGREE	1	YES	YES	YES
568	CHILOBWE	Blantyre	1	1	1	1	PIT LATRINE, CEMENT FLOOR		YES	YES		PIPE AT THE YARD		YES		NO	1	3		2	NO	1	PIT LATRINE, CEMENT FLOOR	PIT LATRINE, CEMENT FLOOR	NO	1	MALE	SECONDARY	CHRISTIAN	35-64	3	41-60000	PRIOR KNOWLEDGE	STRONGLY DISAGREE	STRONGLY AGREE	STRONGLY DISAGREE	STRONGLY DISAGREE	STRONGLY DISAGREE	1	YES	YES	NO
569	CHILOBWE	Blantyre	1	2	1	1	PIT LATRINE, CEMENT FLOOR		YES	YES		PUBLIC TAP		YES		NO	1	4		1	NO	1	PIT LATRINE, CEMENT FLOOR	PIT LATRINE, CEMENT FLOOR	YES	8	FEMALE	SECONDARY	CHRISTIAN	35-64	1	11-20000	NO PRIOR KNOWLEDGE	STRONGLY DISAGREE	STRONGLY DISAGREE	STRONGLY DISAGREE	STRONGLY DISAGREE	STRONGLY DISAGREE	1	NO	NO	NO
570	CHILOBWE	Blantyre	1	5	5	5	LINED PIT LATRINE, CEMENT FLOOR		YES	NO		PIPE AT THE YARD		YES		NO	1	9		3	NO	11	EMPTY CURRENT PIT LATRINE	PIT EMPTYING	NO	11	MALE	SECONDARY	CHRISTIAN	35-64	4	61-80000	PRIOR KNOWLEDGE	STRONGLY DISAGREE	STRONGLY DISAGREE	STRONGLY DISAGREE	STRONGLY DISAGREE	STRONGLY DISAGREE	1	YES	YES	NO
571	CHILOBWE	Blantyre	1	1	1	1	PIT LATRINE, CEMENT FLOOR		YES	NO		PUBLIC TAP		YES		NO	1	5		2	NO	1	PIT LATRINE, CEMENT FLOOR	PIT LATRINE, CEMENT FLOOR	NO	1	FEMALE	PRIMARY	CHRISTIAN	OVER 65	2	21 to 40,000	PRIOR KNOWLEDGE	STRONGLY DISAGREE	AGREE	STRONGLY DISAGREE	STRONGLY DISAGREE	STRONGLY DISAGREE	1	YES	YES	NO
572	CHILOBWE	Blantyre	1	2	1	1	PIT LATRINE, CEMENT FLOOR		YES	NO		PIPE AT THE YARD		NO		YES	4	14		3	NO	1	PIT LATRINE, CEMENT FLOOR	PIT LATRINE, CEMENT FLOOR	YES	8	MALE	PRIMARY	CHRISTIAN	OVER 65	4	61-80000	PRIOR KNOWLEDGE	STRONGLY DISAGREE	STRONGLY DISAGREE	STRONGLY DISAGREE	STRONGLY AGREE	STRONGLY DISAGREE	1	YES	YES	YES
573	CHILOBWE	Blantyre	1	5	5	5	LINED PIT LATRINE, CEMENT FLOOR		NO	NO		PIPE AT THE YARD		YES		YES	5	18		3	NO	13	SEPTIC TANK	FLUSHING TOILET	YES	13	FEMALE	SECONDARY	CHRISTIAN	35-64	3	61-80000	PRIOR KNOWLEDGE	STRONGLY DISAGREE	STRONGLY DISAGREE	STRONGLY DISAGREE	AGREE	STRONGLY AGREE	4	YES	YES	NO
574	CHILOBWE	Blantyre	1	2	1	1	PIT LATRINE, CEMENT FLOOR		NO	NO		PIPE AT THE YARD		YES		YES	3	8		2	NO	1	PIT LATRINE, CEMENT FLOOR	PIT LATRINE, CEMENT FLOOR	NO	1	FEMALE	NO NOE	CHRISTIAN	35-64	2	21 to 40,000	PRIOR KNOWLEDGE	STRONGLY DISAGREE	STRONGLY DISAGREE	STRONGLY DISAGREE	STRONGLY DISAGREE	STRONGLY DISAGREE	1	YES	YES	YES
575	CHILOBWE	Blantyre	1	5	5	5	LINED PIT LATRINE, CEMENT FLOOR		YES	YES		PIPE AT THE YARD		NO		YES	3	13		4	NO	11	EMPTY CURRENT PIT LATRINE	PIT EMPTYING	NO	11	MALE	COLEEGE	CHRISTIAN	35-64	1	61-80000	PRIOR KNOWLEDGE	STRONGLY DISAGREE	STRONGLY DISAGREE	DISAGREE	STRONGLY DISAGREE	STRONGLY AGREE	4	YES	YES	YES
576	NANCHOLI	Blantyre	1	3	3	3	UNIMPROVED SANITATION		YES	YES		PUBLIC TAP		YES		NO	1	4		1	YES	7	URINE DIVERTING TOILET	ECOLOGICAL SANITATION	YES	8	MALE	SECONDARY	CHRISTIAN	15-34	2	21 to 40,000	PRIOR KNOWLEDGE	STRONGLY DISAGREE	STRONGLY AGREE	STRONGLY DISAGREE	STRONGLY DISAGREE	STRONGLY DISAGREE	1	NO	NO	NO
577	NANCHOLI	Blantyre	1	2	1	1	PIT LATRINE, CEMENT FLOOR		YES	YES		PUBLIC TAP		YES		NO	1	8		1	NO	1	PIT LATRINE, CEMENT FLOOR	PIT LATRINE, CEMENT FLOOR	NO	1	MALE	PRIMARY	CHRISTIAN	35-64	2	21 to 40,000	PRIOR KNOWLEDGE	STRONGLY DISAGREE	STRONGLY AGREE	STRONGLY DISAGREE	STRONGLY DISAGREE	STRONGLY DISAGREE	1	NO	NO	NO
578	NANCHOLI	Blantyre	1	7	78	7	URINE DIVERTING TOILET		NO	NO		PIPE AT THE YARD		NO		NO	1	4		4	NO	11	EMPTY CURRENT PIT LATRINE	PIT EMPTYING	NO	11	FEMALE	PRIMARY	CHRISTIAN	35-64	1	over 80000	PRIOR KNOWLEDGE	STRONGLY DISAGREE	AGREE	STRONGLY DISAGREE	STRONGLY DISAGREE			YES	YES	NO
579	NANCHOLI	Blantyre	1	3	3	3	UNIMPROVED SANITATION		YES	YES		PUBLIC TAP		YES		YES	3	8		1	NO	3	UNIMPROVED SANITATION	UNIMPROVED SANITATION	NO	3	MALE	PRIMARY	CHRISTIAN	15-34	1	11-20000	NO PRIOR KNOWLEDGE	STRONGLY DISAGREE	STRONGLY DISAGREE	STRONGLY DISAGREE	STRONGLY DISAGREE	STRONGLY DISAGREE	1	NO	NO	YES
580	NANCHOLI	Blantyre	1	2	1	1	PIT LATRINE, CEMENT FLOOR		NO	NO		PUBLIC TAP		NO		NO	1	7		1	NO	1	PIT LATRINE, CEMENT FLOOR	PIT LATRINE, CEMENT FLOOR	NO	1	MALE	SECONDARY	CHRISTIAN	35-64	2	21 to 40,000	NO PRIOR KNOWLEDGE	STRONGLY DISAGREE	STRONGLY AGREE	STRONGLY DISAGREE	STRONGLY DISAGREE	STRONGLY DISAGREE	1	NO	NO	NO
581	NANCHOLI	Blantyre	1	3	3	3	UNIMPROVED SANITATION		NO	NO		PUBLIC TAP		YES		YES	2	8		1	NO	5	LINED PIT LATRINE	LINED PIT LATRINE, CEMENT FLOOR	NO	5	MALE	SECONDARY	CHRISTIAN	35-64	2	21 to 40,000	PRIOR KNOWLEDGE	STRONGLY DISAGREE	AGREE	STRONGLY DISAGREE	STRONGLY DISAGREE	STRONGLY DISAGREE	1	YES	YES	NO
582	NANCHOLI	Blantyre	1	3	3	3	UNIMPROVED SANITATION		YES	YES		PUBLIC TAP		YES		NO	1	2		0	NO	3	UNIMPROVED SANITATION	UNIMPROVED SANITATION	NO	3	FEMALE	NO NOE	CHRISTIAN	OVER 65	1	Less than 10,000	NO PRIOR KNOWLEDGE	STRONGLY DISAGREE	STRONGLY AGREE	STRONGLY DISAGREE	STRONGLY DISAGREE	STRONGLY DISAGREE	1	NO	NO	NO
583	NANCHOLI	Blantyre	1	2	1	1	PIT LATRINE, CEMENT FLOOR		YES	YES		PUBLIC TAP		NO		NO	1	6		2	NO	1	PIT LATRINE, CEMENT FLOOR	PIT LATRINE, CEMENT FLOOR	YES	7	MALE	COLEEGE	CHRISTIAN	15-34	3	41-60000	NO PRIOR KNOWLEDGE	STRONGLY DISAGREE	STRONGLY DISAGREE	STRONGLY DISAGREE	STRONGLY DISAGREE	STRONGLY DISAGREE	1	NO	YES	NO
584	NANCHOLI	Blantyre	1	3	3	3	UNIMPROVED SANITATION		YES	NO		PUBLIC TAP		YES		NO	1	6		1	NO	3	UNIMPROVED SANITATION	UNIMPROVED SANITATION	YES	8	MALE	SECONDARY	CHRISTIAN	15-34	2	21 to 40,000	PRIOR KNOWLEDGE	STRONGLY DISAGREE	STRONGLY AGREE	STRONGLY DISAGREE	STRONGLY DISAGREE	STRONGLY DISAGREE	1	NO	YES	NO
585	NANCHOLI	Blantyre	1	3	3	3	UNIMPROVED SANITATION		YES	YES		PUBLIC TAP		YES		NO	1	6		1	NO	8	FOSSA ALTERNA	ECOLOGICAL SANITATION	NO	8	MALE	SECONDARY	CHRISTIAN	35-64	1	11-20000	PRIOR KNOWLEDGE	STRONGLY DISAGREE	STRONGLY AGREE	STRONGLY DISAGREE	STRONGLY DISAGREE	STRONGLY AGREE	4	NO	NO	NO
586	NANCHOLI	Blantyre	1	3	3	3	UNIMPROVED SANITATION		YES	YES		PUBLIC TAP		YES		NO	1	7		1	NO	3	UNIMPROVED SANITATION	UNIMPROVED SANITATION	NOT SURE	1	MALE	PRIMARY	CHRISTIAN	35-64	1	11-20000	PRIOR KNOWLEDGE	STRONGLY DISAGREE	STRONGLY DISAGREE	STRONGLY DISAGREE	STRONGLY DISAGREE	STRONGLY DISAGREE	1	NO	NO	NO
587	NANCHOLI	Blantyre	1	3	3	3	UNIMPROVED SANITATION		YES	YES		PUBLIC TAP		YES		NO	1	7		1	NO	8	FOSSA ALTERNA	ECOLOGICAL SANITATION	NO	8	MALE	SECONDARY	MOSLEM	35-64	1	21 to 40,000	PRIOR KNOWLEDGE	STRONGLY DISAGREE	STRONGLY DISAGREE	STRONGLY DISAGREE	STRONGLY DISAGREE	STRONGLY AGREE	4	YES	NO	NO
588	NANCHOLI	Blantyre	1	3	3	3	UNIMPROVED SANITATION		YES	YES		PUBLIC TAP		YES		YES	2	15		1	NO	5	LINED PIT LATRINE	LINED PIT LATRINE, CEMENT FLOOR	YES	6	FEMALE	SECONDARY	CHRISTIAN	35-64	1	11-20000	NO PRIOR KNOWLEDGE	STRONGLY DISAGREE	STRONGLY AGREE	STRONGLY DISAGREE	STRONGLY DISAGREE	STRONGLY AGREE	4	NO	NO	NO
589	NANCHOLI	Blantyre	1	3	3	3	UNIMPROVED SANITATION		YES	NO		PUBLIC TAP		YES		NO	1	6		1	NO	3	UNIMPROVED SANITATION	UNIMPROVED SANITATION	NO	3	MALE	SECONDARY	CHRISTIAN	15-34	1	11-20000	NO PRIOR KNOWLEDGE	STRONGLY DISAGREE	STRONGLY AGREE	STRONGLY DISAGREE	STRONGLY DISAGREE	STRONGLY DISAGREE	1	NO	NO	NO
590	NANCHOLI	Blantyre	1	3	3	3	UNIMPROVED SANITATION		YES	YES		PUBLIC TAP		YES		NO	1	7		1	NO	3	UNIMPROVED SANITATION	UNIMPROVED SANITATION	YES	8	MALE	PRIMARY	CHRISTIAN	35-64	1	11-20000	PRIOR KNOWLEDGE	STRONGLY DISAGREE	STRONGLY AGREE	STRONGLY DISAGREE	STRONGLY DISAGREE	STRONGLY DISAGREE	1	NO	NO	NO
591	NANCHOLI	Blantyre	1	3	3	3	UNIMPROVED SANITATION		YES	YES		PUBLIC TAP		YES		NO	1	7		0	NO	3	UNIMPROVED SANITATION	UNIMPROVED SANITATION	NO	3	MALE	PRIMARY	CHRISTIAN	35-64	1	Less than 10,000	PRIOR KNOWLEDGE	STRONGLY DISAGREE	AGREE	STRONGLY DISAGREE	STRONGLY DISAGREE	STRONGLY DISAGREE	1	NO	NO	NO
592	NANCHOLI	Blantyre	1	3	3	3	UNIMPROVED SANITATION		YES	YES		PUBLIC TAP		YES		YES	3	7		1	NO	3	UNIMPROVED SANITATION	UNIMPROVED SANITATION	YES	7	MALE	PRIMARY	CHRISTIAN	15-34	1	11-20000	PRIOR KNOWLEDGE	STRONGLY DISAGREE	STRONGLY AGREE	STRONGLY DISAGREE	STRONGLY DISAGREE	STRONGLY DISAGREE	1	NO	NO	YES
593	NANCHOLI	Blantyre	1	3	3	3	UNIMPROVED SANITATION		YES	YES		PUBLIC TAP		YES		NO	1	7		1	NO	1	PIT LATRINE, CEMENT FLOOR	PIT LATRINE, CEMENT FLOOR	YES	7	MALE	PRIMARY	CHRISTIAN	35-64	2	21 to 40,000	PRIOR KNOWLEDGE	STRONGLY DISAGREE	STRONGLY AGREE	STRONGLY DISAGREE	STRONGLY DISAGREE	STRONGLY DISAGREE	1	NO	NO	NO
594	NANCHOLI	Blantyre	1	3	3	3	UNIMPROVED SANITATION		YES	YES		PUBLIC TAP		YES		NO	1	8		0	YES	7	URINE DIVERTING TOILET	ECOLOGICAL SANITATION	YES	7	MALE	SECONDARY	CHRISTIAN	35-64	1	Less than 10,000	PRIOR KNOWLEDGE	STRONGLY DISAGREE	STRONGLY AGREE	AGREE	STRONGLY DISAGREE	STRONGLY DISAGREE	1	NO	YES	NO
595	NANCHOLI	Blantyre	1	14	99	99	Facility collapsed		YES	YES		PUBLIC TAP		NO		NO	1	8		1	NO	1	PIT LATRINE, CEMENT FLOOR	PIT LATRINE, CEMENT FLOOR	NO	1	FEMALE	NO NOE	CHRISTIAN	OVER 65	1	11-20000	NO PRIOR KNOWLEDGE	STRONGLY DISAGREE	STRONGLY AGREE	STRONGLY DISAGREE	STRONGLY DISAGREE	STRONGLY DISAGREE	1	NO	NO	NO
596	NANCHOLI	Blantyre	1	2	1	1	PIT LATRINE, CEMENT FLOOR		YES	YES		PUBLIC TAP		YES		YES	5	18		1	NO	11	EMPTY CURRENT PIT LATRINE	PIT EMPTYING	YES	8	MALE	PRIMARY	CHRISTIAN	35-64	1	11-20000	PRIOR KNOWLEDGE	AGREE	STRONGLY DISAGREE	STRONGLY DISAGREE	STRONGLY DISAGREE	STRONGLY DISAGREE	1	NO	NO	YES
597	NANCHOLI	Blantyre	1	5	5	5	LINED PIT LATRINE, CEMENT FLOOR		YES	YES		PUBLIC TAP		YES		NO	1	4		4	NO	6	POUR FLUSH	FLUSHING TOILET	YES	6	MALE	COLEEGE	CHRISTIAN	35-64	0	over 80000	NO PRIOR KNOWLEDGE	STRONGLY DISAGREE	STRONGLY DISAGREE	STRONGLY DISAGREE	STRONGLY DISAGREE	STRONGLY AGREE	4	YES	NO	NO
598	NANCHOLI	Blantyre	1	14	99	99	Facility collapsed		YES	NO		PUBLIC TAP		NO		NO	1	5		1	NO	3	UNIMPROVED SANITATION	UNIMPROVED SANITATION	NO	3	MALE	PRIMARY	CHRISTIAN	15-34	1	11-20000	PRIOR KNOWLEDGE	STRONGLY AGREE	STRONGLY DISAGREE	STRONGLY DISAGREE	STRONGLY AGREE	STRONGLY DISAGREE	1	NO		YES
599	NANCHOLI	Blantyre	1	3	3	3	UNIMPROVED SANITATION		YES	YES		PUBLIC TAP		YES		NO	1	4		0	NO	3	UNIMPROVED SANITATION	UNIMPROVED SANITATION	NO	3	FEMALE	PRIMARY	CHRISTIAN	OVER 65	1	Less than 10,000	PRIOR KNOWLEDGE	STRONGLY AGREE	STRONGLY DISAGREE	STRONGLY DISAGREE	STRONGLY DISAGREE	STRONGLY DISAGREE	1	NO	NO	NO
600	NANCHOLI	Blantyre	1	3	3	3	UNIMPROVED SANITATION		YES	YES		PUBLIC TAP		YES		YES	4	12		0	NO	3	UNIMPROVED SANITATION	UNIMPROVED SANITATION	YES	8	MALE	PRIMARY	CHRISTIAN	35-64	1	Less than 10,000	NO PRIOR KNOWLEDGE	STRONGLY DISAGREE	STRONGLY DISAGREE	STRONGLY DISAGREE	DIAGREE	STRONGLY DISAGREE	1	NO	NO	YES
601	NANCHOLI	Blantyre	1	3	3	3	UNIMPROVED SANITATION		YES	YES		PUBLIC TAP		NO		NO	1	6		1	NO	3	UNIMPROVED SANITATION	UNIMPROVED SANITATION	NO	3	FEMALE	SECONDARY	CHRISTIAN	35-64	2	21 to 40,000	NO PRIOR KNOWLEDGE	DISAGREE	DISAGREE	DISAGREE	STRONGLY DISAGREE	DISAGREE	2	NO	NO	NO
602	NANCHOLI	Blantyre	1	3	3	3	UNIMPROVED SANITATION		YES	YES		PUBLIC TAP		YES		YES	3	19		0	NO	3	UNIMPROVED SANITATION	UNIMPROVED SANITATION	NO	3	MALE	PRIMARY	CHRISTIAN	OVER 65	1	Less than 10,000	PRIOR KNOWLEDGE	STRONGLY DISAGREE	STRONGLY DISAGREE	STRONGLY DISAGREE	STRONGLY DISAGREE	STRONGLY DISAGREE	1	NO	NO	YES
603	NANCHOLI	Blantyre	1	2	1	1	PIT LATRINE, CEMENT FLOOR		YES	YES		PUBLIC TAP		YES		NO	1	3		1	NO	1	PIT LATRINE, CEMENT FLOOR	PIT LATRINE, CEMENT FLOOR	NO	1	MALE	SECONDARY	CHRISTIAN	15-34	2	11-20000	NO PRIOR KNOWLEDGE	STRONGLY DISAGREE	STRONGLY DISAGREE	STRONGLY DISAGREE	STRONGLY DISAGREE	AGREE	3	NO	NO	NO
604	NANCHOLI	Blantyre	1	3	3	3	UNIMPROVED SANITATION		YES	YES		PUBLIC TAP		NO		NO	1	5		1	YES	7	URINE DIVERTING TOILET	ECOLOGICAL SANITATION	YES	7	FEMALE	PRIMARY	CHRISTIAN	35-64	1	11-20000	PRIOR KNOWLEDGE	DISAGREE	AGREE	DISAGREE	STRONGLY DISAGREE	DISAGREE	2	NO	NO	NO
605	NANCHOLI	Blantyre	1	3	3	3	UNIMPROVED SANITATION		YES	NO		PUBLIC TAP		YES		NO	1	6		0	NO	3	UNIMPROVED SANITATION	UNIMPROVED SANITATION	NO	3	FEMALE	NO NOE	CHRISTIAN	OVER 65	1	Less than 10,000	NO PRIOR KNOWLEDGE	STRONGLY DISAGREE	STRONGLY DISAGREE	STRONGLY DISAGREE	STRONGLY DISAGREE	STRONGLY DISAGREE	1	NO	NO	NO
606	NANCHOLI	Blantyre	1	2	1	1	PIT LATRINE, CEMENT FLOOR		NO	NO		PUBLIC TAP		YES		NO	1	6		0	NO	13	SEPTIC TANK	FLUSHING TOILET	NO	13	MALE	SECONDARY	CHRISTIAN	35-64		Less than 10,000	PRIOR KNOWLEDGE	STRONGLY DISAGREE	AGREE	STRONGLY DISAGREE	STRONGLY AGREE	STRONGLY AGREE	4	YES	YES	NO
607	NANCHOLI	Blantyre	1	3	3	3	UNIMPROVED SANITATION		YES	YES		PUBLIC TAP		YES		NO	1	6		0	NO	3	UNIMPROVED SANITATION	UNIMPROVED SANITATION	YES	8	FEMALE	PRIMARY	CHRISTIAN	35-64	1	Less than 10,000	PRIOR KNOWLEDGE	STRONGLY DISAGREE	STRONGLY AGREE	STRONGLY DISAGREE	STRONGLY DISAGREE	STRONGLY DISAGREE	1	NO	NO	NO
608	NANCHOLI	Blantyre	1	3	3	3	UNIMPROVED SANITATION		YES	YES		PUBLIC TAP		YES		YES	7	40		0	NO	1	PIT LATRINE, CEMENT FLOOR	PIT LATRINE, CEMENT FLOOR	YES	8	MALE	COLEEGE	CHRISTIAN	15-34	1	Less than 10,000	PRIOR KNOWLEDGE	STRONGLY DISAGREE	AGREE	STRONGLY DISAGREE	STRONGLY DISAGREE	STRONGLY DISAGREE	1	YES	YES	YES
609	NANCHOLI	Blantyre	1	3	3	3	UNIMPROVED SANITATION		YES	YES		PUBLIC TAP		YES		NO	1	4		1	NO	3	UNIMPROVED SANITATION	UNIMPROVED SANITATION	YES	8	FEMALE	PRIMARY	CHRISTIAN	35-64	1	11-20000	PRIOR KNOWLEDGE	STRONGLY AGREE	STRONGLY AGREE	STRONGLY DISAGREE	STRONGLY DISAGREE	STRONGLY DISAGREE	1	NO	NO	NO
610	NANCHOLI	Blantyre	1	2	1	1	PIT LATRINE, CEMENT FLOOR		YES	YES		PUBLIC TAP		YES		YES	6	15		4	NO	1	PIT LATRINE, CEMENT FLOOR	PIT LATRINE, CEMENT FLOOR	YES	8	MALE	SECONDARY	CHRISTIAN	15-34	4	over 80000	PRIOR KNOWLEDGE	STRONGLY DISAGREE	STRONGLY AGREE	STRONGLY DISAGREE	STRONGLY DISAGREE	DISAGREE	2	NO	NO	YES
611	NANCHOLI	Blantyre	1	9	78	7	URINE DIVERTING TOILET		YES	YES		PIPE AT THE YARD		YES		NO	1	7		1	NO	11	EMPTY CURRENT PIT LATRINE	PIT EMPTYING	NO	11	MALE	COLEEGE	CHRISTIAN	35-64	1	21 to 40,000	PRIOR KNOWLEDGE	STRONGLY DISAGREE	STRONGLY AGREE	STRONGLY DISAGREE	STRONGLY DISAGREE			YES	YES	NO
612	NANCHOLI	Blantyre	1	2	1	1	PIT LATRINE, CEMENT FLOOR		YES	YES		PUBLIC TAP		YES		NO	1	8		0	NO	3	UNIMPROVED SANITATION	UNIMPROVED SANITATION	NO	3	FEMALE	PRIMARY	CHRISTIAN	35-64	1	Less than 10,000	PRIOR KNOWLEDGE	STRONGLY DISAGREE	STRONGLY AGREE	STRONGLY DISAGREE	STRONGLY DISAGREE	STRONGLY DISAGREE	1	NO	NO	NO
613	NANCHOLI	Blantyre	1	1	1	1	PIT LATRINE, CEMENT FLOOR		NO	NO		PUBLIC TAP		NO		NO	1	4		1	NO	1	PIT LATRINE, CEMENT FLOOR	PIT LATRINE, CEMENT FLOOR	YES	7	FEMALE	SECONDARY	CHRISTIAN	35-64	2	21 to 40,000	PRIOR KNOWLEDGE	DISAGREE	DISAGREE	DISAGREE	STRONGLY DISAGREE	DISAGREE	2	NO	NO	NO
614	NANCHOLI	Blantyre	1	3	3	3	UNIMPROVED SANITATION		YES	YES		PUBLIC TAP		NO		NO	1	6		0	NO	3	UNIMPROVED SANITATION	UNIMPROVED SANITATION	NO	3	FEMALE	NO NOE	CHRISTIAN	OVER 65	1	Less than 10,000	NO PRIOR KNOWLEDGE	DISAGREE	AGREE	DISAGREE	STRONGLY DISAGREE	DISAGREE	2	NO	NO	NO
615	NANCHOLI	Blantyre	1	3	3	3	UNIMPROVED SANITATION		NO	NO		PUBLIC TAP		NO		YES	6	20		0	NO	3	UNIMPROVED SANITATION	UNIMPROVED SANITATION	YES	7	FEMALE	PRIMARY	CHRISTIAN	35-64	1	Less than 10,000	PRIOR KNOWLEDGE	DISAGREE	DISAGREE	DISAGREE	STRONGLY DISAGREE	STRONGLY DISAGREE	1	NO	NO	NO
1	MBAYANI	Blantyre	1	5	5	5	LINED PIT LATRINE, CEMENT FLOOR		NO	NO		PUBLIC TAP		YES		NO	1	5		2	YES	7	URINE DIVERTING TOILET	ECOLOGICAL SANITATION	YES	7	MALE	SECONDARY	CHRISTIAN	15-34	2	21 to 40,000	PRIOR KNOWLEDGE	DISAGREE	STRONGLY AGREE	STRONGLY DISAGREE	STRONGLY DISAGREE	STRONGLY DISAGREE	1	NO	YES	NO
2	MBAYANI	Blantyre	1	3	3	3	UNIMPROVED SANITATION		YES	YES		PUBLIC TAP		NO		YES	2	7		1	NO	1	PIT LATRINE, CEMENT FLOOR	PIT LATRINE, CEMENT FLOOR	YES	8	MALE	SECONDARY	CHRISTIAN	15-34	2	21 to 40,000	PRIOR KNOWLEDGE	STRONGLY DISAGREE	STRONGLY AGREE	STRONGLY DISAGREE	STRONGLY DISAGREE	STRONGLY DISAGREE	1	NO	NO	YES
3	MBAYANI	Blantyre	1	3	3	3	UNIMPROVED SANITATION		YES	YES		PUBLIC TAP		YES		NO	1	7		2	YES	7	URINE DIVERTING TOILET	ECOLOGICAL SANITATION	YES	7	MALE	PRIMARY	CHRISTIAN	35-64	3	41-60000	PRIOR KNOWLEDGE	STRONGLY AGREE	STRONGLY AGREE	AGREE	STRONGLY DISAGREE	DISAGREE	2	YES	YES	NO
4	MBAYANI	Blantyre	1	7	78	7	URINE DIVERTING TOILET		NO	NO		PUBLIC TAP		NO		NO	1	7		2	NO	11	EMPTY CURRENT PIT LATRINE	PIT EMPTYING	NO	11	MALE	SECONDARY	CHRISTIAN	35-64	2	41-60000	PRIOR KNOWLEDGE	STRONGLY DISAGREE	STRONGLY AGREE	DISAGREE	AGREE			NO	NO	NO
5	MBAYANI	Blantyre	1	2	1	1	PIT LATRINE, CEMENT FLOOR		YES	YES		PIPE AT THE YARD		NO		YES	3	10		2	NO	1	PIT LATRINE, CEMENT FLOOR	PIT LATRINE, CEMENT FLOOR	YES	7	FEMALE	SECONDARY	CHRISTIAN	35-64	2	21 to 40,000	PRIOR KNOWLEDGE	STRONGLY DISAGREE	AGREE	STRONGLY DISAGREE	STRONGLY DISAGREE	STRONGLY DISAGREE	1	YES	YES	YES
6	MBAYANI	Blantyre	1	3	3	3	UNIMPROVED SANITATION		YES	NO		PUBLIC TAP		NO		YES	3	11		1	NO	3	UNIMPROVED SANITATION	UNIMPROVED SANITATION	YES	5	MALE	PRIMARY	CHRISTIAN	OVER 65	1	11-20000	PRIOR KNOWLEDGE	STRONGLY AGREE	STRONGLY AGREE	STRONGLY DISAGREE	STRONGLY AGREE	STRONGLY DISAGREE	1	NO	NO	YES
7	MBAYANI	Blantyre	1	9	78	7	URINE DIVERTING TOILET		YES	YES		PUBLIC TAP		NO		YES	6	20		1	NO	11	EMPTY CURRENT PIT LATRINE	PIT EMPTYING	NO	11	MALE	SECONDARY	CHRISTIAN	35-64	1	21 to 40,000	PRIOR KNOWLEDGE	STRONGLY AGREE	STRONGLY DISAGREE	STRONGLY DISAGREE	STRONGLY DISAGREE			NO	YES	YES
8	MBAYANI	Blantyre	1	5	5	5	LINED PIT LATRINE, CEMENT FLOOR		NO	YES		PUBLIC TAP		NO		YES	3	11		1	NO	11	EMPTY CURRENT PIT LATRINE	PIT EMPTYING	NO	11	MALE	SECONDARY	CHRISTIAN	35-64	2	11-20000	PRIOR KNOWLEDGE	STRONGLY AGREE	STRONGLY AGREE	AGREE	STRONGLY DISAGREE	STRONGLY AGREE	4	NO	NO	YES
9	MBAYANI	Blantyre	1	2	1	1	PIT LATRINE, CEMENT FLOOR		YES	YES		PUBLIC TAP		NO		NO	1	6		1	NO	5	LINED PIT LATRINE	LINED PIT LATRINE, CEMENT FLOOR	NO	5	MALE	PRIMARY	CHRISTIAN	35-64	1	11-20000	NO PRIOR KNOWLEDGE	STRONGLY DISAGREE	AGREE	STRONGLY AGREE	STRONGLY DISAGREE	STRONGLY DISAGREE	1	NO	NO	NO
10	MBAYANI	Blantyre	1	1	1	1	PIT LATRINE, CEMENT FLOOR		YES	YES		PUBLIC TAP		NO		YES	5	7		0	NO	1	PIT LATRINE, CEMENT FLOOR	PIT LATRINE, CEMENT FLOOR	NO	1	MALE	NO NOE	CHRISTIAN	35-64	1	Less than 10,000	PRIOR KNOWLEDGE	STRONGLY DISAGREE	STRONGLY DISAGREE	STRONGLY DISAGREE	STRONGLY DISAGREE	STRONGLY DISAGREE	1	NO	NO	YES
11	MBAYANI	Blantyre	1	3	3	3	UNIMPROVED SANITATION		YES	YES		PUBLIC TAP		NO		NO	1	3			NO	8	FOSSA ALTERNA	ECOLOGICAL SANITATION	YES	8	MALE	NO NOE	CHRISTIAN	35-64	1		NO PRIOR KNOWLEDGE	AGREE	AGREE	AGREE	STRONGLY DISAGREE	STRONGLY DISAGREE	1	NO	NO	NO
12	MBAYANI	Blantyre	1	2	1	1	PIT LATRINE, CEMENT FLOOR		NO	NO		PUBLIC TAP		NO		NO	1	3		0	NO	8	FOSSA ALTERNA	ECOLOGICAL SANITATION	YES	8	MALE	PRIMARY	CHRISTIAN	15-34	1	Less than 10,000	PRIOR KNOWLEDGE	AGREE	AGREE	DISAGREE	AGREE	STRONGLY DISAGREE	1	NO	NO	NO
13	MBAYANI	Blantyre	1	5	5	5	LINED PIT LATRINE, CEMENT FLOOR		YES	YES		PUBLIC TAP		NO		YES	4	17		1	NO	11	EMPTY CURRENT PIT LATRINE	PIT EMPTYING	NO	11	MALE	SECONDARY	CHRISTIAN	35-64	2	21 to 40,000	PRIOR KNOWLEDGE	AGREE	AGREE	STRONGLY DISAGREE	STRONGLY DISAGREE	STRONGLY DISAGREE	1	YES	NO	YES
14	MBAYANI	Blantyre	1	5	5	5	LINED PIT LATRINE, CEMENT FLOOR		NO	NO		PUBLIC TAP		NO		YES	3	8		1	NO	5	LINED PIT LATRINE	LINED PIT LATRINE, CEMENT FLOOR	NO	5	MALE	SECONDARY	CHRISTIAN	35-64	1	11-20000	PRIOR KNOWLEDGE	DISAGREE	STRONGLY DISAGREE	STRONGLY DISAGREE	STRONGLY DISAGREE	STRONGLY DISAGREE	1		NO	YES
15	MBAYANI	Blantyre	1	3	3	3	UNIMPROVED SANITATION		NO	NO		PUBLIC TAP		NO		NO	3	12		3	NO	5	LINED PIT LATRINE	LINED PIT LATRINE, CEMENT FLOOR	YES	5	MALE	COLEEGE	CHRISTIAN	35-64	3	41-60000	PRIOR KNOWLEDGE	STRONGLY DISAGREE	STRONGLY DISAGREE	STRONGLY DISAGREE	STRONGLY AGREE	STRONGLY DISAGREE	1	YES	NO	YES
16	MBAYANI	Blantyre	1	9	78	7	URINE DIVERTING TOILET		YES	NO		PUBLIC TAP		NO		NO	2	11		0	NO	11	EMPTY CURRENT PIT LATRINE	PIT EMPTYING	NO	11	MALE	SECONDARY	CHRISTIAN	35-64	2	Less than 10,000	PRIOR KNOWLEDGE	STRONGLY DISAGREE	STRONGLY AGREE	STRONGLY DISAGREE	STRONGLY DISAGREE			NO	NO	YES
17	MBAYANI	Blantyre	1	2	1	1	PIT LATRINE, CEMENT FLOOR		YES	YES		PUBLIC TAP		NO		YES	2	11		0	NO	1	PIT LATRINE, CEMENT FLOOR	PIT LATRINE, CEMENT FLOOR	NO	1	MALE	SECONDARY	CHRISTIAN	15-34	1	Less than 10,000		STRONGLY DISAGREE	STRONGLY DISAGREE	STRONGLY DISAGREE	STRONGLY DISAGREE	STRONGLY DISAGREE	1	YES	YES	NO
18	MBAYANI	Blantyre	1	7	78	7	URINE DIVERTING TOILET		YES	YES		PUBLIC TAP		NO		NO	1	10		2	NO	11	EMPTY CURRENT PIT LATRINE	PIT EMPTYING	NO	11	FEMALE	PRIMARY	CHRISTIAN	35-64	2	21 to 40,000	PRIOR KNOWLEDGE	DISAGREE	STRONGLY AGREE	DISAGREE	STRONGLY DISAGREE			YES	YES	NO
19	MBAYANI	Blantyre	1	3	3	3	UNIMPROVED SANITATION		YES	NO		PUBLIC TAP		NO		YES	2	8		2	NO	1	PIT LATRINE, CEMENT FLOOR	PIT LATRINE, CEMENT FLOOR	YES	5	MALE	SECONDARY	CHRISTIAN	35-64	2	41-60000	PRIOR KNOWLEDGE	DISAGREE	DISAGREE	DISAGREE	STRONGLY DISAGREE	AGREE	3	NO	NO	YES
20	MBAYANI	Blantyre	1	2	1	1	PIT LATRINE, CEMENT FLOOR		YES	YES		PUBLIC TAP		YES		YES	3	16		2	NO	8	FOSSA ALTERNA	ECOLOGICAL SANITATION	YES	8	FEMALE	SECONDARY	CHRISTIAN	35-64	2	21 to 40,000	PRIOR KNOWLEDGE	DISAGREE	STRONGLY AGREE	DISAGREE	STRONGLY DISAGREE	STRONGLY DISAGREE	1	YES	NO	YES
21	MBAYANI	Blantyre	1	2	1	1	PIT LATRINE, CEMENT FLOOR		NO	YES		PUBLIC TAP		NO		NO	1	4		4	NO	11	EMPTY CURRENT PIT LATRINE	PIT EMPTYING	NO	11	MALE	COLEEGE	CHRISTIAN	35-64	1	over 80000	PRIOR KNOWLEDGE	DISAGREE	AGREE	DISAGREE	STRONGLY DISAGREE	STRONGLY AGREE	4	YES	YES	NO
22	MBAYANI	Blantyre	1	5	5	5	LINED PIT LATRINE, CEMENT FLOOR		YES	YES		PUBLIC TAP		NO		YES	3	18		4	NO	11	EMPTY CURRENT PIT LATRINE	PIT EMPTYING	YES	6	MALE	PRIMARY	CHRISTIAN	35-64	4	61-80000	PRIOR KNOWLEDGE	DISAGREE	DISAGREE	DISAGREE	STRONGLY DISAGREE	STRONGLY DISAGREE	1	NO	YES	YES
23	MBAYANI	Blantyre	1	9	78	7	URINE DIVERTING TOILET		YES	YES		PUBLIC TAP		NO		YES	5	12		1	NO	11	EMPTY CURRENT PIT LATRINE	PIT EMPTYING	NO	11	MALE	PRIMARY	MOSLEM	35-64	3	21 to 40,000	PRIOR KNOWLEDGE	AGREE	AGREE	DISAGREE	STRONGLY DISAGREE			NO	NO	YES
24	MBAYANI	Blantyre	1	3	3	3	UNIMPROVED SANITATION		NO	NO		PUBLIC TAP		YES		YES	3	11		1	NO	1	PIT LATRINE, CEMENT FLOOR	PIT LATRINE, CEMENT FLOOR	NO	1	MALE	PRIMARY	CHRISTIAN	35-64	2	21 to 40,000	NO PRIOR KNOWLEDGE	STRONGLY DISAGREE	STRONGLY AGREE	DISAGREE	AGREE	STRONGLY DISAGREE	1	YES	YES	YES
26	MBAYANI	Blantyre	1	5	5	5	LINED PIT LATRINE, CEMENT FLOOR		NO	YES		PUBLIC TAP		NO		YES	14	23		4	NO	11	EMPTY CURRENT PIT LATRINE	PIT EMPTYING	NO	11	MALE	PRIMARY	CHRISTIAN	15-34	4	over 80000	PRIOR KNOWLEDGE	STRONGLY AGREE	STRONGLY AGREE	STRONGLY AGREE	STRONGLY DISAGREE	STRONGLY DISAGREE	1	NO	NO	YES
27	MBAYANI	Blantyre	1	5	5	5	LINED PIT LATRINE, CEMENT FLOOR		NO	NO		PUBLIC TAP		NO		YES	4	21		1	NO	5	LINED PIT LATRINE	LINED PIT LATRINE, CEMENT FLOOR	NO	5	MALE	PRIMARY	CHRISTIAN	15-34	1	11-20000	PRIOR KNOWLEDGE	DISAGREE	STRONGLY DISAGREE	STRONGLY AGREE	STRONGLY DISAGREE	STRONGLY DISAGREE	1	NO	YES	YES
28	MBAYANI	Blantyre	1	9	78	7	URINE DIVERTING TOILET		YES	YES		PUBLIC TAP		YES		YES	5	15		0	NO	11	EMPTY CURRENT PIT LATRINE	PIT EMPTYING	NO	11	FEMALE	NO NOE	CHRISTIAN	35-64	1	Less than 10,000	PRIOR KNOWLEDGE	STRONGLY DISAGREE	STRONGLY AGREE	STRONGLY DISAGREE	STRONGLY DISAGREE	STRONGLY AGREE	4	NO	NO	YES
29	MBAYANI	Blantyre	1	3	3	3	UNIMPROVED SANITATION		YES	YES		PUBLIC TAP		NO		NO	2	9		4	NO	5	LINED PIT LATRINE	LINED PIT LATRINE, CEMENT FLOOR	YES	7	FEMALE	SECONDARY	CHRISTIAN	15-34	4	over 80000	PRIOR KNOWLEDGE	STRONGLY AGREE	STRONGLY DISAGREE	STRONGLY DISAGREE	STRONGLY DISAGREE	STRONGLY DISAGREE	1	NO	NO	YES
30	MBAYANI	Blantyre	1	3	3	3	UNIMPROVED SANITATION		YES	YES		PUBLIC TAP		NO		YES	4	15		1	NO	3	UNIMPROVED SANITATION	UNIMPROVED SANITATION	YES	5	MALE	PRIMARY	CHRISTIAN	35-64	1	11-20000	NO PRIOR KNOWLEDGE	STRONGLY DISAGREE	STRONGLY DISAGREE	STRONGLY DISAGREE	STRONGLY AGREE	STRONGLY DISAGREE	1	YES		YES
31	MBAYANI	Blantyre	1	3	3	3	UNIMPROVED SANITATION		YES	YES		PUBLIC TAP		YES		YES	4	10		1	NO	7	URINE DIVERTING TOILET	ECOLOGICAL SANITATION	NO	7	MALE	SECONDARY	CHRISTIAN	15-34	0	11-20000	NO PRIOR KNOWLEDGE	STRONGLY DISAGREE	STRONGLY DISAGREE	STRONGLY DISAGREE	STRONGLY DISAGREE	AGREE	3	YES		YES
32	MBAYANI	Blantyre	1	9	78	7	URINE DIVERTING TOILET		YES	YES		PUBLIC TAP		YES		YES	10	39		3	NO	11	EMPTY CURRENT PIT LATRINE	PIT EMPTYING	NO	11	MALE	SECONDARY	CHRISTIAN	35-64	1	41-60000		STRONGLY DISAGREE	STRONGLY AGREE	STRONGLY DISAGREE	STRONGLY DISAGREE			YES	YES	YES
33	MBAYANI	Blantyre	1	5	5	5	LINED PIT LATRINE, CEMENT FLOOR		YES	NO		PIPE AT THE YARD		NO		YES	6	29		0	NO	5	LINED PIT LATRINE	LINED PIT LATRINE, CEMENT FLOOR	NO	5	MALE	SECONDARY	CHRISTIAN	35-64	1	Less than 10,000	NO PRIOR KNOWLEDGE	STRONGLY DISAGREE	STRONGLY AGREE	STRONGLY DISAGREE	STRONGLY AGREE	STRONGLY AGREE	4	YES	YES	YES
34	MBAYANI	Blantyre	1	2	1	1	PIT LATRINE, CEMENT FLOOR		NO	NO		PUBLIC TAP		NO		YES	2	6		2	NO	1	PIT LATRINE, CEMENT FLOOR	PIT LATRINE, CEMENT FLOOR	YES	6	MALE	SECONDARY	CHRISTIAN	35-64	2	21 to 40,000	NO PRIOR KNOWLEDGE	AGREE	AGREE	DISAGREE	STRONGLY AGREE	STRONGLY DISAGREE	1	YES	YES	YES
35	MBAYANI	Blantyre	1	3	3	3	UNIMPROVED SANITATION		YES	NO		PUBLIC TAP		NO		NO	1	7		1	NO	3	UNIMPROVED SANITATION	UNIMPROVED SANITATION	NO	3	FEMALE	PRIMARY	CHRISTIAN	35-64	1	11-20000	PRIOR KNOWLEDGE	DISAGREE	DISAGREE	DISAGREE	DIAGREE	STRONGLY DISAGREE	1	NO	NO	NO
36	MBAYANI	Blantyre	1	5	5	5	LINED PIT LATRINE, CEMENT FLOOR		YES	YES		PUBLIC TAP		YES		YES	2	6		1	NO	8	FOSSA ALTERNA	ECOLOGICAL SANITATION	NO	8	MALE	COLEEGE	CHRISTIAN	35-64	1	11-20000	PRIOR KNOWLEDGE	AGREE	STRONGLY DISAGREE	STRONGLY DISAGREE	STRONGLY DISAGREE	STRONGLY AGREE	4	YES	YES	NO
37	MBAYANI	Blantyre	1	5	5	5	LINED PIT LATRINE, CEMENT FLOOR		YES	NO		PUBLIC TAP		YES		YES	2	6		3	NO	11	EMPTY CURRENT PIT LATRINE	PIT EMPTYING	NO	11	MALE	COLEEGE	CHRISTIAN	15-34	0	61-80000	PRIOR KNOWLEDGE	STRONGLY DISAGREE	AGREE	STRONGLY DISAGREE	STRONGLY DISAGREE	STRONGLY AGREE	4	YES	YES	YES
38	MBAYANI	Blantyre	1	3	3	3	UNIMPROVED SANITATION		YES	YES		PUBLIC TAP		YES		YES	5	19		2	NO	5	LINED PIT LATRINE	LINED PIT LATRINE, CEMENT FLOOR	YES	7	MALE	SECONDARY	MOSLEM	35-64	3	41-60000	PRIOR KNOWLEDGE	STRONGLY DISAGREE	STRONGLY DISAGREE	STRONGLY AGREE	STRONGLY DISAGREE	STRONGLY DISAGREE	1	YES		YES
81	CHILOMONI	Blantyre	1	3	3	3	UNIMPROVED SANITATION		YES	YES		PUBLIC TAP		NO		YES	2	9		0	NO	3	UNIMPROVED SANITATION	UNIMPROVED SANITATION	NO	3	MALE	PRIMARY	CHRISTIAN	35-64	1	Less than 10,000	PRIOR KNOWLEDGE	STRONGLY DISAGREE	STRONGLY AGREE	STRONGLY DISAGREE	STRONGLY DISAGREE	STRONGLY DISAGREE	1	NO	NO	YES
82	CHILOMONI	Blantyre	1	2	1	1	PIT LATRINE, CEMENT FLOOR		NO	NO		PIPE AT THE YARD		NO		YES	3	10		1	NO	5	LINED PIT LATRINE	LINED PIT LATRINE, CEMENT FLOOR	NOT SURE	1	MALE	SECONDARY	CHRISTIAN	35-64	2	21 to 40,000	PRIOR KNOWLEDGE	STRONGLY DISAGREE	STRONGLY AGREE	DISAGREE	STRONGLY DISAGREE	STRONGLY DISAGREE	1	YES	YES	YES
83	CHILOMONI	Blantyre	1	3	3	3	UNIMPROVED SANITATION		YES	YES		PUBLIC TAP		NO		YES	3	14		1	NO	5	LINED PIT LATRINE	LINED PIT LATRINE, CEMENT FLOOR	YES	7	MALE	SECONDARY	CHRISTIAN	15-34	1	11-20000	PRIOR KNOWLEDGE	STRONGLY DISAGREE	STRONGLY DISAGREE	AGREE	STRONGLY DISAGREE	STRONGLY DISAGREE	1	NO	NO	YES
84	CHILOMONI	Blantyre	1	3	3	3	UNIMPROVED SANITATION		YES	YES		PUBLIC TAP		NO		NO	1	4		0	NO	3	UNIMPROVED SANITATION	UNIMPROVED SANITATION	NO	3	MALE	SECONDARY	CHRISTIAN	15-34	1	Less than 10,000	NO PRIOR KNOWLEDGE	STRONGLY DISAGREE	STRONGLY AGREE	STRONGLY DISAGREE	STRONGLY DISAGREE	STRONGLY DISAGREE	1	NO	NO	NO
85	CHILOMONI	Blantyre	1	1	1	1	PIT LATRINE, CEMENT FLOOR		YES	YES		PIPE AT THE YARD		NO		YES	3	16		0	NO	7	URINE DIVERTING TOILET	ECOLOGICAL SANITATION	NO	7	FEMALE	PRIMARY	CHRISTIAN	OVER 65	0	Less than 10,000	PRIOR KNOWLEDGE	AGREE	DISAGREE	DISAGREE	STRONGLY DISAGREE	AGREE	3	NO	NO	YES
86	CHILOMONI	Blantyre	1	1	1	1	PIT LATRINE, CEMENT FLOOR		YES	YES		PIPE AT THE YARD		NO		NO	1	4		1	NO	5	LINED PIT LATRINE	LINED PIT LATRINE, CEMENT FLOOR	NO	5	FEMALE	PRIMARY	CHRISTIAN	35-64	1	11-20000	PRIOR KNOWLEDGE	DISAGREE	DISAGREE	DISAGREE	STRONGLY DISAGREE	STRONGLY DISAGREE	1	YES	YES	NO
87	CHILOMONI	Blantyre	1	3	3	3	UNIMPROVED SANITATION		YES	YES		PUBLIC TAP		NO		NO	1	5		2	NO	1	PIT LATRINE, CEMENT FLOOR	PIT LATRINE, CEMENT FLOOR	YES	6	MALE	PRIMARY	CHRISTIAN	15-34	3	41-60000	PRIOR KNOWLEDGE	STRONGLY AGREE	STRONGLY AGREE	STRONGLY AGREE	STRONGLY DISAGREE	STRONGLY DISAGREE	1	NO		NO
88	CHILOMONI	Blantyre	1	2	1	1	PIT LATRINE, CEMENT FLOOR		YES	YES		PIPE AT THE YARD		YES		NO	1	10		2	NO	8	FOSSA ALTERNA	ECOLOGICAL SANITATION	NO	8	FEMALE	SECONDARY	CHRISTIAN	OVER 65	1	21 to 40,000	PRIOR KNOWLEDGE	AGREE	DISAGREE	DISAGREE	STRONGLY DISAGREE	STRONGLY AGREE	4	YES	YES	NO
89	CHILOMONI	Blantyre	1	5	5	5	LINED PIT LATRINE, CEMENT FLOOR		YES	YES		PIPE AT THE YARD		YES		YES	2	6		1	NO	7	URINE DIVERTING TOILET	ECOLOGICAL SANITATION	YES	7	FEMALE	PRIMARY	CHRISTIAN	35-64	1	11-20000	PRIOR KNOWLEDGE	DISAGREE	DISAGREE	DISAGREE	STRONGLY DISAGREE	STRONGLY AGREE	4	YES	YES	YES
90	CHILOMONI	Blantyre	1	1	1	1	PIT LATRINE, CEMENT FLOOR		NO	NO		PIPE AT THE YARD		NO		YES	3	12		0	NO	3	UNIMPROVED SANITATION	UNIMPROVED SANITATION	NO	3	MALE	SECONDARY	CHRISTIAN	35-64	4	Less than 10,000	PRIOR KNOWLEDGE	DISAGREE	DISAGREE	DISAGREE	STRONGLY DISAGREE	STRONGLY AGREE	4	YES	YES	YES
91	CHILOMONI	Blantyre	1	1	1	1	PIT LATRINE, CEMENT FLOOR		YES	YES		PIPE AT THE YARD		YES		NO	2	10			NO	1	PIT LATRINE, CEMENT FLOOR	PIT LATRINE, CEMENT FLOOR	YES	8	FEMALE	PRIMARY	CHRISTIAN	35-64	1		PRIOR KNOWLEDGE	AGREE	STRONGLY AGREE	STRONGLY DISAGREE	STRONGLY DISAGREE	STRONGLY DISAGREE	1	YES	YES	YES
92	CHILOMONI	Blantyre	1	9	78	7	URINE DIVERTING TOILET		YES	YES		PUBLIC TAP		YES		YES	2	6		0	NO	11	EMPTY CURRENT PIT LATRINE	PIT EMPTYING	NO	11	FEMALE	PRIMARY	CHRISTIAN	35-64	2	Less than 10,000	PRIOR KNOWLEDGE	STRONGLY DISAGREE	STRONGLY DISAGREE	STRONGLY DISAGREE	STRONGLY DISAGREE			YES	YES	YES
93	CHILOMONI	Blantyre	1	1	1	1	PIT LATRINE, CEMENT FLOOR		YES	YES		PUBLIC TAP		NO		YES	2	4		1	NO	1	PIT LATRINE, CEMENT FLOOR	PIT LATRINE, CEMENT FLOOR	YES	7	FEMALE	SECONDARY	CHRISTIAN	35-64	1	11-20000	PRIOR KNOWLEDGE	DISAGREE	STRONGLY AGREE	STRONGLY DISAGREE	STRONGLY DISAGREE	STRONGLY DISAGREE	1	NO	YES	YES
94	CHILOMONI	Blantyre	1	3	3	3	UNIMPROVED SANITATION		YES	YES		PIPE AT THE YARD		NO		YES	3	8		1	NO	3	UNIMPROVED SANITATION	UNIMPROVED SANITATION	NOT SURE	3	MALE	PRIMARY	CHRISTIAN	35-64	2	21 to 40,000	NO PRIOR KNOWLEDGE	STRONGLY DISAGREE	STRONGLY DISAGREE	STRONGLY DISAGREE	STRONGLY DISAGREE	STRONGLY DISAGREE	1	NO	NO	YES
95	CHILOMONI	Blantyre	1	3	3	3	UNIMPROVED SANITATION		YES	YES		PUBLIC TAP		YES		YES	3	14		0	NO	3	UNIMPROVED SANITATION	UNIMPROVED SANITATION	YES	8	FEMALE	SECONDARY	CHRISTIAN	35-64	1	Less than 10,000	PRIOR KNOWLEDGE	STRONGLY DISAGREE	STRONGLY DISAGREE	STRONGLY DISAGREE	STRONGLY AGREE	STRONGLY DISAGREE	1	NO	NO	YES
96	CHILOMONI	Blantyre	1	1	1	1	PIT LATRINE, CEMENT FLOOR		YES	YES		PIPE AT THE YARD		YES		YES	3	12		1	NO	1	PIT LATRINE, CEMENT FLOOR	PIT LATRINE, CEMENT FLOOR	NO	1	FEMALE	SECONDARY	CHRISTIAN	35-64	1	11-20000	PRIOR KNOWLEDGE	STRONGLY DISAGREE	DISAGREE	STRONGLY DISAGREE	STRONGLY DISAGREE	STRONGLY DISAGREE	1	YES	YES	YES
97	CHILOMONI	Blantyre	1	5	5	5	LINED PIT LATRINE, CEMENT FLOOR		YES	NO		PIPE AT THE YARD		NO		YES	6	16		2	NO	5	LINED PIT LATRINE	LINED PIT LATRINE, CEMENT FLOOR	NOT SURE	1	MALE	COLEEGE	CHRISTIAN	35-64	3	41-60000	PRIOR KNOWLEDGE	STRONGLY AGREE	STRONGLY DISAGREE	AGREE	STRONGLY AGREE	STRONGLY DISAGREE	1	YES	YES	YES
98	CHILOMONI	Blantyre	1	3	3	3	UNIMPROVED SANITATION		YES	YES		PIPE AT THE YARD		YES		YES	4	9		4	NO	1	PIT LATRINE, CEMENT FLOOR	PIT LATRINE, CEMENT FLOOR	YES	5	MALE	SECONDARY	CHRISTIAN	15-34	4	over 80000	NO PRIOR KNOWLEDGE	STRONGLY DISAGREE	STRONGLY DISAGREE	STRONGLY DISAGREE	STRONGLY DISAGREE	STRONGLY DISAGREE	1	YES	YES	YES
99	CHILOMONI	Blantyre	1	3	3	3	UNIMPROVED SANITATION		YES	YES		PIPE AT THE YARD		YES		NO	1	6		1	NO	1	PIT LATRINE, CEMENT FLOOR	PIT LATRINE, CEMENT FLOOR	YES	8	MALE	PRIMARY	CHRISTIAN	OVER 65	1	11-20000	NO PRIOR KNOWLEDGE	STRONGLY DISAGREE	STRONGLY AGREE	STRONGLY DISAGREE	STRONGLY DISAGREE	STRONGLY DISAGREE	1	NO	NO	NO
100	CHILOMONI	Blantyre	1	3	3	3	UNIMPROVED SANITATION		YES	YES		PUBLIC TAP		NO		YES	9	19		2	NO	3	UNIMPROVED SANITATION	UNIMPROVED SANITATION	NO	3	MALE	PRIMARY	CHRISTIAN	35-64	2	21 to 40,000	PRIOR KNOWLEDGE	STRONGLY DISAGREE	STRONGLY AGREE	STRONGLY DISAGREE	STRONGLY DISAGREE	STRONGLY DISAGREE	1	NO	NO	YES
101	CHILOMONI	Blantyre	1	2	1	1	PIT LATRINE, CEMENT FLOOR		NO	YES		PUBLIC TAP		YES		NO	1	6		1	NO	7	URINE DIVERTING TOILET	ECOLOGICAL SANITATION	YES	7	MALE	SECONDARY	CHRISTIAN	35-64	0	21 to 40,000	PRIOR KNOWLEDGE	STRONGLY DISAGREE	STRONGLY DISAGREE	STRONGLY DISAGREE	STRONGLY DISAGREE	STRONGLY AGREE	4	YES	YES	NO
102	CHILOMONI	Blantyre	1	1	1	1	PIT LATRINE, CEMENT FLOOR		YES	NO		PIPE AT THE YARD		NO		YES	4	17		2	NO	11	EMPTY CURRENT PIT LATRINE	PIT EMPTYING	YES	5	MALE	PRIMARY	CHRISTIAN	15-34	3	41-60000	NO PRIOR KNOWLEDGE	STRONGLY DISAGREE	STRONGLY AGREE	STRONGLY DISAGREE	STRONGLY DISAGREE	STRONGLY DISAGREE	1	NO	YES	YES
103	CHILOMONI	Blantyre	1	2	1	1	PIT LATRINE, CEMENT FLOOR		YES	NO		PIPE AT THE YARD		YES		YES	3	12		2	NO	1	PIT LATRINE, CEMENT FLOOR	PIT LATRINE, CEMENT FLOOR	NO	1	FEMALE	SECONDARY	CHRISTIAN	15-34	3	41-60000	PRIOR KNOWLEDGE	STRONGLY DISAGREE	STRONGLY AGREE	STRONGLY DISAGREE	STRONGLY DISAGREE	STRONGLY DISAGREE	1	YES	YES	YES
104	CHILOMONI	Blantyre	1	5	5	5	LINED PIT LATRINE, CEMENT FLOOR		NO	YES		PUBLIC TAP		NO		NO	1	6		1	NO	11	EMPTY CURRENT PIT LATRINE	PIT EMPTYING	NO	11	MALE	SECONDARY	CHRISTIAN	35-64	1	21 to 40,000	PRIOR KNOWLEDGE	STRONGLY AGREE	STRONGLY DISAGREE	STRONGLY DISAGREE	STRONGLY DISAGREE	STRONGLY AGREE	4	YES	YES	NO
105	CHILOMONI	Blantyre	1	2	1	1	PIT LATRINE, CEMENT FLOOR		YES	YES		PUBLIC TAP		YES		NO	1	4		1	NO	1	PIT LATRINE, CEMENT FLOOR	PIT LATRINE, CEMENT FLOOR	NO	1	MALE	PRIMARY	CHRISTIAN	OVER 65	1	11-20000	PRIOR KNOWLEDGE	STRONGLY DISAGREE	STRONGLY AGREE	STRONGLY DISAGREE	STRONGLY DISAGREE	STRONGLY DISAGREE	1	YES	YES	NO
106	CHILOMONI	Blantyre	1	1	1	1	PIT LATRINE, CEMENT FLOOR		YES	YES		PUBLIC TAP		YES		YES	4	7		1	YES	7	URINE DIVERTING TOILET	ECOLOGICAL SANITATION	YES	7	FEMALE	PRIMARY	CHRISTIAN	35-64	2	21 to 40,000	PRIOR KNOWLEDGE	STRONGLY DISAGREE	AGREE	STRONGLY DISAGREE	STRONGLY DISAGREE	STRONGLY DISAGREE	1	NO	NO	YES
107	CHILOMONI	Blantyre	1	1	1	1	PIT LATRINE, CEMENT FLOOR		NO	NO		PUBLIC TAP		NO		NO	2	6		0	NO	1	PIT LATRINE, CEMENT FLOOR	PIT LATRINE, CEMENT FLOOR	NO	1	FEMALE	PRIMARY	CHRISTIAN	35-64	1	Less than 10,000	PRIOR KNOWLEDGE	STRONGLY DISAGREE	STRONGLY AGREE	STRONGLY DISAGREE	STRONGLY DISAGREE	STRONGLY DISAGREE	1	NO	YES	YES
108	CHILOMONI	Blantyre	1	1	1	1	PIT LATRINE, CEMENT FLOOR		YES	NO		PIPE AT THE YARD		NO		NO	1	9		2	NO	5	LINED PIT LATRINE	LINED PIT LATRINE, CEMENT FLOOR	NO	5	MALE	COLEEGE	CHRISTIAN	35-64	2	21 to 40,000	NO PRIOR KNOWLEDGE	STRONGLY DISAGREE	STRONGLY DISAGREE	AGREE	STRONGLY DISAGREE	STRONGLY DISAGREE	1	YES	YES	NO
109	CHILOMONI	Blantyre	1	2	1	1	PIT LATRINE, CEMENT FLOOR		NO	NO		PIPE AT THE YARD		NO		YES	6	11		2	NO	7	URINE DIVERTING TOILET	ECOLOGICAL SANITATION	YES	7	MALE	SECONDARY	CHRISTIAN	35-64	4	21 to 40,000	NO PRIOR KNOWLEDGE	STRONGLY AGREE	AGREE	STRONGLY DISAGREE	STRONGLY DISAGREE	STRONGLY AGREE	4	YES	YES	YES
110	CHILOMONI	Blantyre	1	1	1	1	PIT LATRINE, CEMENT FLOOR		YES	YES		PIPE AT THE YARD		NO		YES	5	7		2	NO	6	POUR FLUSH	FLUSHING TOILET	NO	6	MALE	SECONDARY	MOSLEM	35-64	2	21 to 40,000	NO PRIOR KNOWLEDGE	STRONGLY DISAGREE	STRONGLY AGREE	AGREE	STRONGLY DISAGREE	STRONGLY DISAGREE	1	YES	YES	YES
111	CHILOMONI	Blantyre	1	1	1	1	PIT LATRINE, CEMENT FLOOR		NO	NO		PIPE AT THE YARD		YES		NO	1	4		2	NO	1	PIT LATRINE, CEMENT FLOOR	PIT LATRINE, CEMENT FLOOR	NO	1	FEMALE	PRIMARY	CHRISTIAN	OVER 65	2	21 to 40,000	PRIOR KNOWLEDGE	STRONGLY DISAGREE	STRONGLY DISAGREE	STRONGLY DISAGREE	STRONGLY DISAGREE	STRONGLY DISAGREE	1	YES	YES	NO
112	CHILOMONI	Blantyre	1	5	5	5	LINED PIT LATRINE, CEMENT FLOOR		NO	NO		PIPE AT THE YARD		NO		YES	4	10		3	NO	11	EMPTY CURRENT PIT LATRINE	PIT EMPTYING	NO	11	MALE	COLEEGE	CHRISTIAN	15-34	4	61-80000	PRIOR KNOWLEDGE	STRONGLY DISAGREE	DISAGREE	AGREE	STRONGLY DISAGREE	DISAGREE	2	YES	YES	YES
113	CHILOMONI	Blantyre	1	2	1	1	PIT LATRINE, CEMENT FLOOR		YES	YES		PUBLIC TAP		NO		NO	1	3		1	NO	1	PIT LATRINE, CEMENT FLOOR	PIT LATRINE, CEMENT FLOOR	NO	1	FEMALE	PRIMARY	CHRISTIAN	OVER 65	1	11-20000	PRIOR KNOWLEDGE	STRONGLY DISAGREE	AGREE	STRONGLY DISAGREE	STRONGLY DISAGREE	STRONGLY DISAGREE	1	NO	NO	NO
114	CHILOMONI	Blantyre	1	1	1	1	PIT LATRINE, CEMENT FLOOR		YES	YES		PUBLIC TAP		NO		NO	1	11		3	YES	7	URINE DIVERTING TOILET	ECOLOGICAL SANITATION	YES	7	FEMALE	SECONDARY	CHRISTIAN	35-64	3	41-60000	PRIOR KNOWLEDGE	STRONGLY DISAGREE	AGREE	DISAGREE	STRONGLY DISAGREE	STRONGLY DISAGREE	1	YES	YES	NO
115	CHILOMONI	Blantyre	1	5	5	5	LINED PIT LATRINE, CEMENT FLOOR		NO	NO		PIPE AT THE YARD		NO		YES	3	18		4	NO	11	EMPTY CURRENT PIT LATRINE	PIT EMPTYING	NO	11	MALE	PRIMARY	CHRISTIAN	35-64	1	over 80000	PRIOR KNOWLEDGE	STRONGLY DISAGREE	DISAGREE	STRONGLY DISAGREE	STRONGLY DISAGREE	AGREE	3	YES	YES	YES
167	CHILOMONI	Blantyre	1	2	1	1	PIT LATRINE, CEMENT FLOOR		YES	NO		PUBLIC TAP		YES		YES	2	10		0	NO	5	LINED PIT LATRINE	LINED PIT LATRINE, CEMENT FLOOR	NO	5	FEMALE	PRIMARY	CHRISTIAN	35-64	1	Less than 10,000	PRIOR KNOWLEDGE	STRONGLY DISAGREE	DISAGREE	STRONGLY DISAGREE	STRONGLY DISAGREE	STRONGLY DISAGREE	1	YES	NO	NO
168	NDIRANDE	Blantyre	1	3	3	3	UNIMPROVED SANITATION		YES	YES		PUBLIC TAP		YES		YES	2	9		1	NO	5	LINED PIT LATRINE	LINED PIT LATRINE, CEMENT FLOOR	YES	5	FEMALE	SECONDARY	MOSLEM	15-34	1	11-20000	PRIOR KNOWLEDGE	STRONGLY DISAGREE	AGREE	STRONGLY DISAGREE	STRONGLY DISAGREE	STRONGLY DISAGREE	1	YES	YES	YES
169	NDIRANDE	Blantyre	1	5	5	5	LINED PIT LATRINE, CEMENT FLOOR		YES	YES		PUBLIC TAP		YES		YES	2	3		0	NO	5	LINED PIT LATRINE	LINED PIT LATRINE, CEMENT FLOOR	YES	8	FEMALE	NO NOE	MOSLEM	OVER 65	1	Less than 10,000	PRIOR KNOWLEDGE	STRONGLY DISAGREE	STRONGLY AGREE	STRONGLY DISAGREE	STRONGLY DISAGREE	STRONGLY DISAGREE	1	NO	NO	YES
170	NDIRANDE	Blantyre	1	3	3	3	UNIMPROVED SANITATION		YES	NO		PUBLIC TAP		YES		YES	4	16		1	NO	3	UNIMPROVED SANITATION	UNIMPROVED SANITATION	YES	5	MALE	PRIMARY	CHRISTIAN	OVER 65	1	11-20000	PRIOR KNOWLEDGE	STRONGLY DISAGREE	STRONGLY AGREE	STRONGLY DISAGREE	STRONGLY DISAGREE	STRONGLY DISAGREE	1	YES	YES	YES
171	NDIRANDE	Blantyre	1	1	1	1	PIT LATRINE, CEMENT FLOOR		YES	NO		PUBLIC TAP		YES		YES	3	13		2	NO	5	LINED PIT LATRINE	LINED PIT LATRINE, CEMENT FLOOR	NO	5	MALE	SECONDARY	CHRISTIAN	35-64	1	41-60000	PRIOR KNOWLEDGE	STRONGLY DISAGREE	STRONGLY AGREE	STRONGLY DISAGREE	STRONGLY DISAGREE	STRONGLY AGREE	4	YES	YES	YES
172	NDIRANDE	Blantyre	1	2	1	1	PIT LATRINE, CEMENT FLOOR		YES	YES		PUBLIC TAP		NO		YES	6	20		1	NO	1	PIT LATRINE, CEMENT FLOOR	PIT LATRINE, CEMENT FLOOR	YES	8	FEMALE	PRIMARY	CHRISTIAN	35-64	2	21 to 40,000	PRIOR KNOWLEDGE	STRONGLY DISAGREE	STRONGLY DISAGREE	STRONGLY DISAGREE	STRONGLY DISAGREE	STRONGLY DISAGREE	1	NO	NO	YES
173	NDIRANDE	Blantyre	1	2	1	1	PIT LATRINE, CEMENT FLOOR		YES	NO		PUBLIC TAP		NO		NO	1	5		2	NO	1	PIT LATRINE, CEMENT FLOOR	PIT LATRINE, CEMENT FLOOR	NO	1	MALE	PRIMARY	CHRISTIAN	35-64	3	41-60000	PRIOR KNOWLEDGE	STRONGLY DISAGREE	STRONGLY DISAGREE	STRONGLY DISAGREE	STRONGLY DISAGREE	STRONGLY DISAGREE	1	YES	YES	NO
174	NDIRANDE	Blantyre	1	5	5	5	LINED PIT LATRINE, CEMENT FLOOR		NO	NO		PUBLIC TAP		NO		YES	2	9		1	NO	11	EMPTY CURRENT PIT LATRINE	PIT EMPTYING	NO	11	FEMALE	SECONDARY	CHRISTIAN	35-64	2	21 to 40,000	PRIOR KNOWLEDGE	STRONGLY DISAGREE	STRONGLY DISAGREE	STRONGLY DISAGREE	AGREE	STRONGLY DISAGREE	1	NO	YES	YES
175	NDIRANDE	Blantyre	1	3	3	3	UNIMPROVED SANITATION		NO	NO		PUBLIC TAP		NO		YES	4	10		0	NO	7	URINE DIVERTING TOILET	ECOLOGICAL SANITATION	YES	7	FEMALE	PRIMARY	CHRISTIAN	OVER 65	2	Less than 10,000	NO PRIOR KNOWLEDGE	AGREE	AGREE	AGREE	STRONGLY DISAGREE	STRONGLY AGREE	4	NO	NO	YES
176	NDIRANDE	Blantyre	1	5	5	5	LINED PIT LATRINE, CEMENT FLOOR		NO	NO		PUBLIC TAP		NO		NO	1	3		3	NO	11	EMPTY CURRENT PIT LATRINE	PIT EMPTYING	NO	11	MALE	SECONDARY	CHRISTIAN	15-34	1	41-60000	NO PRIOR KNOWLEDGE	AGREE	AGREE	AGREE	STRONGLY DISAGREE	STRONGLY AGREE	4	YES	YES	NO
177	NDIRANDE	Blantyre	1	5	5	5	LINED PIT LATRINE, CEMENT FLOOR		NO	NO		PIPE AT THE YARD		NO		YES	5	18		4	NO	11	EMPTY CURRENT PIT LATRINE	PIT EMPTYING	NO	11	MALE	COLEEGE	CHRISTIAN	35-64	2	over 80000	PRIOR KNOWLEDGE	DISAGREE	AGREE	AGREE	STRONGLY DISAGREE	AGREE	3	YES	YES	YES
178	NDIRANDE	Blantyre	1	5	5	5	LINED PIT LATRINE, CEMENT FLOOR		NO	NO		PUBLIC TAP		YES		YES	4	14		0	NO	11	EMPTY CURRENT PIT LATRINE	PIT EMPTYING	NO	11	MALE	PRIMARY	CHRISTIAN	OVER 65	1	Less than 10,000	PRIOR KNOWLEDGE	DISAGREE	AGREE	AGREE	STRONGLY DISAGREE	STRONGLY DISAGREE	1	YES	YES	YES
179	NDIRANDE	Blantyre	1	5	5	5	LINED PIT LATRINE, CEMENT FLOOR		YES	NO		PUBLIC TAP		NO		YES	2	7		3	NO	11	EMPTY CURRENT PIT LATRINE	PIT EMPTYING	NO	11	MALE	SECONDARY	MOSLEM	15-34	3	41-60000	PRIOR KNOWLEDGE	DISAGREE	DISAGREE	DISAGREE	DIAGREE	DISAGREE	2	YES	YES	YES
180	NDIRANDE	Blantyre	1	1	1	1	PIT LATRINE, CEMENT FLOOR		YES	NO		PUBLIC TAP		NO		YES	4	16		3	NO	5	LINED PIT LATRINE	LINED PIT LATRINE, CEMENT FLOOR	NO	5	MALE	SECONDARY	CHRISTIAN	35-64	3	41-60000	PRIOR KNOWLEDGE	STRONGLY DISAGREE	STRONGLY DISAGREE	STRONGLY DISAGREE	STRONGLY DISAGREE	STRONGLY DISAGREE	1	YES	YES	YES
181	NDIRANDE	Blantyre	1	5	5	5	LINED PIT LATRINE, CEMENT FLOOR		YES	YES		PUBLIC TAP		NO		NO	1	3		2	NO	11	EMPTY CURRENT PIT LATRINE	PIT EMPTYING	YES	7	MALE	SECONDARY	CHRISTIAN	15-34	3	41-60000	NO PRIOR KNOWLEDGE	STRONGLY DISAGREE	AGREE	STRONGLY DISAGREE	STRONGLY DISAGREE	DISAGREE	2	YES	NO	NO
182	NDIRANDE	Blantyre	1	5	5	5	LINED PIT LATRINE, CEMENT FLOOR		NO	NO		PUBLIC TAP		NO		YES	2	6		1	NO	11	EMPTY CURRENT PIT LATRINE	PIT EMPTYING	NO	11	MALE	NO NOE	MOSLEM	35-64	1	11-20000	NO PRIOR KNOWLEDGE	STRONGLY DISAGREE	AGREE	STRONGLY DISAGREE	AGREE	STRONGLY AGREE	4	NO	YES	NO
183	NDIRANDE	Blantyre	1	1	1	1	PIT LATRINE, CEMENT FLOOR		YES	YES		PUBLIC TAP		NO		NO	1	7		1	NO	11	EMPTY CURRENT PIT LATRINE	PIT EMPTYING	NOT SURE	6	MALE	PRIMARY	CHRISTIAN	35-64	2	21 to 40,000	NO PRIOR KNOWLEDGE	DISAGREE	AGREE	DISAGREE	STRONGLY DISAGREE	STRONGLY DISAGREE	1	YES	NO	NO
234	NDIRANDE	Blantyre	1	5	5	5	LINED PIT LATRINE, CEMENT FLOOR		NO	NO		PUBLIC TAP		YES		YES	4	15		4	NO	11	EMPTY CURRENT PIT LATRINE	PIT EMPTYING	YES	5	MALE	SECONDARY	CHRISTIAN	OVER 65	0	over 80000	NO PRIOR KNOWLEDGE	STRONGLY AGREE	STRONGLY DISAGREE	STRONGLY DISAGREE	STRONGLY DISAGREE	STRONGLY AGREE	4	YES	YES	YES
235	NDIRANDE	Blantyre	1	5	5	5	LINED PIT LATRINE, CEMENT FLOOR		YES	NO		PUBLIC TAP		NO		NO	1	8		2	NO	11	EMPTY CURRENT PIT LATRINE	PIT EMPTYING	YES	7	FEMALE	SECONDARY	CHRISTIAN	35-64	0	21 to 40,000	PRIOR KNOWLEDGE	AGREE	STRONGLY DISAGREE	STRONGLY DISAGREE	STRONGLY DISAGREE	STRONGLY AGREE	4	YES	YES	NO
236	NDIRANDE	Blantyre	1	5	5	5	LINED PIT LATRINE, CEMENT FLOOR		YES	YES		PUBLIC TAP		NO		YES	3	7		2	NO	5	LINED PIT LATRINE	LINED PIT LATRINE, CEMENT FLOOR	YES	8	MALE	PRIMARY	CHRISTIAN	OVER 65	2	21 to 40,000	PRIOR KNOWLEDGE	STRONGLY DISAGREE	STRONGLY DISAGREE	STRONGLY DISAGREE	STRONGLY DISAGREE	STRONGLY DISAGREE	1	NO	YES	YES
237	NDIRANDE	Blantyre	1	5	5	5	LINED PIT LATRINE, CEMENT FLOOR		NO	NO		PUBLIC TAP		YES		YES	2	9		1	NO	5	LINED PIT LATRINE	LINED PIT LATRINE, CEMENT FLOOR	NO	5	MALE	PRIMARY	CHRISTIAN	OVER 65	2	21 to 40,000	PRIOR KNOWLEDGE	STRONGLY DISAGREE	STRONGLY DISAGREE	AGREE	AGREE	STRONGLY DISAGREE	1	NO	NO	YES
238	NDIRANDE	Blantyre	1	5	5	5	LINED PIT LATRINE, CEMENT FLOOR		YES	NO		PUBLIC TAP		YES		YES	10	21		1	NO	11	EMPTY CURRENT PIT LATRINE	PIT EMPTYING	YES	5	MALE	PRIMARY	MOSLEM	35-64	2	21 to 40,000	NO PRIOR KNOWLEDGE	STRONGLY DISAGREE	STRONGLY DISAGREE	STRONGLY DISAGREE	STRONGLY DISAGREE	DISAGREE	2	NO	NO	YES
239	NDIRANDE	Blantyre	1	3	3	3	UNIMPROVED SANITATION		NO	NO		PUBLIC TAP		NO		NO	1	3		0	NO	3	UNIMPROVED SANITATION	UNIMPROVED SANITATION	NO	3	FEMALE	PRIMARY	MOSLEM	35-64	1	Less than 10,000	NO PRIOR KNOWLEDGE	STRONGLY DISAGREE	DISAGREE	STRONGLY DISAGREE	DIAGREE	DISAGREE	2	NO	NO	NO
240	NDIRANDE	Blantyre	1	5	5	5	LINED PIT LATRINE, CEMENT FLOOR		YES	NO		PIPE AT THE YARD		NO		YES	8	20		2	NO	11	EMPTY CURRENT PIT LATRINE	PIT EMPTYING	NO	11	FEMALE	SECONDARY	CHRISTIAN	35-64	2	21 to 40,000	PRIOR KNOWLEDGE	STRONGLY DISAGREE	STRONGLY DISAGREE	STRONGLY DISAGREE	STRONGLY DISAGREE	STRONGLY DISAGREE	1	YES	YES	YES
241	NDIRANDE	Blantyre	1	3	3	3	UNIMPROVED SANITATION		YES	YES		PUBLIC TAP		NO		NO	1	8		1	NO	8	FOSSA ALTERNA	ECOLOGICAL SANITATION	YES	8	MALE	SECONDARY	CHRISTIAN	35-64	2	21 to 40,000	NO PRIOR KNOWLEDGE	STRONGLY DISAGREE	STRONGLY AGREE	STRONGLY DISAGREE	STRONGLY DISAGREE	STRONGLY DISAGREE	1	NO	NO	NO
242	NDIRANDE	Blantyre	1	5	5	5	LINED PIT LATRINE, CEMENT FLOOR		NO	NO		PUBLIC TAP		NO		YES	5	28		1	NO	11	EMPTY CURRENT PIT LATRINE	PIT EMPTYING	YES	5	MALE	SECONDARY	CHRISTIAN	35-64	1	11-20000	PRIOR KNOWLEDGE	STRONGLY AGREE	STRONGLY DISAGREE	STRONGLY DISAGREE	STRONGLY DISAGREE	STRONGLY DISAGREE	1	YES	YES	YES
243	NDIRANDE	Blantyre	1	5	5	5	LINED PIT LATRINE, CEMENT FLOOR		YES	NO		PIPE AT THE YARD		NO		YES	4	16		2	NO	5	LINED PIT LATRINE	LINED PIT LATRINE, CEMENT FLOOR	NO	5	MALE	SECONDARY	CHRISTIAN	35-64	3	41-60000	PRIOR KNOWLEDGE	STRONGLY DISAGREE	STRONGLY DISAGREE	STRONGLY DISAGREE	STRONGLY DISAGREE	STRONGLY DISAGREE	1	YES	YES	YES
244	NDIRANDE	Blantyre	1	2	1	1	PIT LATRINE, CEMENT FLOOR		NO	NO		PUBLIC TAP		NO		YES	6	12		1	NO	5	LINED PIT LATRINE	LINED PIT LATRINE, CEMENT FLOOR	NO	5	FEMALE	SECONDARY	CHRISTIAN	15-34	2	21 to 40,000	PRIOR KNOWLEDGE	DISAGREE	DISAGREE	DISAGREE	STRONGLY DISAGREE	STRONGLY DISAGREE	1	YES	YES	YES
245	NDIRANDE	Blantyre	1	5	5	5	LINED PIT LATRINE, CEMENT FLOOR		YES	YES		PUBLIC TAP		NO		NO	1	7		2	NO	8	FOSSA ALTERNA	ECOLOGICAL SANITATION	YES	8	MALE	SECONDARY	CHRISTIAN	OVER 65	3	41-60000	PRIOR KNOWLEDGE	STRONGLY DISAGREE	STRONGLY DISAGREE	STRONGLY DISAGREE	STRONGLY DISAGREE	STRONGLY DISAGREE	1	YES	YES	NO
246	NDIRANDE	Blantyre	1	5	5	5	LINED PIT LATRINE, CEMENT FLOOR		NO	NO		PUBLIC TAP		YES		YES	4	16		4	NO	11	EMPTY CURRENT PIT LATRINE	PIT EMPTYING	NO	11	MALE	PRIMARY	MOSLEM	35-64	4	over 80000	PRIOR KNOWLEDGE	AGREE	AGREE	STRONGLY DISAGREE	STRONGLY DISAGREE	STRONGLY DISAGREE	1	YES	YES	YES
247	NDIRANDE	Blantyre	1	5	5	5	LINED PIT LATRINE, CEMENT FLOOR		YES	NO		PUBLIC TAP		NO		YES	5	15		4	NO	11	EMPTY CURRENT PIT LATRINE	PIT EMPTYING	YES	6	MALE	SECONDARY	CHRISTIAN	35-64	2	61-80000	PRIOR KNOWLEDGE	DISAGREE	DISAGREE	DISAGREE	STRONGLY DISAGREE	STRONGLY AGREE	4	NO	YES	YES
249	NDIRANDE	Blantyre	1	1	1	1	PIT LATRINE, CEMENT FLOOR		YES	YES		PUBLIC TAP		YES		NO	1	3		0	NO	5	LINED PIT LATRINE	LINED PIT LATRINE, CEMENT FLOOR	NO	5	MALE	COLEEGE	CHRISTIAN	35-64	1	Less than 10,000	NO PRIOR KNOWLEDGE	STRONGLY DISAGREE	AGREE	STRONGLY DISAGREE	STRONGLY DISAGREE	STRONGLY DISAGREE	1	YES	YES	NO
250	NDIRANDE	Blantyre	1	5	5	5	LINED PIT LATRINE, CEMENT FLOOR		YES	YES		PUBLIC TAP		NO		YES	6	10		1	NO	11	EMPTY CURRENT PIT LATRINE	PIT EMPTYING	NO	11	FEMALE	PRIMARY	CHRISTIAN	35-64	2	21 to 40,000	PRIOR KNOWLEDGE	DISAGREE	DISAGREE	DISAGREE	STRONGLY DISAGREE	STRONGLY DISAGREE	1	NO	YES	YES
251	NDIRANDE	Blantyre	1	2	1	1	PIT LATRINE, CEMENT FLOOR		YES	YES		PUBLIC TAP		NO		NO	1	4		1	YES	7	URINE DIVERTING TOILET	ECOLOGICAL SANITATION	YES	7	MALE	SECONDARY	CHRISTIAN	35-64	2	21 to 40,000	PRIOR KNOWLEDGE	DISAGREE	DISAGREE	DISAGREE	STRONGLY DISAGREE	STRONGLY DISAGREE	1	NO	NO	NO
252	NDIRANDE	Blantyre	1	1	1	1	PIT LATRINE, CEMENT FLOOR		YES	YES		PUBLIC TAP		YES		YES	2	14		1	NO	1	PIT LATRINE, CEMENT FLOOR	PIT LATRINE, CEMENT FLOOR	NO	1	FEMALE	PRIMARY	CHRISTIAN	OVER 65	2	21 to 40,000	PRIOR KNOWLEDGE	DISAGREE	DISAGREE	DISAGREE	STRONGLY DISAGREE	STRONGLY DISAGREE	1	NO	YES	YES
253	NDIRANDE	Blantyre	1	1	1	1	PIT LATRINE, CEMENT FLOOR		NO	NO		PUBLIC TAP		NO		NO	1	7		2	NO	11	EMPTY CURRENT PIT LATRINE	PIT EMPTYING	NO	11	FEMALE	SECONDARY	CHRISTIAN	35-64	2	21 to 40,000	NO PRIOR KNOWLEDGE	DISAGREE	DISAGREE	AGREE	STRONGLY DISAGREE	DISAGREE	2	YES	YES	NO
254	NDIRANDE	Blantyre	1	5	5	5	LINED PIT LATRINE, CEMENT FLOOR		YES	YES		PUBLIC TAP		NO		YES	3	15		2	NO	11	EMPTY CURRENT PIT LATRINE	PIT EMPTYING	YES	6	MALE	SECONDARY	CHRISTIAN	35-64	1	41-60000	PRIOR KNOWLEDGE	STRONGLY AGREE	STRONGLY DISAGREE	STRONGLY DISAGREE	STRONGLY DISAGREE	STRONGLY AGREE	4	NO	NO	YES
256	NDIRANDE	Blantyre	1	5	5	5	LINED PIT LATRINE, CEMENT FLOOR		YES	NO		PUBLIC TAP		NO		YES	7	25		1	NO	11	EMPTY CURRENT PIT LATRINE	PIT EMPTYING	NO	11	MALE	PRIMARY	CHRISTIAN	OVER 65	2	21 to 40,000	PRIOR KNOWLEDGE	STRONGLY DISAGREE	STRONGLY AGREE	STRONGLY DISAGREE	AGREE	STRONGLY DISAGREE	1	YES	YES	YES
257	NDIRANDE	Blantyre	1	5	5	5	LINED PIT LATRINE, CEMENT FLOOR		YES	NO		PUBLIC TAP		YES		YES	5	15		4	NO	11	EMPTY CURRENT PIT LATRINE	PIT EMPTYING	YES	6	MALE	SECONDARY	MOSLEM	35-64	1	over 80000	NO PRIOR KNOWLEDGE	STRONGLY DISAGREE	STRONGLY DISAGREE	STRONGLY DISAGREE	STRONGLY DISAGREE	STRONGLY AGREE	4	YES	YES	YES
258	NDIRANDE	Blantyre	1	5	5	5	LINED PIT LATRINE, CEMENT FLOOR		YES	YES		PIPE AT THE YARD		YES		NO	1	3		2	NO	11	EMPTY CURRENT PIT LATRINE	PIT EMPTYING	YES	7	MALE	SECONDARY	CHRISTIAN	35-64	2	21 to 40,000	PRIOR KNOWLEDGE	STRONGLY AGREE	STRONGLY AGREE	STRONGLY DISAGREE	STRONGLY DISAGREE	STRONGLY DISAGREE	1	YES	YES	NO
259	NDIRANDE	Blantyre	1	5	5	5	LINED PIT LATRINE, CEMENT FLOOR		YES	NO		PUBLIC TAP		NO		YES	4	14		3	NO	11	EMPTY CURRENT PIT LATRINE	PIT EMPTYING	NO	11	MALE	SECONDARY	CHRISTIAN	35-64	3	41-60000	NO PRIOR KNOWLEDGE	DISAGREE	STRONGLY DISAGREE	STRONGLY DISAGREE	STRONGLY DISAGREE	STRONGLY DISAGREE	1	YES	YES	YES
260	NDIRANDE	Blantyre	1	5	5	5	LINED PIT LATRINE, CEMENT FLOOR		YES	NO		PUBLIC TAP		NO		YES	4	20		1	NO	11	EMPTY CURRENT PIT LATRINE	PIT EMPTYING	NO	11	MALE	PRIMARY	CHRISTIAN	OVER 65	2	21 to 40,000	PRIOR KNOWLEDGE	STRONGLY DISAGREE	STRONGLY AGREE	STRONGLY DISAGREE	STRONGLY DISAGREE	STRONGLY DISAGREE	1	NO	YES	YES
261	NDIRANDE	Blantyre	1	5	5	5	LINED PIT LATRINE, CEMENT FLOOR		NO	NO		PUBLIC TAP		NO		NO	1	7			NO	5	LINED PIT LATRINE	LINED PIT LATRINE, CEMENT FLOOR	NO	5	MALE	PRIMARY	CHRISTIAN	35-64	1		NO PRIOR KNOWLEDGE	STRONGLY AGREE	STRONGLY AGREE	DISAGREE	STRONGLY DISAGREE	STRONGLY DISAGREE	1	YES	YES	NO
262	NDIRANDE	Blantyre	1	5	5	5	LINED PIT LATRINE, CEMENT FLOOR		YES	YES		PUBLIC TAP		YES		NO	1	5		2	NO	11	EMPTY CURRENT PIT LATRINE	PIT EMPTYING	NO	11	FEMALE	SECONDARY	CHRISTIAN	15-34	0	41-60000	PRIOR KNOWLEDGE	DISAGREE	DISAGREE	DISAGREE	STRONGLY DISAGREE	STRONGLY AGREE	4	YES	YES	NO
263	NDIRANDE	Blantyre	1	5	5	5	LINED PIT LATRINE, CEMENT FLOOR		YES	YES		PUBLIC TAP		YES		YES	4	10		1	NO	11	EMPTY CURRENT PIT LATRINE	PIT EMPTYING	YES	8	MALE	COLEEGE	CHRISTIAN	35-64	0	21 to 40,000	PRIOR KNOWLEDGE	AGREE	AGREE	DISAGREE	STRONGLY DISAGREE	STRONGLY AGREE	4	YES	YES	YES
264	NDIRANDE	Blantyre	1	5	5	5	LINED PIT LATRINE, CEMENT FLOOR		NO	NO		PUBLIC TAP		NO		YES	3	7		0	NO	11	EMPTY CURRENT PIT LATRINE	PIT EMPTYING	NO	11	FEMALE	PRIMARY	CHRISTIAN	15-34	1	Less than 10,000	PRIOR KNOWLEDGE	AGREE	AGREE	STRONGLY DISAGREE	STRONGLY DISAGREE	STRONGLY DISAGREE	1	NO	NO	YES
265	NDIRANDE	Blantyre	1	5	5	5	LINED PIT LATRINE, CEMENT FLOOR		YES	YES		PIPE AT THE YARD	1	NO		NO	1	6		1	NO	5	LINED PIT LATRINE	LINED PIT LATRINE, CEMENT FLOOR	YES	8	MALE	SECONDARY	CHRISTIAN	15-34	2	21 to 40,000	NO PRIOR KNOWLEDGE	AGREE	STRONGLY AGREE	STRONGLY DISAGREE	STRONGLY DISAGREE	STRONGLY DISAGREE	1	YES	YES	NO
266	NDIRANDE	Blantyre	1	2	1	1	PIT LATRINE, CEMENT FLOOR		YES	YES		PUBLIC TAP		YES		YES	2	15		3	NO	5	LINED PIT LATRINE	LINED PIT LATRINE, CEMENT FLOOR	NO	5	MALE	SECONDARY	CHRISTIAN	35-64	4	61-80000	PRIOR KNOWLEDGE	STRONGLY DISAGREE	STRONGLY DISAGREE	STRONGLY DISAGREE	STRONGLY AGREE	STRONGLY DISAGREE	1	YES	YES	YES
267	NDIRANDE	Blantyre	1	2	1	1	PIT LATRINE, CEMENT FLOOR		NO	NO		PUBLIC TAP		YES		NO	1	7		2	NO	11	EMPTY CURRENT PIT LATRINE	PIT EMPTYING	NO	11	MALE	PRIMARY	CHRISTIAN	35-64	2	21 to 40,000	PRIOR KNOWLEDGE	STRONGLY DISAGREE	STRONGLY AGREE	STRONGLY DISAGREE	STRONGLY AGREE	STRONGLY DISAGREE	1	NO	YES	NO
268	NDIRANDE	Blantyre	1	5	5	5	LINED PIT LATRINE, CEMENT FLOOR		YES	NO		PUBLIC TAP		YES		YES	3	5		1	NO	11	EMPTY CURRENT PIT LATRINE	PIT EMPTYING	NO	11	FEMALE	PRIMARY	CHRISTIAN	35-64	2	21 to 40,000	NO PRIOR KNOWLEDGE	STRONGLY DISAGREE	STRONGLY DISAGREE	STRONGLY DISAGREE	DIAGREE	STRONGLY DISAGREE	1	YES	YES	YES
269	NDIRANDE	Blantyre	1	5	5	5	LINED PIT LATRINE, CEMENT FLOOR		YES	YES		PIPE AT THE YARD		YES		NO	1	10		2	NO	11	EMPTY CURRENT PIT LATRINE	PIT EMPTYING	NO	11	MALE	PRIMARY	CHRISTIAN	35-64	3	41-60000	PRIOR KNOWLEDGE	STRONGLY DISAGREE	STRONGLY DISAGREE	STRONGLY DISAGREE	STRONGLY AGREE	STRONGLY DISAGREE	1	YES	YES	NO
270	NDIRANDE	Blantyre	1	2	1	1	PIT LATRINE, CEMENT FLOOR		YES	YES		PIPE AT THE YARD		NO		NO	1	8		2	NO	1	PIT LATRINE, CEMENT FLOOR	PIT LATRINE, CEMENT FLOOR	NO	1	MALE	COLEEGE	CHRISTIAN	35-64	3	41-60000	PRIOR KNOWLEDGE	STRONGLY DISAGREE	STRONGLY DISAGREE	STRONGLY DISAGREE	STRONGLY DISAGREE	STRONGLY DISAGREE	1	YES	YES	NO
271	NDIRANDE	Blantyre	1	5	5	5	LINED PIT LATRINE, CEMENT FLOOR		YES	NO		PUBLIC TAP		YES		YES	7	19		1	NO	1	PIT LATRINE, CEMENT FLOOR	PIT LATRINE, CEMENT FLOOR	NO	1	MALE	PRIMARY	CHRISTIAN	35-64	1	21 to 40,000	NO PRIOR KNOWLEDGE	STRONGLY DISAGREE	STRONGLY AGREE	STRONGLY DISAGREE	STRONGLY DISAGREE	STRONGLY AGREE	4	YES	YES	YES
379	MBAYANI	Blantyre	1	3	3	3	UNIMPROVED SANITATION		YES	YES		PUBLIC TAP		NO		YES	5	10		1	NO	5	LINED PIT LATRINE	LINED PIT LATRINE, CEMENT FLOOR	NO	5	FEMALE	SECONDARY	CHRISTIAN	15-34	1	11-20000	PRIOR KNOWLEDGE	DISAGREE	AGREE	DISAGREE	STRONGLY DISAGREE	DISAGREE	2	NO	NO	YES
380	MBAYANI	Blantyre	1	3	3	3	UNIMPROVED SANITATION		NO	NO		PUBLIC TAP		YES		YES	2	12		1	NO	3	UNIMPROVED SANITATION	UNIMPROVED SANITATION	NO	3	FEMALE	PRIMARY	CHRISTIAN	35-64	2	21 to 40,000	NO PRIOR KNOWLEDGE	DISAGREE	AGREE	DISAGREE	STRONGLY DISAGREE	STRONGLY DISAGREE	1	NO	NO	YES
381	MBAYANI	Blantyre	1	3	3	3	UNIMPROVED SANITATION		YES	YES		PUBLIC TAP		NO		YES	6	15		1	NO	3	UNIMPROVED SANITATION	UNIMPROVED SANITATION	NO	3	MALE	SECONDARY	CHRISTIAN	35-64	1	11-20000	PRIOR KNOWLEDGE	STRONGLY DISAGREE	AGREE	STRONGLY DISAGREE	STRONGLY DISAGREE	STRONGLY DISAGREE	1	NO	NO	YES
382	MBAYANI	Blantyre	1	5	5	5	LINED PIT LATRINE, CEMENT FLOOR		YES	YES		PIPE AT THE YARD		NO		YES	4	10		2	NO	11	EMPTY CURRENT PIT LATRINE	PIT EMPTYING	NO	11	MALE	SECONDARY	CHRISTIAN	35-64	3	41-60000	PRIOR KNOWLEDGE	STRONGLY DISAGREE	STRONGLY DISAGREE	STRONGLY AGREE	STRONGLY DISAGREE	STRONGLY DISAGREE	1	NO	NO	YES
383	MBAYANI	Blantyre	1	3	3	3	UNIMPROVED SANITATION		YES	YES		PUBLIC TAP		YES		YES	3	16		2	NO	5	LINED PIT LATRINE	LINED PIT LATRINE, CEMENT FLOOR	NO	5	MALE	SECONDARY	MOSLEM	35-64	3	41-60000	PRIOR KNOWLEDGE	AGREE	DISAGREE	STRONGLY DISAGREE	STRONGLY DISAGREE	STRONGLY DISAGREE	1	YES	YES	YES
384	MBAYANI	Blantyre	1	5	5	5	LINED PIT LATRINE, CEMENT FLOOR		YES	YES		PUBLIC TAP		NO		YES	2	15		2	NO	5	LINED PIT LATRINE	LINED PIT LATRINE, CEMENT FLOOR	NO	5	MALE	COLEEGE	CHRISTIAN	35-64	3	41-60000	NO PRIOR KNOWLEDGE	STRONGLY DISAGREE	AGREE	DISAGREE	STRONGLY DISAGREE	STRONGLY DISAGREE	1	YES	YES	NO
385	MBAYANI	Blantyre	1	5	5	5	LINED PIT LATRINE, CEMENT FLOOR		YES	YES		PIPE AT THE YARD		NO		YES	3	10		2	NO	11	EMPTY CURRENT PIT LATRINE	PIT EMPTYING	NO	11	FEMALE	SECONDARY	CHRISTIAN	15-34	2	21 to 40,000	PRIOR KNOWLEDGE	STRONGLY DISAGREE	DISAGREE	STRONGLY DISAGREE	STRONGLY DISAGREE	STRONGLY DISAGREE	1	YES	YES	YES
386	MBAYANI	Blantyre	1	5	5	5	LINED PIT LATRINE, CEMENT FLOOR		YES	NO		PIPE AT THE YARD		YES		YES	2	12		4	NO	5	LINED PIT LATRINE	LINED PIT LATRINE, CEMENT FLOOR	YES	6	MALE	COLEEGE	CHRISTIAN	35-64	4	over 80000	NO PRIOR KNOWLEDGE	STRONGLY DISAGREE	DISAGREE	STRONGLY DISAGREE	STRONGLY DISAGREE	DISAGREE	2	YES	YES	NO
387	MBAYANI	Blantyre	1	3	3	3	UNIMPROVED SANITATION		YES	YES		PUBLIC TAP		NO		YES	7	26		1	NO	8	FOSSA ALTERNA	ECOLOGICAL SANITATION	YES	8	MALE	SECONDARY	CHRISTIAN	15-34	1	11-20000	PRIOR KNOWLEDGE	STRONGLY DISAGREE	STRONGLY DISAGREE	STRONGLY DISAGREE	STRONGLY AGREE	STRONGLY DISAGREE	1	NO	NO	YES
388	MBAYANI	Blantyre	1	3	3	3	UNIMPROVED SANITATION		NO	NO		PIPE AT THE YARD		YES		YES	2	7		2	NO	3	UNIMPROVED SANITATION	UNIMPROVED SANITATION	YES	7	MALE	SECONDARY	CHRISTIAN	35-64	2	21 to 40,000	PRIOR KNOWLEDGE	STRONGLY DISAGREE	STRONGLY DISAGREE	STRONGLY DISAGREE	STRONGLY DISAGREE	STRONGLY DISAGREE	1	NO	NO	YES
389	MBAYANI	Blantyre	1	5	5	5	LINED PIT LATRINE, CEMENT FLOOR		YES	YES		PUBLIC TAP		YES		YES	7			0	YES	7	URINE DIVERTING TOILET	ECOLOGICAL SANITATION	NO	5	MALE	SECONDARY	CHRISTIAN	35-64	1	Less than 10,000	PRIOR KNOWLEDGE	STRONGLY DISAGREE	AGREE	STRONGLY DISAGREE	STRONGLY DISAGREE	STRONGLY DISAGREE	1	YES	YES	YES
390	MBAYANI	Blantyre	1	3	3	3	UNIMPROVED SANITATION		YES	YES		PUBLIC TAP		NO		YES	7	15		1	NO	11	EMPTY CURRENT PIT LATRINE	PIT EMPTYING	YES	8	MALE	NO NOE	CHRISTIAN	OVER 65	1	11-20000	PRIOR KNOWLEDGE	STRONGLY DISAGREE	STRONGLY AGREE	STRONGLY DISAGREE	STRONGLY DISAGREE	STRONGLY DISAGREE	1	NO	NO	YES
391	MBAYANI	Blantyre	1	14	99	99	Facility collapsed		NO	NO		PUBLIC TAP		NO		YES	3	18		1	NO	3	UNIMPROVED SANITATION	UNIMPROVED SANITATION	YES	1	MALE	PRIMARY	CHRISTIAN	OVER 65	1	11-20000	NO PRIOR KNOWLEDGE	STRONGLY DISAGREE	STRONGLY AGREE	STRONGLY DISAGREE	STRONGLY AGREE	STRONGLY DISAGREE	1	YES	YES	YES
392	MBAYANI	Blantyre	1	5	5	5	LINED PIT LATRINE, CEMENT FLOOR		NO	YES		PUBLIC TAP		YES		YES	6	12		1	NO	11	EMPTY CURRENT PIT LATRINE	PIT EMPTYING	NO	11	MALE	PRIMARY	CHRISTIAN	35-64	2	21 to 40,000	NO PRIOR KNOWLEDGE	STRONGLY AGREE	AGREE	STRONGLY DISAGREE	STRONGLY AGREE	STRONGLY DISAGREE	1	NO	YES	YES
393	MBAYANI	Blantyre	1	3	3	3	UNIMPROVED SANITATION		YES	NO		PUBLIC TAP		NO		NO	1	10		2	NO	5	LINED PIT LATRINE	LINED PIT LATRINE, CEMENT FLOOR	YES	5	MALE	COLEEGE	CHRISTIAN	35-64	3	41-60000	PRIOR KNOWLEDGE	DISAGREE	AGREE	DISAGREE	STRONGLY AGREE	STRONGLY DISAGREE	1	YES	YES	NO
394	MBAYANI	Blantyre	1	5	5	5	LINED PIT LATRINE, CEMENT FLOOR		YES	YES		PUBLIC TAP		NO		YES	5	18		2	NO	11	EMPTY CURRENT PIT LATRINE	PIT EMPTYING	NOT SURE	11	MALE	SECONDARY	CHRISTIAN	35-64	3	41-60000	PRIOR KNOWLEDGE	DISAGREE	DISAGREE	DISAGREE	STRONGLY DISAGREE	STRONGLY DISAGREE	1	YES	YES	YES
395	MBAYANI	Blantyre	1	3	3	3	UNIMPROVED SANITATION		YES	YES		PUBLIC TAP		YES		YES	3	6		1	NO	1	PIT LATRINE, CEMENT FLOOR	PIT LATRINE, CEMENT FLOOR	YES	8	MALE	PRIMARY	CHRISTIAN	15-34	2	21 to 40,000	PRIOR KNOWLEDGE	STRONGLY AGREE	DISAGREE	DISAGREE	STRONGLY DISAGREE	STRONGLY DISAGREE	1	NO	NO	YES
396	MBAYANI	Blantyre	1	5	5	5	LINED PIT LATRINE, CEMENT FLOOR		YES	YES		PUBLIC TAP		YES		YES	3	13		2	NO	11	EMPTY CURRENT PIT LATRINE	PIT EMPTYING	YES	5	FEMALE	PRIMARY	CHRISTIAN	35-64	2	21 to 40,000	NO PRIOR KNOWLEDGE	DISAGREE	AGREE	DISAGREE	STRONGLY DISAGREE	STRONGLY DISAGREE	1	YES	YES	YES
397	MBAYANI	Blantyre	1	5	5	5	LINED PIT LATRINE, CEMENT FLOOR		NO	YES		PUBLIC TAP		NO		YES	2	9		1	NO	11	EMPTY CURRENT PIT LATRINE	PIT EMPTYING	YES	7	FEMALE	SECONDARY	CHRISTIAN	35-64	2	21 to 40,000	NO PRIOR KNOWLEDGE	DISAGREE	DISAGREE	DISAGREE	DIAGREE	STRONGLY DISAGREE	1	NO	YES	YES
398	MBAYANI	Blantyre	1	5	5	5	LINED PIT LATRINE, CEMENT FLOOR		YES	YES		PIPE AT THE YARD		NO		YES	5	15		2	NO	11	EMPTY CURRENT PIT LATRINE	PIT EMPTYING	NO	11	FEMALE	SECONDARY	CHRISTIAN	15-34	3	41-60000	PRIOR KNOWLEDGE	DISAGREE	DISAGREE	AGREE	STRONGLY DISAGREE	STRONGLY DISAGREE	1	YES	YES	YES
399	MBAYANI	Blantyre	1	5	5	5	LINED PIT LATRINE, CEMENT FLOOR		YES	NO		PIPE AT THE YARD		NO		YES	2	14		2	NO	5	LINED PIT LATRINE	LINED PIT LATRINE, CEMENT FLOOR	NO	5	FEMALE	PRIMARY	CHRISTIAN	35-64	2	41-60000	NO PRIOR KNOWLEDGE	DISAGREE	AGREE	DISAGREE	STRONGLY DISAGREE	STRONGLY AGREE	4	YES	YES	YES
400	MBAYANI	Blantyre	1	5	5	5	LINED PIT LATRINE, CEMENT FLOOR		YES	YES		PUBLIC TAP		NO		NO	1	7		2	NO	5	LINED PIT LATRINE	LINED PIT LATRINE, CEMENT FLOOR	YES	7	FEMALE	SECONDARY	CHRISTIAN	35-64	3	41-60000	NO PRIOR KNOWLEDGE	DISAGREE	DISAGREE	AGREE	STRONGLY DISAGREE	DISAGREE	2	YES	NO	NO
401	MBAYANI	Blantyre	1	5	5	5	LINED PIT LATRINE, CEMENT FLOOR		NO	NO		PUBLIC TAP		NO		YES	5	18		2	NO	11	EMPTY CURRENT PIT LATRINE	PIT EMPTYING	NO	11	MALE	PRIMARY	CHRISTIAN	35-64	2	21 to 40,000	PRIOR KNOWLEDGE	STRONGLY DISAGREE	AGREE	STRONGLY DISAGREE	AGREE	STRONGLY DISAGREE	1	YES	YES	YES
402	MBAYANI	Blantyre	1	5	5	5	LINED PIT LATRINE, CEMENT FLOOR		YES	NO		PUBLIC TAP		NO		NO	1	8		1	NO	11	EMPTY CURRENT PIT LATRINE	PIT EMPTYING	NO	11	FEMALE	PRIMARY	CHRISTIAN	35-64	1	11-20000	NO PRIOR KNOWLEDGE	STRONGLY DISAGREE	STRONGLY DISAGREE	STRONGLY DISAGREE	STRONGLY DISAGREE	DISAGREE	2	NO	NO	NO
403	MBAYANI	Blantyre	1	5	5	5	LINED PIT LATRINE, CEMENT FLOOR		YES	NO		PUBLIC TAP	1	YES		YES	2	14		2	NO	7	URINE DIVERTING TOILET	ECOLOGICAL SANITATION	YES	7	MALE	PRIMARY	CHRISTIAN	35-64	1	21 to 40,000	PRIOR KNOWLEDGE	AGREE	STRONGLY DISAGREE	STRONGLY DISAGREE	DIAGREE	STRONGLY AGREE	4	YES	YES	NO
404	MBAYANI	Blantyre	1	3	3	3	UNIMPROVED SANITATION		YES	NO		PUBLIC TAP		YES		YES	2	7		1	NO	3	UNIMPROVED SANITATION	UNIMPROVED SANITATION	YES	1	FEMALE	PRIMARY	CHRISTIAN	15-34	1	11-20000	PRIOR KNOWLEDGE	STRONGLY DISAGREE	AGREE	STRONGLY DISAGREE	STRONGLY DISAGREE	STRONGLY DISAGREE	1	NO	NO	YES
405	MBAYANI	Blantyre	1	5	5	5	LINED PIT LATRINE, CEMENT FLOOR		YES	YES		PIPE AT THE YARD		YES		YES	4	23		4	NO	8	FOSSA ALTERNA	ECOLOGICAL SANITATION	YES	8	MALE	SECONDARY	CHRISTIAN	15-34	4	over 80000	PRIOR KNOWLEDGE	AGREE	AGREE	STRONGLY DISAGREE	STRONGLY DISAGREE	STRONGLY AGREE	4	YES	YES	YES
406	MBAYANI	Blantyre	1	5	5	5	LINED PIT LATRINE, CEMENT FLOOR		NO	NO		PUBLIC TAP		YES		YES	2	6		3	NO	11	EMPTY CURRENT PIT LATRINE	PIT EMPTYING	NO	11	MALE	COLEEGE	CHRISTIAN	35-64	4	61-80000	PRIOR KNOWLEDGE	AGREE	STRONGLY DISAGREE	STRONGLY DISAGREE	DIAGREE	DISAGREE	2	YES	YES	YES
407	MBAYANI	Blantyre	1	3	3	3	UNIMPROVED SANITATION		YES	YES		PUBLIC TAP		NO		NO	1	3		1	NO	3	UNIMPROVED SANITATION	UNIMPROVED SANITATION	YES	7	FEMALE	PRIMARY	CHRISTIAN	35-64	1	11-20000	NO PRIOR KNOWLEDGE	STRONGLY DISAGREE	AGREE	DISAGREE	STRONGLY DISAGREE	DISAGREE	2	NO	NO	NO
408	MBAYANI	Blantyre	1	5	5	5	LINED PIT LATRINE, CEMENT FLOOR		YES	NO		PIPE AT THE YARD		YES		YES	5	17		2	NO	11	EMPTY CURRENT PIT LATRINE	PIT EMPTYING	YES	7	FEMALE	COLEEGE	CHRISTIAN	35-64	0	21 to 40,000	PRIOR KNOWLEDGE	AGREE	STRONGLY AGREE	STRONGLY DISAGREE	STRONGLY DISAGREE	STRONGLY AGREE	4	YES	YES	YES
409	MBAYANI	Blantyre	1	3	3	3	UNIMPROVED SANITATION		YES	YES		PUBLIC TAP		NO		YES	7	20		1	NO	5	LINED PIT LATRINE	LINED PIT LATRINE, CEMENT FLOOR	NOT SURE	5	MALE	SECONDARY	CHRISTIAN	15-34	1	21 to 40,000	PRIOR KNOWLEDGE	STRONGLY DISAGREE	AGREE	STRONGLY DISAGREE	STRONGLY DISAGREE	STRONGLY AGREE	4	YES	NO	YES
410	MBAYANI	Blantyre	1	2	1	1	PIT LATRINE, CEMENT FLOOR		YES	NO		PUBLIC TAP		NO		NO	1	1		1	NO	11	EMPTY CURRENT PIT LATRINE	PIT EMPTYING	NO	11	FEMALE	SECONDARY	CHRISTIAN	35-64	1	21 to 40,000	PRIOR KNOWLEDGE	DISAGREE	AGREE	DISAGREE	STRONGLY DISAGREE	STRONGLY AGREE	4	YES	YES	NO
411	MBAYANI	Blantyre	1	5	5	5	LINED PIT LATRINE, CEMENT FLOOR		YES	YES		PUBLIC TAP		NO		YES	5	20		1	NO	11	EMPTY CURRENT PIT LATRINE	PIT EMPTYING	NO	11	MALE	SECONDARY	CHRISTIAN	35-64	1	21 to 40,000	NO PRIOR KNOWLEDGE	STRONGLY DISAGREE	STRONGLY AGREE	AGREE	STRONGLY DISAGREE	STRONGLY AGREE	4	YES	YES	YES
412	MBAYANI	Blantyre	1	3	3	3	UNIMPROVED SANITATION		YES	NO		PUBLIC TAP		YES		YES	5	23		1	NO	3	UNIMPROVED SANITATION	UNIMPROVED SANITATION	YES	8	MALE	SECONDARY	CHRISTIAN	35-64	1	11-20000	NO PRIOR KNOWLEDGE	STRONGLY DISAGREE	STRONGLY AGREE	STRONGLY DISAGREE	STRONGLY DISAGREE	STRONGLY DISAGREE	1	NO	NO	YES
413	MBAYANI	Blantyre	1	2	1	1	PIT LATRINE, CEMENT FLOOR		NO	NO		PUBLIC TAP		NO		NO	1	3		2	NO	1	PIT LATRINE, CEMENT FLOOR	PIT LATRINE, CEMENT FLOOR	NO	1	MALE	PRIMARY	CHRISTIAN	15-34	2	21 to 40,000	NO PRIOR KNOWLEDGE	STRONGLY DISAGREE	STRONGLY AGREE	STRONGLY DISAGREE	STRONGLY DISAGREE	STRONGLY AGREE	4	NO	YES	NO
414	MBAYANI	Blantyre	1	3	3	3	UNIMPROVED SANITATION		YES	YES		PUBLIC TAP		NO		YES	2	6		2	NO	7	URINE DIVERTING TOILET	ECOLOGICAL SANITATION	YES	7	FEMALE	SECONDARY	CHRISTIAN	35-64	3	41-60000	PRIOR KNOWLEDGE	STRONGLY DISAGREE	AGREE	STRONGLY DISAGREE	STRONGLY DISAGREE	AGREE	3	YES	YES	YES
415	MBAYANI	Blantyre	1	5	5	5	LINED PIT LATRINE, CEMENT FLOOR		NO	NO		PUBLIC TAP		NO		NO	1	9		1	NO	11	EMPTY CURRENT PIT LATRINE	PIT EMPTYING	YES	8	MALE	SECONDARY	CHRISTIAN	35-64	1	11-20000	PRIOR KNOWLEDGE	STRONGLY DISAGREE	STRONGLY AGREE	STRONGLY DISAGREE	STRONGLY DISAGREE	STRONGLY DISAGREE	1	YES	YES	NO
416	MBAYANI	Blantyre	1	3	3	3	UNIMPROVED SANITATION		YES	YES		PUBLIC TAP		NO		YES	5	18		1	NO	5	LINED PIT LATRINE	LINED PIT LATRINE, CEMENT FLOOR	YES	5	MALE	PRIMARY	CHRISTIAN	35-64	2	21 to 40,000	NO PRIOR KNOWLEDGE	STRONGLY DISAGREE	STRONGLY AGREE	STRONGLY DISAGREE	STRONGLY DISAGREE	STRONGLY DISAGREE	1	NO	NO	YES
417	MBAYANI	Blantyre	1	2	1	1	PIT LATRINE, CEMENT FLOOR		YES	YES		PUBLIC TAP		NO		NO	1	5		1	NO	8	FOSSA ALTERNA	ECOLOGICAL SANITATION	YES	8	MALE	SECONDARY	CHRISTIAN	35-64	2	21 to 40,000	NO PRIOR KNOWLEDGE	STRONGLY DISAGREE	STRONGLY AGREE	STRONGLY DISAGREE	STRONGLY DISAGREE	STRONGLY DISAGREE	1	NO	YES	NO
418	MBAYANI	Blantyre	1	5	5	5	LINED PIT LATRINE, CEMENT FLOOR		YES	YES		PUBLIC TAP		YES		YES	2	9		0	NO	3	UNIMPROVED SANITATION	UNIMPROVED SANITATION	NO	3	FEMALE	NO NOE	CHRISTIAN	35-64	1	Less than 10,000	PRIOR KNOWLEDGE	STRONGLY DISAGREE	STRONGLY DISAGREE	STRONGLY DISAGREE	STRONGLY DISAGREE	STRONGLY DISAGREE	1	YES	YES	YES
419	MBAYANI	Blantyre	1	5	5	5	LINED PIT LATRINE, CEMENT FLOOR		YES	NO		PUBLIC TAP		YES		NO	1	3		0	NO	11	EMPTY CURRENT PIT LATRINE	PIT EMPTYING	NO	11	FEMALE	NO NOE	CHRISTIAN	OVER 65	1	Less than 10,000	NO PRIOR KNOWLEDGE	STRONGLY DISAGREE	STRONGLY AGREE	STRONGLY DISAGREE	STRONGLY DISAGREE	STRONGLY DISAGREE	1	NO	NO	NO
420	MBAYANI	Blantyre	1	3	3	3	UNIMPROVED SANITATION		YES	YES		PUBLIC TAP		YES		YES	4	14		1	NO	3	UNIMPROVED SANITATION	UNIMPROVED SANITATION	YES	8	MALE	SECONDARY	CHRISTIAN	OVER 65	1	11-20000	NO PRIOR KNOWLEDGE	DISAGREE	STRONGLY AGREE	STRONGLY DISAGREE	STRONGLY DISAGREE	STRONGLY DISAGREE	1	YES	NO	YES
423	MBAYANI	Blantyre	1	5	5	5	LINED PIT LATRINE, CEMENT FLOOR		NO	NO		PUBLIC TAP		NO		NO	1	3		1	NO	11	EMPTY CURRENT PIT LATRINE	PIT EMPTYING	YES	8	MALE	SECONDARY	CHRISTIAN	15-34	2	21 to 40,000	NO PRIOR KNOWLEDGE	STRONGLY AGREE	STRONGLY AGREE	STRONGLY DISAGREE	STRONGLY DISAGREE	STRONGLY DISAGREE	1	YES	YES	NO
422	MBAYANI	Blantyre	1	3	3	3	UNIMPROVED SANITATION		YES	YES		PUBLIC TAP		YES		YES	4	11		0	NO	3	UNIMPROVED SANITATION	UNIMPROVED SANITATION	NO	3	FEMALE	NO NOE	CHRISTIAN	OVER 65	1	Less than 10,000	NO PRIOR KNOWLEDGE	STRONGLY DISAGREE	AGREE	STRONGLY DISAGREE	STRONGLY DISAGREE	STRONGLY DISAGREE	1	NO	NO	YES
421	MBAYANI	Blantyre	1	5	5	5	LINED PIT LATRINE, CEMENT FLOOR		YES	NO		PIPE AT THE YARD		NO		NO	1	5		4	NO	11	EMPTY CURRENT PIT LATRINE	PIT EMPTYING	NO	11	MALE	COLEEGE	CHRISTIAN	35-64	1	over 80000	NO PRIOR KNOWLEDGE	STRONGLY DISAGREE	STRONGLY DISAGREE	STRONGLY DISAGREE	STRONGLY DISAGREE	AGREE	3	YES	YES	NO
424	BCA	Blantyre	1	5	5	5	LINED PIT LATRINE, CEMENT FLOOR		YES	YES		PUBLIC TAP		YES		YES	5	15		1	YES	7	URINE DIVERTING TOILET	ECOLOGICAL SANITATION	NO	5	FEMALE	NO NOE	CHRISTIAN	35-64	1	11-20000	NO PRIOR KNOWLEDGE	AGREE	AGREE	DISAGREE	STRONGLY DISAGREE	STRONGLY DISAGREE	1	NO	NO	YES
426	BCA	Blantyre	1	2	1	1	PIT LATRINE, CEMENT FLOOR		NO	YES		PUBLIC TAP		YES		YES	2	12		1	NO	1	PIT LATRINE, CEMENT FLOOR	PIT LATRINE, CEMENT FLOOR	YES	8	MALE	PRIMARY	CHRISTIAN	35-64	1	11-20000	NO PRIOR KNOWLEDGE	AGREE	AGREE	STRONGLY AGREE	STRONGLY DISAGREE	STRONGLY DISAGREE	1	NO	NO	YES
425	BCA	Blantyre	1	2	1	1	PIT LATRINE, CEMENT FLOOR		YES	YES		PUBLIC TAP		NO		YES	3	12		0	NO	8	FOSSA ALTERNA	ECOLOGICAL SANITATION	NO	8	MALE	PRIMARY	CHRISTIAN	OVER 65	1	Less than 10,000	PRIOR KNOWLEDGE	STRONGLY DISAGREE	STRONGLY AGREE	STRONGLY DISAGREE	STRONGLY DISAGREE	STRONGLY DISAGREE	1	YES	NO	YES
427	BCA	Blantyre	1	3	3	3	UNIMPROVED SANITATION		YES	YES		PUBLIC TAP		NO		YES	2	10		0	NO	3	UNIMPROVED SANITATION	UNIMPROVED SANITATION	NO	3	MALE	SECONDARY	CHRISTIAN	15-34	1	Less than 10,000	PRIOR KNOWLEDGE	STRONGLY DISAGREE	STRONGLY DISAGREE	STRONGLY DISAGREE	STRONGLY DISAGREE	STRONGLY DISAGREE	1	NO	NO	YES
428	BCA	Blantyre	1	4	1	1	PIT LATRINE, CEMENT FLOOR		YES	YES		PUBLIC TAP		NO		NO	1	7		2	NO	11	EMPTY CURRENT PIT LATRINE	PIT EMPTYING	YES	6	MALE	SECONDARY	CHRISTIAN	35-64	2	21 to 40,000	PRIOR KNOWLEDGE	STRONGLY DISAGREE	STRONGLY AGREE	STRONGLY DISAGREE	STRONGLY DISAGREE	STRONGLY DISAGREE	1	YES	YES	NO
429	BCA	Blantyre	1	7	78	7	URINE DIVERTING TOILET		YES	NO		PUBLIC TAP		NO		NO	1	6		4	NO	11	EMPTY CURRENT PIT LATRINE	PIT EMPTYING	NO	11	MALE	SECONDARY	CHRISTIAN	35-64	2	over 80000	PRIOR KNOWLEDGE	STRONGLY DISAGREE	STRONGLY AGREE	STRONGLY DISAGREE	STRONGLY DISAGREE			YES	NO	NO
430	BCA	Blantyre	1	3	3	3	UNIMPROVED SANITATION		YES	NO		PUBLIC TAP		YES		NO	1	8		1	NO	1	PIT LATRINE, CEMENT FLOOR	PIT LATRINE, CEMENT FLOOR	YES	7	MALE	SECONDARY	CHRISTIAN	35-64	2	21 to 40,000	NO PRIOR KNOWLEDGE	STRONGLY AGREE	STRONGLY DISAGREE	STRONGLY DISAGREE	STRONGLY DISAGREE	STRONGLY DISAGREE	1	YES	YES	NO
431	BCA	Blantyre	1	3	3	3	UNIMPROVED SANITATION		YES	NO		PUBLIC TAP		YES		YES	4	15		1	NO	3	UNIMPROVED SANITATION	UNIMPROVED SANITATION	NO	3	FEMALE	SECONDARY	CHRISTIAN	35-64	1	11-20000	NO PRIOR KNOWLEDGE	AGREE	STRONGLY DISAGREE	STRONGLY DISAGREE	STRONGLY DISAGREE	STRONGLY DISAGREE	1	YES	NO	YES
435	BCA	Blantyre	1	3	3	3	UNIMPROVED SANITATION		YES	NO		PUBLIC TAP		YES		NO	1	1		1	NO	3	UNIMPROVED SANITATION	UNIMPROVED SANITATION	NO	3	MALE	PRIMARY	CHRISTIAN	15-34	1	11-20000	NO PRIOR KNOWLEDGE	STRONGLY DISAGREE	STRONGLY DISAGREE	STRONGLY DISAGREE	STRONGLY DISAGREE	STRONGLY DISAGREE	1	NO	NO	NO
436	BCA	Blantyre	1	3	3	3	UNIMPROVED SANITATION		YES	YES		PUBLIC TAP		YES		YES	3	12		0	NO	3	UNIMPROVED SANITATION	UNIMPROVED SANITATION	YES	8	FEMALE	PRIMARY	CHRISTIAN	15-34	1	Less than 10,000	PRIOR KNOWLEDGE	STRONGLY DISAGREE	STRONGLY AGREE	STRONGLY DISAGREE	STRONGLY DISAGREE	STRONGLY DISAGREE	1	NO	NO	YES
437	BCA	Blantyre	1	3	3	3	UNIMPROVED SANITATION		YES	YES		PUBLIC TAP		YES		YES	2	5		1	NO	3	UNIMPROVED SANITATION	UNIMPROVED SANITATION	YES	8	FEMALE	PRIMARY	CHRISTIAN	35-64	1	11-20000	PRIOR KNOWLEDGE	STRONGLY DISAGREE	STRONGLY AGREE	STRONGLY DISAGREE	STRONGLY DISAGREE	STRONGLY DISAGREE	1	NO	NO	YES
441	BCA	Blantyre	1	3	3	3	UNIMPROVED SANITATION		YES	YES		PUBLIC TAP		NO		YES	3	5		0	NO	3	UNIMPROVED SANITATION	UNIMPROVED SANITATION	NO	3	MALE	PRIMARY	CHRISTIAN	15-34	1	Less than 10,000	NO PRIOR KNOWLEDGE	STRONGLY DISAGREE	STRONGLY DISAGREE	STRONGLY DISAGREE	STRONGLY DISAGREE	STRONGLY DISAGREE	1	NO	NO	YES
442	BCA	Blantyre	1	3	3	3	UNIMPROVED SANITATION		NO	NO		PUBLIC TAP		YES		YES	3	14		1	YES	7	URINE DIVERTING TOILET	ECOLOGICAL SANITATION	YES	7	MALE	PRIMARY	CHRISTIAN	35-64	2	21 to 40,000	PRIOR KNOWLEDGE	AGREE	AGREE	DISAGREE	AGREE	STRONGLY DISAGREE	1	NO	NO	YES
443	BCA	Blantyre	1	3	3	3	UNIMPROVED SANITATION		YES	NO		PUBLIC TAP		NO		NO	1	8		1	YES	7	URINE DIVERTING TOILET	ECOLOGICAL SANITATION	NO	3	MALE	PRIMARY	CHRISTIAN	35-64	1	11-20000	NO PRIOR KNOWLEDGE	AGREE	AGREE	AGREE	STRONGLY DISAGREE	STRONGLY DISAGREE	1	NO	NO	NO
438	BCA	Blantyre	1	2	1	1	PIT LATRINE, CEMENT FLOOR		NO	NO		PUBLIC TAP		NO		YES	13	30		4	NO	11	EMPTY CURRENT PIT LATRINE	PIT EMPTYING	YES	5	MALE	SECONDARY	CHRISTIAN	35-64	4	61-80000	PRIOR KNOWLEDGE	STRONGLY DISAGREE	STRONGLY AGREE	STRONGLY DISAGREE	DIAGREE	STRONGLY DISAGREE	1	YES	YES	YES
439	BCA	Blantyre	1	14	99	99	Facility collapsed		YES	YES		PUBLIC TAP		NO		YES	2	4		1	NO	5	LINED PIT LATRINE	LINED PIT LATRINE, CEMENT FLOOR	YES	5	MALE	SECONDARY	MOSLEM	35-64	1	21 to 40,000	PRIOR KNOWLEDGE	STRONGLY DISAGREE	STRONGLY DISAGREE	STRONGLY DISAGREE	STRONGLY DISAGREE	STRONGLY AGREE	4	NO	NO	YES
440	BCA	Blantyre	1	2	1	1	PIT LATRINE, CEMENT FLOOR		YES	YES		PUBLIC TAP		NO		NO	1	7		2	NO	1	PIT LATRINE, CEMENT FLOOR	PIT LATRINE, CEMENT FLOOR	NO	1	MALE	SECONDARY	CHRISTIAN	35-64	3	21 to 40,000	NO PRIOR KNOWLEDGE	STRONGLY DISAGREE	STRONGLY DISAGREE	STRONGLY DISAGREE	STRONGLY DISAGREE	STRONGLY AGREE	4	NO	NO	NO
444	BCA	Blantyre	1	2	1	1	PIT LATRINE, CEMENT FLOOR		YES	YES		PUBLIC TAP		YES		NO	1	5		1	NO	1	PIT LATRINE, CEMENT FLOOR	PIT LATRINE, CEMENT FLOOR	YES	6	MALE	PRIMARY	CHRISTIAN	35-64	2	21 to 40,000	PRIOR KNOWLEDGE	DISAGREE	STRONGLY AGREE	DISAGREE	STRONGLY DISAGREE	STRONGLY DISAGREE	1	YES	YES	NO
445	BCA	Blantyre	1	5	5	5	LINED PIT LATRINE, CEMENT FLOOR		YES	NO		PIPE AT THE YARD		YES		NO	1	8		2	NO	5	LINED PIT LATRINE	LINED PIT LATRINE, CEMENT FLOOR	YES	7	MALE	PRIMARY	CHRISTIAN	OVER 65	2	21 to 40,000	PRIOR KNOWLEDGE	DISAGREE	AGREE	DISAGREE	STRONGLY DISAGREE	STRONGLY DISAGREE	1	YES	YES	NO
446	BCA	Blantyre	1	3	3	3	UNIMPROVED SANITATION		YES	YES		PUBLIC TAP		YES		NO	1	7		1	NO	3	UNIMPROVED SANITATION	UNIMPROVED SANITATION	NO	3	MALE	PRIMARY	CHRISTIAN	35-64	1	11-20000	NO PRIOR KNOWLEDGE	DISAGREE	DISAGREE	DISAGREE	STRONGLY DISAGREE	STRONGLY DISAGREE	1	NO	NO	NO
447	BCA	Blantyre	1	3	3	3	UNIMPROVED SANITATION		YES	YES		PUBLIC TAP		NO		NO	1	6		4	NO	3	UNIMPROVED SANITATION	UNIMPROVED SANITATION	NOT SURE	3	MALE	SECONDARY	CHRISTIAN	35-64	4	over 80000	PRIOR KNOWLEDGE	DISAGREE	DISAGREE	DISAGREE	STRONGLY DISAGREE	STRONGLY DISAGREE	1	YES	YES	NO
448	BCA	Blantyre	1	2	1	1	PIT LATRINE, CEMENT FLOOR		NO	YES		PIPE AT THE YARD		YES		YES	4	11		4	NO	7	URINE DIVERTING TOILET	ECOLOGICAL SANITATION	YES	7	MALE	PRIMARY	MOSLEM	OVER 65	4	over 80000	PRIOR KNOWLEDGE	STRONGLY DISAGREE	STRONGLY DISAGREE	STRONGLY DISAGREE	STRONGLY DISAGREE	STRONGLY AGREE	4	YES	YES	YES
449	BCA	Blantyre	1	5	5	5	LINED PIT LATRINE, CEMENT FLOOR		YES	YES		PIPE AT THE YARD		YES		YES	3	5		1	NO	5	LINED PIT LATRINE	LINED PIT LATRINE, CEMENT FLOOR	NO	5	FEMALE	PRIMARY	CHRISTIAN	OVER 65	2	21 to 40,000	NO PRIOR KNOWLEDGE	STRONGLY DISAGREE	STRONGLY AGREE	STRONGLY DISAGREE	STRONGLY DISAGREE	STRONGLY DISAGREE	1	YES	YES	YES
450	BCA	Blantyre	1	2	1	1	PIT LATRINE, CEMENT FLOOR		YES	NO		PUBLIC TAP		YES		YES	2	8		1	NO	1	PIT LATRINE, CEMENT FLOOR	PIT LATRINE, CEMENT FLOOR	NO	1	FEMALE	PRIMARY	MOSLEM	35-64	2	21 to 40,000	PRIOR KNOWLEDGE	STRONGLY DISAGREE	STRONGLY AGREE	STRONGLY DISAGREE	STRONGLY DISAGREE	STRONGLY DISAGREE	1	NO	YES	YES
451	BCA	Blantyre	1	2	1	1	PIT LATRINE, CEMENT FLOOR		YES	NO		PIPE AT THE YARD		YES		YES	3	11		2	NO	1	PIT LATRINE, CEMENT FLOOR	PIT LATRINE, CEMENT FLOOR	NOT SURE	8	MALE	SECONDARY	CHRISTIAN	35-64	2	21 to 40,000	PRIOR KNOWLEDGE	STRONGLY DISAGREE	STRONGLY AGREE	STRONGLY DISAGREE	STRONGLY DISAGREE	STRONGLY DISAGREE	1	YES	YES	YES
452	BCA	Blantyre	1	3	3	3	UNIMPROVED SANITATION		YES	YES		PUBLIC TAP		YES		NO	1	10		1	NO	3	UNIMPROVED SANITATION	UNIMPROVED SANITATION	NO	3	MALE	PRIMARY	CHRISTIAN	OVER 65	2	21 to 40,000	NO PRIOR KNOWLEDGE	STRONGLY DISAGREE	STRONGLY AGREE	STRONGLY DISAGREE	STRONGLY DISAGREE	STRONGLY DISAGREE	1	YES	YES	YES
453	BCA	Blantyre	1	5	5	5	LINED PIT LATRINE, CEMENT FLOOR		NO	NO		PUBLIC TAP		YES		NO	1	7		3	NO	11	EMPTY CURRENT PIT LATRINE	PIT EMPTYING	NO	11	MALE	PRIMARY	CHRISTIAN	35-64	4	61-80000	NO PRIOR KNOWLEDGE	STRONGLY DISAGREE	STRONGLY AGREE	STRONGLY DISAGREE	STRONGLY DISAGREE	STRONGLY DISAGREE	1	YES	NO	NO
454	BCA	Blantyre	1	5	5	5	LINED PIT LATRINE, CEMENT FLOOR		YES	NO		PIPE AT THE YARD		NO		NO	1	14		3	NO	11	EMPTY CURRENT PIT LATRINE	PIT EMPTYING	NO	11	MALE	SECONDARY	CHRISTIAN	35-64	3	41-60000	NO PRIOR KNOWLEDGE	STRONGLY DISAGREE	STRONGLY AGREE	STRONGLY DISAGREE	STRONGLY DISAGREE	STRONGLY DISAGREE	1	YES	YES	NO
455	BCA	Blantyre	1	3	3	3	UNIMPROVED SANITATION		YES	YES		PUBLIC TAP		YES		NO	1	14		2	NO	1	PIT LATRINE, CEMENT FLOOR	PIT LATRINE, CEMENT FLOOR	NO	1	MALE	SECONDARY	CHRISTIAN	35-64	2	21 to 40,000	PRIOR KNOWLEDGE	STRONGLY DISAGREE	STRONGLY AGREE	STRONGLY DISAGREE	STRONGLY DISAGREE	STRONGLY AGREE	4	YES	NO	NO
456	BCA	Blantyre	1	3	3	3	UNIMPROVED SANITATION		YES	YES		PUBLIC TAP		YES		NO	1	5		0	NO	1	PIT LATRINE, CEMENT FLOOR	PIT LATRINE, CEMENT FLOOR	NOT SURE	8	MALE	SECONDARY	CHRISTIAN	35-64	1	Less than 10,000	PRIOR KNOWLEDGE	STRONGLY DISAGREE	STRONGLY AGREE	STRONGLY DISAGREE	STRONGLY DISAGREE	STRONGLY DISAGREE	1	NO	NO	NO
457	BCA	Blantyre	1	5	5	5	LINED PIT LATRINE, CEMENT FLOOR		YES	NO		PUBLIC TAP		YES		YES	3	12		1	NO	11	EMPTY CURRENT PIT LATRINE	PIT EMPTYING	YES	8	MALE	SECONDARY	CHRISTIAN	35-64	2	21 to 40,000	NO PRIOR KNOWLEDGE	STRONGLY DISAGREE	STRONGLY AGREE	STRONGLY DISAGREE	DIAGREE	STRONGLY DISAGREE	1	YES	YES	YES
458	BCA	Blantyre	1	5	5	5	LINED PIT LATRINE, CEMENT FLOOR		YES	YES		PUBLIC TAP		NO		YES	3	8		1	NO	6	POUR FLUSH	FLUSHING TOILET	YES	6	MALE	COLEEGE	CHRISTIAN	15-34	1	11-20000	NO PRIOR KNOWLEDGE	DISAGREE	AGREE	DISAGREE	STRONGLY DISAGREE	STRONGLY DISAGREE	1	YES	YES	NO
459	BCA	Blantyre	1	2	1	1	PIT LATRINE, CEMENT FLOOR		NO	NO		PUBLIC TAP		NO		YES	2	7		1	NO	3	UNIMPROVED SANITATION	UNIMPROVED SANITATION	NO	3	MALE	SECONDARY	CHRISTIAN	35-64	1	11-20000	PRIOR KNOWLEDGE	DISAGREE	AGREE	DISAGREE	STRONGLY DISAGREE	STRONGLY DISAGREE	1	YES	YES	YES
460	BCA	Blantyre	1	2	1	1	PIT LATRINE, CEMENT FLOOR		YES	YES		PUBLIC TAP		NO		YES	3	10		1	NO	1	PIT LATRINE, CEMENT FLOOR	PIT LATRINE, CEMENT FLOOR	YES	5	MALE	SECONDARY	CHRISTIAN	35-64	1	11-20000	NO PRIOR KNOWLEDGE	STRONGLY DISAGREE	AGREE	STRONGLY DISAGREE	STRONGLY DISAGREE	STRONGLY DISAGREE	1	NO	NO	YES
461	BCA	Blantyre	1	2	1	1	PIT LATRINE, CEMENT FLOOR		YES	YES		PUBLIC TAP		YES		NO	1	3		1	NO	1	PIT LATRINE, CEMENT FLOOR	PIT LATRINE, CEMENT FLOOR	YES	8	MALE	PRIMARY	CHRISTIAN	35-64	1	11-20000	PRIOR KNOWLEDGE	STRONGLY DISAGREE	AGREE	STRONGLY DISAGREE	STRONGLY DISAGREE	STRONGLY DISAGREE	1	YES	NO	NO
462	BCA	Blantyre	1	2	1	1	PIT LATRINE, CEMENT FLOOR		YES	NO		PIPE AT THE YARD		YES		YES	2	8		2	NO	1	PIT LATRINE, CEMENT FLOOR	PIT LATRINE, CEMENT FLOOR	YES	8	MALE	SECONDARY	CHRISTIAN	35-64	2	21 to 40,000		STRONGLY DISAGREE	DISAGREE	STRONGLY DISAGREE	STRONGLY DISAGREE	STRONGLY DISAGREE	1	YES	YES	YES
463	BCA	Blantyre	1	5	5	5	LINED PIT LATRINE, CEMENT FLOOR		YES	YES		PUBLIC TAP		YES		YES	3	10		3	NO	11	EMPTY CURRENT PIT LATRINE	PIT EMPTYING	NO	11	MALE	SECONDARY	CHRISTIAN	35-64	4	61-80000	PRIOR KNOWLEDGE	STRONGLY DISAGREE	STRONGLY AGREE	STRONGLY DISAGREE	STRONGLY DISAGREE	STRONGLY DISAGREE	1	YES	YES	YES
464	BCA	Blantyre	1	5	5	5	LINED PIT LATRINE, CEMENT FLOOR		YES	NO		PUBLIC TAP		NO		NO	1	2		2	NO	11	EMPTY CURRENT PIT LATRINE	PIT EMPTYING	NO	11	MALE	PRIMARY	CHRISTIAN	35-64	1	41-60000	PRIOR KNOWLEDGE	STRONGLY DISAGREE	AGREE	STRONGLY DISAGREE	STRONGLY DISAGREE	STRONGLY AGREE	4	YES	YES	NO
465	BCA	Blantyre	1	2	1	1	PIT LATRINE, CEMENT FLOOR		YES	YES		PIPE AT THE YARD		YES		YES	2	7		4	NO	1	PIT LATRINE, CEMENT FLOOR	PIT LATRINE, CEMENT FLOOR	YES	7	MALE	COLEEGE	CHRISTIAN	35-64	4	over 80000	PRIOR KNOWLEDGE	DISAGREE	STRONGLY AGREE	DISAGREE	STRONGLY DISAGREE	STRONGLY DISAGREE	1	YES	YES	NO
616	MISESA	Blantyre	1	3	3	3	UNIMPROVED SANITATION		YES	YES		PUBLIC TAP		YES		NO	1	5		4	NO	8	FOSSA ALTERNA	ECOLOGICAL SANITATION	YES	8	MALE	SECONDARY	CHRISTIAN	15-34	1	over 80000	NO PRIOR KNOWLEDGE	STRONGLY DISAGREE	STRONGLY AGREE	STRONGLY DISAGREE	STRONGLY DISAGREE	STRONGLY AGREE	4	NO	NO	NO
617	MISESA	Blantyre	1	2	1	1	PIT LATRINE, CEMENT FLOOR		YES	YES		PUBLIC TAP		YES		YES	4	11		1	NO	1	PIT LATRINE, CEMENT FLOOR	PIT LATRINE, CEMENT FLOOR	YES	8	FEMALE	NO NOE	CHRISTIAN	35-64	1	11-20000	PRIOR KNOWLEDGE	STRONGLY DISAGREE	STRONGLY AGREE	STRONGLY DISAGREE	STRONGLY DISAGREE	STRONGLY DISAGREE	1	YES	NO	YES
618	MISESA	Blantyre	1	3	3	3	UNIMPROVED SANITATION		YES	NO		PUBLIC TAP		YES		NO	1	10		2	NO	3	UNIMPROVED SANITATION	UNIMPROVED SANITATION	NO	3	MALE	SECONDARY	CHRISTIAN	OVER 65	2	21 to 40,000	PRIOR KNOWLEDGE	STRONGLY DISAGREE	STRONGLY AGREE	STRONGLY DISAGREE	STRONGLY DISAGREE	STRONGLY DISAGREE	1	NO	NO	NO
619	MISESA	Blantyre	1	3	3	3	UNIMPROVED SANITATION		YES	YES		PIPE AT THE YARD		YES		YES	6	14		0	NO	3	UNIMPROVED SANITATION	UNIMPROVED SANITATION	YES	8	FEMALE	PRIMARY	CHRISTIAN	35-64	1	Less than 10,000	PRIOR KNOWLEDGE	STRONGLY DISAGREE	STRONGLY DISAGREE	STRONGLY DISAGREE	STRONGLY DISAGREE	STRONGLY DISAGREE	1	NO	NO	YES
620	MISESA	Blantyre	1	2	1	1	PIT LATRINE, CEMENT FLOOR		YES	YES		PUBLIC TAP		NO		YES	5	16		2	NO	1	PIT LATRINE, CEMENT FLOOR	PIT LATRINE, CEMENT FLOOR	NO	1	MALE	SECONDARY	CHRISTIAN	35-64	3	41-60000	PRIOR KNOWLEDGE	STRONGLY DISAGREE	STRONGLY AGREE	STRONGLY DISAGREE	STRONGLY DISAGREE	STRONGLY DISAGREE	1	YES	YES	YES
621	MISESA	Blantyre	1	14	99	99	Facility collapsed		YES	YES		PUBLIC TAP		YES		NO	1	5		0	NO	3	UNIMPROVED SANITATION	UNIMPROVED SANITATION	NO	3	FEMALE	NO NOE	CHRISTIAN	35-64	1	Less than 10,000	NO PRIOR KNOWLEDGE	STRONGLY DISAGREE	STRONGLY AGREE	STRONGLY DISAGREE	STRONGLY DISAGREE	STRONGLY DISAGREE	1	NO	NO	YES
622	MISESA	Blantyre	1	3	3	3	UNIMPROVED SANITATION		YES	YES		PUBLIC TAP		NO		NO	1	6		1	NO	3	UNIMPROVED SANITATION	UNIMPROVED SANITATION	NO	3	MALE	SECONDARY	CHRISTIAN	15-34	1	11-20000	PRIOR KNOWLEDGE	AGREE	STRONGLY DISAGREE	STRONGLY DISAGREE	STRONGLY DISAGREE	STRONGLY DISAGREE	1	NO	NO	NO
623	MISESA	Blantyre	1	1	1	1	PIT LATRINE, CEMENT FLOOR		YES	YES		PUBLIC TAP		YES		NO	1	5		2	NO	1	PIT LATRINE, CEMENT FLOOR	PIT LATRINE, CEMENT FLOOR	YES	7	FEMALE	PRIMARY	CHRISTIAN	35-64	3	41-60000	PRIOR KNOWLEDGE	STRONGLY DISAGREE	STRONGLY DISAGREE	STRONGLY DISAGREE	STRONGLY DISAGREE	STRONGLY DISAGREE	1	YES	NO	NO
624	MISESA	Blantyre	1	2	1	1	PIT LATRINE, CEMENT FLOOR		YES	NO		PIPE AT THE YARD		YES		YES	4	18		4	NO	5	LINED PIT LATRINE	LINED PIT LATRINE, CEMENT FLOOR	YES	5	MALE	COLEEGE	CHRISTIAN	15-34	4	over 80000	PRIOR KNOWLEDGE	STRONGLY DISAGREE	STRONGLY DISAGREE	STRONGLY DISAGREE	STRONGLY DISAGREE	STRONGLY DISAGREE	1	YES	YES	YES
625	MISESA	Blantyre	1	2	1	1	PIT LATRINE, CEMENT FLOOR		YES	YES		PIPE AT THE YARD		YES		YES	2	9		2	NO	1	PIT LATRINE, CEMENT FLOOR	PIT LATRINE, CEMENT FLOOR	NO	1	MALE	SECONDARY	CHRISTIAN	35-64	2	41-60000	PRIOR KNOWLEDGE	STRONGLY DISAGREE	STRONGLY DISAGREE	STRONGLY DISAGREE	STRONGLY DISAGREE	STRONGLY AGREE	4	YES	YES	NO
626	MISESA	Blantyre	1	5	5	5	LINED PIT LATRINE, CEMENT FLOOR		YES	YES		PUBLIC TAP		NO		YES	3	9		3	NO	11	EMPTY CURRENT PIT LATRINE	PIT EMPTYING	YES	7	MALE	SECONDARY	CHRISTIAN	15-34	3	41-60000	PRIOR KNOWLEDGE	STRONGLY DISAGREE	STRONGLY DISAGREE	AGREE	STRONGLY DISAGREE	STRONGLY DISAGREE	1	YES	YES	YES
627	MISESA	Blantyre	1	3	3	3	UNIMPROVED SANITATION		YES	YES		PUBLIC TAP		YES		YES	4	14		2	NO	3	UNIMPROVED SANITATION	UNIMPROVED SANITATION	YES	5	MALE	SECONDARY	CHRISTIAN	OVER 65	2	21 to 40,000	PRIOR KNOWLEDGE	AGREE	STRONGLY DISAGREE	STRONGLY DISAGREE	STRONGLY DISAGREE	STRONGLY DISAGREE	1	YES	YES	YES
628	MISESA	Blantyre	1	2	1	1	PIT LATRINE, CEMENT FLOOR		YES	YES		PUBLIC TAP		YES		NO	1	4		1	NO	1	PIT LATRINE, CEMENT FLOOR	PIT LATRINE, CEMENT FLOOR	YES	6	FEMALE	PRIMARY	CHRISTIAN	15-34	2	21 to 40,000	PRIOR KNOWLEDGE	DISAGREE	AGREE	DISAGREE	STRONGLY DISAGREE	DISAGREE	2	YES	NO	NO
629	MISESA	Blantyre	1	3	3	3	UNIMPROVED SANITATION		YES	YES		PUBLIC TAP		YES		NO	1	4		1	NO	3	UNIMPROVED SANITATION	UNIMPROVED SANITATION	YES	7	FEMALE	SECONDARY	CHRISTIAN	15-34	2	21 to 40,000	PRIOR KNOWLEDGE	DISAGREE	DISAGREE	DISAGREE	STRONGLY DISAGREE	DISAGREE	2	NO	NO	NO
630	MISESA	Blantyre	1	3	3	3	UNIMPROVED SANITATION		YES	YES		PUBLIC TAP		YES		YES	6	18		1	NO	3	UNIMPROVED SANITATION	UNIMPROVED SANITATION	YES	5	MALE	SECONDARY	CHRISTIAN	35-64	2	21 to 40,000	PRIOR KNOWLEDGE	AGREE	DISAGREE	AGREE	STRONGLY DISAGREE	STRONGLY DISAGREE	1	YES	NO	YES
631	MISESA	Blantyre	1	1	1	1	PIT LATRINE, CEMENT FLOOR		YES	NO		PUBLIC TAP		YES		NO	1	5		1	NO	1	PIT LATRINE, CEMENT FLOOR	PIT LATRINE, CEMENT FLOOR	NO	1	MALE	SECONDARY	CHRISTIAN	15-34	2	21 to 40,000	PRIOR KNOWLEDGE	DISAGREE	DISAGREE	AGREE	STRONGLY DISAGREE	STRONGLY DISAGREE	1	YES	NO	NO
632	MISESA	Blantyre	1	2	1	1	PIT LATRINE, CEMENT FLOOR		YES	YES		PIPE AT THE YARD		YES		NO	1	8		2	NO	1	PIT LATRINE, CEMENT FLOOR	PIT LATRINE, CEMENT FLOOR	YES	7	MALE	PRIMARY	CHRISTIAN	35-64	2	21 to 40,000	PRIOR KNOWLEDGE	DISAGREE	DISAGREE	DISAGREE	STRONGLY DISAGREE	DISAGREE	2	YES	YES	NO
633	MISESA	Blantyre	1	2	1	1	PIT LATRINE, CEMENT FLOOR		YES	YES		PUBLIC TAP		YES		YES	4	9		1	NO	5	LINED PIT LATRINE	LINED PIT LATRINE, CEMENT FLOOR	NO	5	MALE	PRIMARY	CHRISTIAN	OVER 65	2	21 to 40,000	PRIOR KNOWLEDGE	STRONGLY DISAGREE	STRONGLY DISAGREE	STRONGLY DISAGREE	STRONGLY DISAGREE	STRONGLY DISAGREE	1	NO	NO	YES
634	MISESA	Blantyre	1	3	3	3	UNIMPROVED SANITATION		YES	YES		PUBLIC TAP		NO		NO	3	7		2	NO	5	LINED PIT LATRINE	LINED PIT LATRINE, CEMENT FLOOR	YES	5	MALE	COLEEGE	CHRISTIAN	15-34	3	41-60000	PRIOR KNOWLEDGE	STRONGLY DISAGREE	STRONGLY DISAGREE	STRONGLY DISAGREE	STRONGLY DISAGREE	STRONGLY DISAGREE	1	YES	YES	YES
635	MISESA	Blantyre	1	3	3	3	UNIMPROVED SANITATION		YES	YES		PUBLIC TAP		NO		NO	1	5		1	NO	5	LINED PIT LATRINE	LINED PIT LATRINE, CEMENT FLOOR	YES	5	MALE	PRIMARY	MOSLEM	35-64	2	21 to 40,000	PRIOR KNOWLEDGE	STRONGLY AGREE	AGREE	STRONGLY DISAGREE	STRONGLY DISAGREE	STRONGLY DISAGREE	1	YES	NO	NO
636	MISESA	Blantyre	1	3	3	3	UNIMPROVED SANITATION		YES	YES		PUBLIC TAP		NO		NO	1	6		2	NO	3	UNIMPROVED SANITATION	UNIMPROVED SANITATION	YES	1	MALE	PRIMARY	CHRISTIAN	15-34	2	21 to 40,000	PRIOR KNOWLEDGE	STRONGLY AGREE	STRONGLY DISAGREE	STRONGLY DISAGREE	STRONGLY DISAGREE	STRONGLY DISAGREE	1	YES	YES	NO
637	MISESA	Blantyre	1	5	5	5	LINED PIT LATRINE, CEMENT FLOOR		YES	YES		PUBLIC TAP		NO		YES	4	11		4	NO	11	EMPTY CURRENT PIT LATRINE	PIT EMPTYING	YES	5	MALE	SECONDARY	MOSLEM	15-34	2	over 80000	PRIOR KNOWLEDGE	STRONGLY AGREE	STRONGLY AGREE	STRONGLY DISAGREE	STRONGLY AGREE	STRONGLY AGREE	4	YES	YES	YES
638	MISESA	Blantyre	1	5	5	5	LINED PIT LATRINE, CEMENT FLOOR		YES	YES		PUBLIC TAP		NO		NO	1	5		2	NO	11	EMPTY CURRENT PIT LATRINE	PIT EMPTYING	YES	7	MALE	PRIMARY	CHRISTIAN	35-64	3	41-60000	PRIOR KNOWLEDGE	STRONGLY DISAGREE	STRONGLY AGREE	STRONGLY DISAGREE	STRONGLY DISAGREE	STRONGLY AGREE	4	YES	YES	NO
639	MISESA	Blantyre	1	3	3	3	UNIMPROVED SANITATION		YES	YES		PUBLIC TAP		YES		YES	4	20		4	NO	8	FOSSA ALTERNA	ECOLOGICAL SANITATION	YES	8	MALE	SECONDARY	CHRISTIAN	35-64	4	over 80000	PRIOR KNOWLEDGE	STRONGLY DISAGREE	STRONGLY AGREE	STRONGLY DISAGREE	STRONGLY DISAGREE	STRONGLY DISAGREE	1	NO	NO	YES
640	MISESA	Blantyre	1	2	1	1	PIT LATRINE, CEMENT FLOOR		YES	YES		PUBLIC TAP		NO		NO	1	5		4	NO	11	EMPTY CURRENT PIT LATRINE	PIT EMPTYING	YES	6	MALE	SECONDARY	CHRISTIAN	35-64	1	over 80000	PRIOR KNOWLEDGE	STRONGLY DISAGREE	STRONGLY DISAGREE	STRONGLY DISAGREE	STRONGLY DISAGREE	STRONGLY AGREE	4	YES	YES	NO
641	MISESA	Blantyre	1	3	3	3	UNIMPROVED SANITATION		YES	YES		PUBLIC TAP		YES		YES	3	13		0	NO	5	LINED PIT LATRINE	LINED PIT LATRINE, CEMENT FLOOR	YES	5	MALE	PRIMARY	CHRISTIAN	35-64	1	Less than 10,000	PRIOR KNOWLEDGE	STRONGLY DISAGREE	AGREE	STRONGLY DISAGREE	STRONGLY DISAGREE	STRONGLY DISAGREE	1	NO	NO	YES
642	MISESA	Blantyre	1	2	1	1	PIT LATRINE, CEMENT FLOOR		YES	YES		PUBLIC TAP		YES		YES	7	20		1	NO	5	LINED PIT LATRINE	LINED PIT LATRINE, CEMENT FLOOR	YES	5	MALE	SECONDARY	CHRISTIAN	15-34	3	21 to 40,000	NO PRIOR KNOWLEDGE	STRONGLY AGREE	DISAGREE	STRONGLY DISAGREE	STRONGLY DISAGREE	STRONGLY AGREE	4	YES	YES	YES
643	MISESA	Blantyre	1	2	1	1	PIT LATRINE, CEMENT FLOOR		NO	NO		PUBLIC TAP		NO		YES	4	15		1	NO	1	PIT LATRINE, CEMENT FLOOR	PIT LATRINE, CEMENT FLOOR	NO	1	FEMALE	PRIMARY	CHRISTIAN	35-64	1	11-20000	PRIOR KNOWLEDGE	STRONGLY DISAGREE	STRONGLY DISAGREE	STRONGLY DISAGREE	STRONGLY DISAGREE	STRONGLY DISAGREE	1	NO	NO	YES
644	MISESA	Blantyre	1	5	5	5	LINED PIT LATRINE, CEMENT FLOOR		YES	YES		PUBLIC TAP		YES		YES	5	20		1	NO	8	FOSSA ALTERNA	ECOLOGICAL SANITATION	YES	8	MALE	PRIMARY	CHRISTIAN	35-64	2	21 to 40,000	PRIOR KNOWLEDGE	STRONGLY AGREE	STRONGLY AGREE	AGREE	STRONGLY DISAGREE	STRONGLY DISAGREE	1	YES	YES	YES
645	MISESA	Blantyre	1	9	78	7	URINE DIVERTING TOILET		YES	YES		PUBLIC TAP		YES		YES	3	12		1	NO	11	EMPTY CURRENT PIT LATRINE	PIT EMPTYING	YES	5	MALE	SECONDARY	CHRISTIAN	15-34	1	21 to 40,000	PRIOR KNOWLEDGE	AGREE	STRONGLY AGREE	STRONGLY DISAGREE	STRONGLY DISAGREE			YES	YES	YES
646	MISESA	Blantyre	1	5	5	5	LINED PIT LATRINE, CEMENT FLOOR		NO	NO		PUBLIC TAP	1	NO		YES	2	11		0	NO	11	EMPTY CURRENT PIT LATRINE	PIT EMPTYING	NO	11	MALE	COLEEGE	CHRISTIAN	35-64	1	Less than 10,000	PRIOR KNOWLEDGE	DISAGREE	DISAGREE	STRONGLY DISAGREE	STRONGLY DISAGREE	STRONGLY DISAGREE	1	YES	YES	NO
647	MISESA	Blantyre	1	3	3	3	UNIMPROVED SANITATION		YES	YES		PUBLIC TAP		YES		YES	2	5		0	NO	1	PIT LATRINE, CEMENT FLOOR	PIT LATRINE, CEMENT FLOOR	NO	1	FEMALE	PRIMARY	CHRISTIAN	OVER 65	1	Less than 10,000	PRIOR KNOWLEDGE	STRONGLY AGREE	AGREE	STRONGLY DISAGREE	STRONGLY DISAGREE	STRONGLY DISAGREE	1	NO	NO	NO
648	MISESA	Blantyre	1	3	3	3	UNIMPROVED SANITATION		NO	NO		PUBLIC TAP		NO		YES	6	28		3	NO	5	LINED PIT LATRINE	LINED PIT LATRINE, CEMENT FLOOR	YES	5	MALE	PRIMARY	MOSLEM	35-64	2	41-60000	PRIOR KNOWLEDGE	STRONGLY AGREE	DISAGREE	STRONGLY DISAGREE	STRONGLY DISAGREE	STRONGLY AGREE	4	YES	YES	YES
649	MISESA	Blantyre	1	3	3	3	UNIMPROVED SANITATION		YES	YES		PUBLIC TAP		NO		YES	4	11		1	NO	3	UNIMPROVED SANITATION	UNIMPROVED SANITATION	NO	3	MALE	PRIMARY	MOSLEM	35-64	2	21 to 40,000	PRIOR KNOWLEDGE	AGREE	STRONGLY DISAGREE	STRONGLY DISAGREE	STRONGLY DISAGREE	STRONGLY DISAGREE	1	NO	NO	YES
650	MISESA	Blantyre	1	3	3	3	UNIMPROVED SANITATION		YES	YES		PUBLIC TAP		YES		YES	2	11		0	NO	3	UNIMPROVED SANITATION	UNIMPROVED SANITATION	NO	3	FEMALE	PRIMARY	CHRISTIAN	OVER 65	1	Less than 10,000	PRIOR KNOWLEDGE	STRONGLY AGREE	AGREE	STRONGLY DISAGREE	STRONGLY DISAGREE	STRONGLY DISAGREE	1	NO	NO	YES
651	MISESA	Blantyre	1	3	3	3	UNIMPROVED SANITATION		YES	NO		PUBLIC TAP		YES		NO	1	2		1	NO	3	UNIMPROVED SANITATION	UNIMPROVED SANITATION	YES	8	MALE	SECONDARY	CHRISTIAN	35-64	2	21 to 40,000	PRIOR KNOWLEDGE	STRONGLY AGREE	STRONGLY DISAGREE	STRONGLY DISAGREE	STRONGLY DISAGREE	STRONGLY DISAGREE	1	NO	YES	NO
652	MISESA	Blantyre	1	2	1	1	PIT LATRINE, CEMENT FLOOR		YES	YES		PUBLIC TAP		YES		YES	4	12		2	NO	1	PIT LATRINE, CEMENT FLOOR	PIT LATRINE, CEMENT FLOOR	YES	7	MALE	SECONDARY	CHRISTIAN	15-34	3	41-60000	PRIOR KNOWLEDGE	STRONGLY DISAGREE	STRONGLY DISAGREE	STRONGLY DISAGREE	STRONGLY DISAGREE	STRONGLY DISAGREE	1	YES	YES	YES
653	MISESA	Blantyre	1	3	3	3	UNIMPROVED SANITATION		YES	YES		PUBLIC TAP		YES		YES	5	8		2	NO	3	UNIMPROVED SANITATION	UNIMPROVED SANITATION	NO	3	MALE	PRIMARY	CHRISTIAN	OVER 65	2	21 to 40,000	PRIOR KNOWLEDGE	STRONGLY DISAGREE	STRONGLY DISAGREE	STRONGLY DISAGREE	STRONGLY DISAGREE	STRONGLY DISAGREE	1	NO	NO	YES
653	MISESA	Blantyre	1	5	5	5	LINED PIT LATRINE, CEMENT FLOOR		YES	NO		PUBLIC TAP		YES		YES	13	56		4	YES	7	URINE DIVERTING TOILET	ECOLOGICAL SANITATION	YES	7	MALE	PRIMARY	CHRISTIAN	35-64	4	over 80000	PRIOR KNOWLEDGE	STRONGLY AGREE	STRONGLY DISAGREE	STRONGLY DISAGREE	STRONGLY DISAGREE	STRONGLY DISAGREE	1	YES	YES	YES
655	MISESA	Blantyre	1	3	3	3	UNIMPROVED SANITATION		YES	YES		PUBLIC TAP		NO		YES	2	7		2	NO	8	FOSSA ALTERNA	ECOLOGICAL SANITATION	YES	8	MALE	SECONDARY	CHRISTIAN	35-64	2	21 to 40,000	PRIOR KNOWLEDGE	STRONGLY DISAGREE	STRONGLY AGREE	STRONGLY DISAGREE	STRONGLY DISAGREE	STRONGLY DISAGREE	1	YES	NO	YES
656	CHILOBWE	Blantyre	1	2	1	1	PIT LATRINE, CEMENT FLOOR		YES	YES		PUBLIC TAP		NO		YES	2	7		4	NO	11	EMPTY CURRENT PIT LATRINE	PIT EMPTYING	YES	5	MALE	COLEEGE	CHRISTIAN	35-64	4	over 80000	PRIOR KNOWLEDGE	STRONGLY DISAGREE	AGREE	STRONGLY DISAGREE	STRONGLY DISAGREE	STRONGLY DISAGREE	1	YES	YES	YES
657	CHILOBWE	Blantyre	1	2	1	1	PIT LATRINE, CEMENT FLOOR		NO	NO		PUBLIC TAP		NO		YES	7	9		2	NO	5	LINED PIT LATRINE	LINED PIT LATRINE, CEMENT FLOOR	NO	5	MALE	COLEEGE	CHRISTIAN	15-34	2	21 to 40,000	PRIOR KNOWLEDGE	STRONGLY DISAGREE	AGREE	STRONGLY DISAGREE	STRONGLY DISAGREE	STRONGLY DISAGREE	1	NO	YES	YES
658	CHILOBWE	Blantyre	1	14	99	99	Facility collapsed		YES	YES		PUBLIC TAP		NO		NO	1	2		1	NO	1	PIT LATRINE, CEMENT FLOOR	PIT LATRINE, CEMENT FLOOR	YES	8	MALE	PRIMARY	MOSLEM	OVER 65	1	11-20000	PRIOR KNOWLEDGE	STRONGLY AGREE	STRONGLY DISAGREE	STRONGLY DISAGREE	STRONGLY DISAGREE	STRONGLY DISAGREE	1	NO	NO	YES
659	CHILOBWE	Blantyre	1	5	5	5	LINED PIT LATRINE, CEMENT FLOOR		YES	NO		PIPE AT THE YARD		NO		YES	4	10		1	NO	11	EMPTY CURRENT PIT LATRINE	PIT EMPTYING	NO	11	MALE	SECONDARY	CHRISTIAN	OVER 65	1	11-20000	NO PRIOR KNOWLEDGE	STRONGLY DISAGREE	DISAGREE	STRONGLY DISAGREE	STRONGLY DISAGREE	DISAGREE	2	YES	YES	YES
660	CHILOBWE	Blantyre	1	5	5	5	LINED PIT LATRINE, CEMENT FLOOR		YES	NO		PIPE AT THE YARD		YES		YES	7	25		2	NO	11	EMPTY CURRENT PIT LATRINE	PIT EMPTYING	NO	11	MALE	COLEEGE	CHRISTIAN	35-64	3	41-60000	PRIOR KNOWLEDGE	DISAGREE	AGREE	STRONGLY DISAGREE	STRONGLY DISAGREE	STRONGLY DISAGREE	1	YES	YES	YES
661	CHILOBWE	Blantyre	1	5	5	5	LINED PIT LATRINE, CEMENT FLOOR		NO	NO		PIPE AT THE YARD		NO		NO	3	15		2	NO	11	EMPTY CURRENT PIT LATRINE	PIT EMPTYING	NO	11	MALE	SECONDARY	CHRISTIAN	15-34	1	41-60000	NO PRIOR KNOWLEDGE	STRONGLY AGREE	STRONGLY DISAGREE	STRONGLY DISAGREE	STRONGLY DISAGREE	AGREE	3	YES	YES	NO
662	CHILOBWE	Blantyre	1	5	5	5	LINED PIT LATRINE, CEMENT FLOOR		NO	YES		PIPE AT THE YARD		NO		YES	3	5		2	NO	11	EMPTY CURRENT PIT LATRINE	PIT EMPTYING	YES	8	MALE	SECONDARY	CHRISTIAN	35-64	3	41-60000	PRIOR KNOWLEDGE	DISAGREE	DISAGREE	DISAGREE	STRONGLY DISAGREE	STRONGLY DISAGREE	1	YES	YES	YES
663	CHILOBWE	Blantyre	1	2	1	1	PIT LATRINE, CEMENT FLOOR		YES	YES		PIPE AT THE YARD		NO		YES	4	13		1	NO	6	POUR FLUSH	FLUSHING TOILET	YES	6	FEMALE	SECONDARY	CHRISTIAN	15-34	1	21 to 40,000	NO PRIOR KNOWLEDGE	DISAGREE	DISAGREE	DISAGREE	STRONGLY DISAGREE	AGREE	3	YES	YES	YES
664	CHILOBWE	Blantyre	1	5	5	5	LINED PIT LATRINE, CEMENT FLOOR		YES	YES		PIPE AT THE YARD		YES		YES	7	23		1	NO	11	EMPTY CURRENT PIT LATRINE	PIT EMPTYING	NO	11	MALE	SECONDARY	CHRISTIAN	35-64	2	21 to 40,000	NO PRIOR KNOWLEDGE	AGREE	DISAGREE	DISAGREE	STRONGLY DISAGREE	DISAGREE	2	YES	YES	YES
665	CHILOBWE	Blantyre	1	1	1	1	PIT LATRINE, CEMENT FLOOR		YES	YES		PIPE AT THE YARD		YES		YES	2	8		1	NO	1	PIT LATRINE, CEMENT FLOOR	PIT LATRINE, CEMENT FLOOR	YES	7	FEMALE	SECONDARY	CHRISTIAN	15-34	2	21 to 40,000	PRIOR KNOWLEDGE	DISAGREE	AGREE	DISAGREE	STRONGLY DISAGREE	DISAGREE	2	YES	YES	YES
666	CHILOBWE	Blantyre	1	2	1	1	PIT LATRINE, CEMENT FLOOR		YES	NO		PIPE AT THE YARD		YES		YES	3	9		1	NO	1	PIT LATRINE, CEMENT FLOOR	PIT LATRINE, CEMENT FLOOR	NO	1	FEMALE	PRIMARY	CHRISTIAN	OVER 65	4	21 to 40,000	PRIOR KNOWLEDGE	DISAGREE	AGREE	DISAGREE	STRONGLY DISAGREE	AGREE	3	YES	YES	YES
154	NDIRANDE	Blantyre	1	3	3	3	UNIMPROVED SANITATION		NO	NO		PUBLIC TAP		NO		NO	1	6		1	NO	3	UNIMPROVED SANITATION	UNIMPROVED SANITATION	YES	6	MALE	SECONDARY	CHRISTIAN	OVER 65	2	21 to 40,000	PRIOR KNOWLEDGE	STRONGLY DISAGREE	AGREE	STRONGLY DISAGREE	STRONGLY AGREE	STRONGLY DISAGREE	1	YES	YES	NO
155	NDIRANDE	Blantyre	1	3	3	3	UNIMPROVED SANITATION		YES	YES		PUBLIC TAP		NO		NO	2	10		1	YES	7	URINE DIVERTING TOILET	ECOLOGICAL SANITATION	YES	7	FEMALE	PRIMARY	CHRISTIAN	35-64	2	21 to 40,000	PRIOR KNOWLEDGE	STRONGLY DISAGREE	STRONGLY DISAGREE	STRONGLY DISAGREE	STRONGLY DISAGREE	STRONGLY DISAGREE	1	NO	YES	YES
156	MBAYANI	Blantyre	1	5	5	5	LINED PIT LATRINE, CEMENT FLOOR		YES	YES		PUBLIC TAP		NO		NO	1	8		2	NO	11	EMPTY CURRENT PIT LATRINE	PIT EMPTYING	YES	5	FEMALE	NO NOE	CHRISTIAN	35-64	0	41-60000	PRIOR KNOWLEDGE	DISAGREE	AGREE	DISAGREE	STRONGLY DISAGREE	STRONGLY AGREE	4	YES	YES	NO
157	NDIRANDE	Blantyre	1	2	1	1	PIT LATRINE, CEMENT FLOOR		YES	NO		PUBLIC TAP		NO		NO	2	4		2	NO	8	FOSSA ALTERNA	ECOLOGICAL SANITATION	NO	8	FEMALE	SECONDARY	CHRISTIAN	15-34		41-60000	PRIOR KNOWLEDGE	STRONGLY DISAGREE	STRONGLY DISAGREE	DISAGREE	STRONGLY DISAGREE	STRONGLY AGREE	4	YES	YES	YES
158	NDIRANDE	Blantyre	1	3	3	3	UNIMPROVED SANITATION		YES	YES		PUBLIC TAP		YES		NO	2	8		1	NO	5	LINED PIT LATRINE	LINED PIT LATRINE, CEMENT FLOOR	YES	5	MALE	PRIMARY	CHRISTIAN	35-64	2	21 to 40,000	PRIOR KNOWLEDGE	STRONGLY DISAGREE	AGREE	STRONGLY AGREE	STRONGLY DISAGREE	STRONGLY DISAGREE	1	NO	NO	YES
159	NDIRANDE	Blantyre	1	2	1	1	PIT LATRINE, CEMENT FLOOR		YES	YES		PIPE AT THE YARD		YES		YES	3	10		0	NO	5	LINED PIT LATRINE	LINED PIT LATRINE, CEMENT FLOOR	NO	5	FEMALE	PRIMARY	CHRISTIAN	OVER 65	1	Less than 10,000	NO PRIOR KNOWLEDGE	STRONGLY DISAGREE	STRONGLY DISAGREE	STRONGLY DISAGREE	STRONGLY DISAGREE	STRONGLY DISAGREE	1	NO	NO	YES
160	NDIRANDE	Blantyre	1	2	1	1	PIT LATRINE, CEMENT FLOOR		YES	YES		PUBLIC TAP		NO		YES	5	9		1	NO	5	LINED PIT LATRINE	LINED PIT LATRINE, CEMENT FLOOR	NO	5	MALE	SECONDARY	CHRISTIAN	35-64	1	11-20000	PRIOR KNOWLEDGE	STRONGLY DISAGREE	STRONGLY DISAGREE	STRONGLY DISAGREE	STRONGLY DISAGREE	STRONGLY AGREE	4	YES	YES	YES
161	NDIRANDE	Blantyre	1	1	1	1	PIT LATRINE, CEMENT FLOOR		NO	NO		PUBLIC TAP		YES		YES	3	18		1	NO	7	URINE DIVERTING TOILET	ECOLOGICAL SANITATION	NO	7	FEMALE	PRIMARY	CHRISTIAN	15-34	2	21 to 40,000	PRIOR KNOWLEDGE	STRONGLY DISAGREE	STRONGLY DISAGREE	STRONGLY DISAGREE	STRONGLY DISAGREE	STRONGLY AGREE	4	NO	YES	YES
162	NDIRANDE	Blantyre	1	5	5	5	LINED PIT LATRINE, CEMENT FLOOR		YES	YES		PIPE AT THE YARD		NO		YES	5	18		1	NO	11	EMPTY CURRENT PIT LATRINE	PIT EMPTYING	NOT SURE	11	MALE	PRIMARY	CHRISTIAN	35-64	2	21 to 40,000	PRIOR KNOWLEDGE	STRONGLY DISAGREE	STRONGLY DISAGREE	STRONGLY DISAGREE	STRONGLY DISAGREE	AGREE	3		YES	YES
163	NDIRANDE	Blantyre	1	2	1	1	PIT LATRINE, CEMENT FLOOR		YES	NO		PIPE AT THE YARD		NO		YES	3	10		3	NO	11	EMPTY CURRENT PIT LATRINE	PIT EMPTYING	YES	6	MALE	COLEEGE	CHRISTIAN	35-64	1	41-60000	PRIOR KNOWLEDGE	STRONGLY DISAGREE	STRONGLY DISAGREE	STRONGLY DISAGREE	STRONGLY DISAGREE	STRONGLY AGREE	4	YES	YES	NO
164	NDIRANDE	Blantyre	1	5	5	5	LINED PIT LATRINE, CEMENT FLOOR		YES	YES		PUBLIC TAP		NO		NO	1	8		1	NO	11	EMPTY CURRENT PIT LATRINE	PIT EMPTYING	NOT SURE	11	MALE	PRIMARY	CHRISTIAN	15-34	2	11-20000	NO PRIOR KNOWLEDGE	STRONGLY DISAGREE	STRONGLY DISAGREE	STRONGLY DISAGREE	STRONGLY DISAGREE	AGREE	3	NO	NO	NO
165	NDIRANDE	Blantyre	1	3	3	3	UNIMPROVED SANITATION		NO	NO		PUBLIC TAP		NO		NO	1	6		1	NO	3	UNIMPROVED SANITATION	UNIMPROVED SANITATION	NO	3	MALE	SECONDARY	CHRISTIAN	15-34	1	11-20000	NO PRIOR KNOWLEDGE	STRONGLY DISAGREE	DISAGREE	STRONGLY DISAGREE	STRONGLY DISAGREE	STRONGLY DISAGREE	1	NO	YES	NO
166	NDIRANDE	Blantyre	1	3	3	3	UNIMPROVED SANITATION		YES	YES		PUBLIC TAP		YES		NO	1	4		1	NO	3	UNIMPROVED SANITATION	UNIMPROVED SANITATION	YES	7	MALE	SECONDARY	CHRISTIAN	15-34	2	21 to 40,000	PRIOR KNOWLEDGE	STRONGLY DISAGREE	DISAGREE	STRONGLY DISAGREE	STRONGLY DISAGREE	STRONGLY DISAGREE	1	YES	YES	NO
1	MTSIRIZA	Lilongwe	2	3	3	3	UNIMPROVED SANITATION		YES	YES		PUBLIC TAP		YES		YES	5	31		1	NO	3	UNIMPROVED SANITATION	UNIMPROVED SANITATION	YES	7	MALE	PRIMARY	CHRISTIAN	35-64	1	11-20000	PRIOR KNOWLEDGE	STRONGLY AGREE	STRONGLY AGREE	STRONGLY DISAGREE	STRONGLY AGREE	STRONGLY DISAGREE	1	NO	NO	YES
2	MTSIRIZA	Lilongwe	2	15	1	1	PIT LATRINE, CEMENT FLOOR		YES	YES		PUBLIC TAP	1	YES		NO	1	10		0	NO	8	FOSSA ALTERNA	ECOLOGICAL SANITATION	YES	5	MALE	PRIMARY	CHRISTIAN	35-64	1	Less than 10,000	PRIOR KNOWLEDGE	STRONGLY DISAGREE	STRONGLY AGREE	STRONGLY DISAGREE	STRONGLY AGREE	STRONGLY DISAGREE	1	NO	NO	NO
3	MTSIRIZA	Lilongwe	2	2	1	1	PIT LATRINE, CEMENT FLOOR		YES	YES		PUBLIC TAP		NO		YES	3	11		3	NO	7	URINE DIVERTING TOILET	ECOLOGICAL SANITATION	YES	7	MALE	SECONDARY	CHRISTIAN	35-64	1	61-80000	PRIOR KNOWLEDGE	STRONGLY DISAGREE	STRONGLY AGREE	STRONGLY DISAGREE	STRONGLY DISAGREE	STRONGLY AGREE	4	NO	YES	YES
4	MTSIRIZA	Lilongwe	2	2	1	1	PIT LATRINE, CEMENT FLOOR		YES	YES		PUBLIC TAP		YES		YES	2	7		1	YES	7	URINE DIVERTING TOILET	ECOLOGICAL SANITATION	NO	7	MALE	SECONDARY	CHRISTIAN	35-64	1	11-20000	PRIOR KNOWLEDGE	STRONGLY DISAGREE	STRONGLY AGREE	STRONGLY DISAGREE	STRONGLY DISAGREE	STRONGLY DISAGREE	1	NO	NO	YES
5	MTSIRIZA	Lilongwe	2	3	3	3	UNIMPROVED SANITATION		YES	YES		PUBLIC TAP		YES		NO	1	7		0	NO	1	PIT LATRINE, CEMENT FLOOR	PIT LATRINE, CEMENT FLOOR	YES	8	FEMALE	PRIMARY	CHRISTIAN	15-34	1	Less than 10,000	PRIOR KNOWLEDGE	STRONGLY DISAGREE	STRONGLY DISAGREE	STRONGLY DISAGREE	STRONGLY DISAGREE	STRONGLY DISAGREE	1	NO	NO	NO
6	MTSIRIZA	Lilongwe	2	3	3	3	UNIMPROVED SANITATION		YES	YES		PUBLIC TAP		NO		NO	1	5		0	NO	3	UNIMPROVED SANITATION	UNIMPROVED SANITATION	NO	3	MALE	PRIMARY	CHRISTIAN	OVER 65	1	Less than 10,000	PRIOR KNOWLEDGE	STRONGLY DISAGREE	STRONGLY DISAGREE	STRONGLY DISAGREE	STRONGLY DISAGREE	STRONGLY DISAGREE	1	NO	NO	NO
7	MTSIRIZA	Lilongwe	2	1	1	1	PIT LATRINE, CEMENT FLOOR		YES	YES		PUBLIC TAP		YES		YES	2	13		3	NO	1	PIT LATRINE, CEMENT FLOOR	PIT LATRINE, CEMENT FLOOR	YES	7	MALE	SECONDARY	CHRISTIAN	35-64	1	41-60000	PRIOR KNOWLEDGE	STRONGLY DISAGREE	STRONGLY DISAGREE	STRONGLY DISAGREE	STRONGLY DISAGREE	STRONGLY AGREE	4	YES	YES	NO
8	MTSIRIZA	Lilongwe	2	3	3	3	UNIMPROVED SANITATION		YES	YES		PUBLIC TAP		YES		NO	3	14		1	NO	3	UNIMPROVED SANITATION	UNIMPROVED SANITATION	NO	3	MALE	PRIMARY	CHRISTIAN	15-34	2	21 to 40,000	PRIOR KNOWLEDGE	STRONGLY DISAGREE	AGREE	STRONGLY DISAGREE	STRONGLY DISAGREE	STRONGLY DISAGREE	1	NO	NO	YES
9	MTSIRIZA	Lilongwe	2	1	1	1	PIT LATRINE, CEMENT FLOOR		YES	YES		PUBLIC TAP		NO		NO	1	4		2	NO	3	UNIMPROVED SANITATION	UNIMPROVED SANITATION	YES	7	MALE	SECONDARY	CHRISTIAN	35-64	3	41-60000	PRIOR KNOWLEDGE	STRONGLY DISAGREE	DISAGREE	STRONGLY DISAGREE	STRONGLY DISAGREE	STRONGLY DISAGREE	1	NO	NO	NO
10	MTSIRIZA	Lilongwe	2	3	3	3	UNIMPROVED SANITATION		NO	NO		PUBLIC TAP		NO		YES	2	9			NO	7	URINE DIVERTING TOILET	ECOLOGICAL SANITATION	NO	7	MALE	PRIMARY	CHRISTIAN	35-64	3		PRIOR KNOWLEDGE	STRONGLY AGREE	STRONGLY DISAGREE	STRONGLY DISAGREE	STRONGLY AGREE	STRONGLY DISAGREE	1	NO	NO	YES
11	MTSIRIZA	Lilongwe	2	3	3	3	UNIMPROVED SANITATION		YES	NO		PUBLIC TAP		YES		NO	1	5			NO	11	EMPTY CURRENT PIT LATRINE	PIT EMPTYING	YES	5	FEMALE	PRIMARY	CHRISTIAN	35-64	2		PRIOR KNOWLEDGE	STRONGLY AGREE	STRONGLY DISAGREE	STRONGLY DISAGREE	STRONGLY AGREE			NO	NO	NO
12	MTSIRIZA	Lilongwe	2	1	1	1	PIT LATRINE, CEMENT FLOOR		NO	NO		PUBLIC TAP		NO		NO	1	4		0	NO	5	LINED PIT LATRINE	LINED PIT LATRINE, CEMENT FLOOR	YES	5	MALE	PRIMARY	CHRISTIAN	35-64	1	Less than 10,000	PRIOR KNOWLEDGE	STRONGLY DISAGREE	STRONGLY DISAGREE	STRONGLY DISAGREE	STRONGLY AGREE	STRONGLY AGREE	4	NO	NO	NO
13	MTSIRIZA	Lilongwe	2	3	3	3	UNIMPROVED SANITATION		NO	NO		PIPE AT THE YARD		NO		YES	5	19		1	NO	7	URINE DIVERTING TOILET	ECOLOGICAL SANITATION	YES	7	MALE	SECONDARY	CHRISTIAN	35-64	2	21 to 40,000	PRIOR KNOWLEDGE	DISAGREE	DISAGREE	STRONGLY DISAGREE	DIAGREE	STRONGLY DISAGREE	1	NO	NO	YES
14	MTSIRIZA	Lilongwe	2	2	1	1	PIT LATRINE, CEMENT FLOOR		YES	NO		PUBLIC TAP		NO		YES	3	7			NO	11	EMPTY CURRENT PIT LATRINE	PIT EMPTYING	YES	7	MALE	SECONDARY	CHRISTIAN	15-34	4		PRIOR KNOWLEDGE	STRONGLY DISAGREE	AGREE	STRONGLY DISAGREE	STRONGLY DISAGREE	STRONGLY AGREE	4	NO	NO	YES
15	MTSIRIZA	Lilongwe	2	2	1	1	PIT LATRINE, CEMENT FLOOR		NO	NO		PUBLIC TAP		NO		NO	2	7		0	YES	7	URINE DIVERTING TOILET	ECOLOGICAL SANITATION	YES	7	MALE	SECONDARY	CHRISTIAN	15-34	1	Less than 10,000	PRIOR KNOWLEDGE	STRONGLY DISAGREE	STRONGLY DISAGREE	STRONGLY DISAGREE	STRONGLY DISAGREE	STRONGLY DISAGREE	1	NO	NO	YES
16	MTSIRIZA	Lilongwe	2	3	3	3	UNIMPROVED SANITATION		NO	NO		PUBLIC TAP		NO		YES	5	29		2	NO	1	PIT LATRINE, CEMENT FLOOR	PIT LATRINE, CEMENT FLOOR	YES	7	MALE	SECONDARY	CHRISTIAN	35-64	3	41-60000	PRIOR KNOWLEDGE	STRONGLY AGREE	STRONGLY DISAGREE	STRONGLY DISAGREE	STRONGLY DISAGREE	STRONGLY DISAGREE	1	YES	YES	YES
17	MTSIRIZA	Lilongwe	2	1	1	1	PIT LATRINE, CEMENT FLOOR		YES	YES		PUBLIC TAP		YES		YES	4	6		0	NO	1	PIT LATRINE, CEMENT FLOOR	PIT LATRINE, CEMENT FLOOR	NO	1	FEMALE	PRIMARY	CHRISTIAN	OVER 65	1	Less than 10,000	PRIOR KNOWLEDGE	STRONGLY DISAGREE	STRONGLY AGREE	STRONGLY DISAGREE	STRONGLY DISAGREE	STRONGLY DISAGREE	1	NO	NO	YES
18	MTSIRIZA	Lilongwe	2	5	5	5	LINED PIT LATRINE, CEMENT FLOOR		NO	NO		PUBLIC TAP		NO		NO	1	3		1	NO	6	POUR FLUSH	FLUSHING TOILET	YES	6	MALE	PRIMARY	CHRISTIAN	35-64	1	11-20000	PRIOR KNOWLEDGE	STRONGLY DISAGREE	STRONGLY DISAGREE	STRONGLY DISAGREE	STRONGLY AGREE	STRONGLY DISAGREE	1	NO	NO	NO
19	MTSIRIZA	Lilongwe	2	14	99	99	Facility collapsed		YES	NO		PUBLIC TAP		YES		NO	1	3		3	NO	8	FOSSA ALTERNA	ECOLOGICAL SANITATION	NO	8	MALE	SECONDARY	CHRISTIAN	15-34	3	41-60000	PRIOR KNOWLEDGE	STRONGLY DISAGREE	STRONGLY AGREE	AGREE	STRONGLY DISAGREE	STRONGLY DISAGREE	1	NO	NO	YES
20	MTSIRIZA	Lilongwe	2	3	3	3	UNIMPROVED SANITATION		NO	NO		PUBLIC TAP		NO		NO	1	9			YES	7	URINE DIVERTING TOILET	ECOLOGICAL SANITATION	YES	8	MALE	SECONDARY	CHRISTIAN	35-64	1		PRIOR KNOWLEDGE	STRONGLY AGREE	STRONGLY AGREE	STRONGLY DISAGREE	STRONGLY AGREE	STRONGLY DISAGREE	1	NO	NO	NO
21	MTSIRIZA	Lilongwe	2	2	1	1	PIT LATRINE, CEMENT FLOOR		NO	NO		PUBLIC TAP		NO		YES	2	11			NO	11	EMPTY CURRENT PIT LATRINE	PIT EMPTYING	NO	11	MALE	PRIMARY	CHRISTIAN	35-64	1		PRIOR KNOWLEDGE	STRONGLY DISAGREE	STRONGLY DISAGREE	STRONGLY DISAGREE	STRONGLY DISAGREE	STRONGLY DISAGREE	1	NO	NO	YES
22	MTSIRIZA	Lilongwe	2	2	1	1	PIT LATRINE, CEMENT FLOOR		YES	NO		PIPE AT THE YARD		NO		NO	1	9		1	NO	1	PIT LATRINE, CEMENT FLOOR	PIT LATRINE, CEMENT FLOOR	NO	1	MALE	PRIMARY	CHRISTIAN	35-64	2	21 to 40,000	PRIOR KNOWLEDGE	STRONGLY DISAGREE	STRONGLY AGREE	STRONGLY DISAGREE	STRONGLY DISAGREE	STRONGLY DISAGREE	1	NO	YES	NO
23	MTSIRIZA	Lilongwe	2	3	3	3	UNIMPROVED SANITATION		YES	NO		PIPE AT THE YARD		YES		NO	1	8		4	YES	7	URINE DIVERTING TOILET	ECOLOGICAL SANITATION	YES	7	MALE	PRIMARY	CHRISTIAN	35-64	4	61-80000	PRIOR KNOWLEDGE	STRONGLY DISAGREE	STRONGLY DISAGREE	STRONGLY DISAGREE	STRONGLY AGREE	STRONGLY DISAGREE	1	NO	NO	NO
24	MTSIRIZA	Lilongwe	2	2	1	1	PIT LATRINE, CEMENT FLOOR		YES	YES		PUBLIC TAP		NO		YES	3	11		1	NO	1	PIT LATRINE, CEMENT FLOOR	PIT LATRINE, CEMENT FLOOR	YES	1	MALE	PRIMARY	CHRISTIAN	15-34	2	21 to 40,000	NO PRIOR KNOWLEDGE	STRONGLY DISAGREE	STRONGLY AGREE	STRONGLY DISAGREE	STRONGLY DISAGREE	STRONGLY DISAGREE	1	YES	YES	YES
25	MTSIRIZA	Lilongwe	2	3	3	3	UNIMPROVED SANITATION		YES	YES		PUBLIC TAP		YES		YES	7	29		0	NO	8	FOSSA ALTERNA	ECOLOGICAL SANITATION	YES	7	MALE	PRIMARY	CHRISTIAN	15-34	2	Less than 10,000	NO PRIOR KNOWLEDGE	STRONGLY DISAGREE	STRONGLY DISAGREE	STRONGLY DISAGREE	AGREE	STRONGLY AGREE	4	NO	NO	YES
26	MTSIRIZA	Lilongwe	2	1	1	1	PIT LATRINE, CEMENT FLOOR		YES	YES		PUBLIC TAP		YES		NO	1	7		2	YES	7	URINE DIVERTING TOILET	ECOLOGICAL SANITATION	YES	7	MALE	PRIMARY	CHRISTIAN	35-64	2	21 to 40,000	PRIOR KNOWLEDGE	STRONGLY DISAGREE	STRONGLY AGREE	STRONGLY DISAGREE	STRONGLY AGREE	STRONGLY DISAGREE	1	NO	NO	NO
27	MTSIRIZA	Lilongwe	2	3	3	3	UNIMPROVED SANITATION		YES	YES		PIPE AT THE YARD		NO		YES	4	15		1	YES	7	URINE DIVERTING TOILET	ECOLOGICAL SANITATION	YES	6	MALE	PRIMARY	CHRISTIAN	15-34	1	11-20000	PRIOR KNOWLEDGE	STRONGLY DISAGREE	STRONGLY DISAGREE	STRONGLY AGREE	STRONGLY AGREE	STRONGLY DISAGREE	1	YES	NO	YES
65	AREA 36	Lilongwe	2	3	3	3	UNIMPROVED SANITATION		NO	NO		PUBLIC TAP		NO		YES	4	12		1	NO	7	URINE DIVERTING TOILET	ECOLOGICAL SANITATION	NOT SURE	7	MALE	PRIMARY	MOSLEM	35-64	1	21 to 40,000	PRIOR KNOWLEDGE	STRONGLY DISAGREE	STRONGLY DISAGREE	STRONGLY DISAGREE	STRONGLY DISAGREE	STRONGLY AGREE	4	YES	YES	YES
66	AREA 36	Lilongwe	2	3	3	3	UNIMPROVED SANITATION		YES	YES		PUBLIC TAP		NO		YES	3	8		0	NO	3	UNIMPROVED SANITATION	UNIMPROVED SANITATION	NO	3	FEMALE	PRIMARY	CHRISTIAN	35-64	1	Less than 10,000	NO PRIOR KNOWLEDGE	STRONGLY DISAGREE	DISAGREE	STRONGLY DISAGREE	STRONGLY DISAGREE	STRONGLY DISAGREE	1	YES	NO	YES
67	AREA 36	Lilongwe	2	1	1	1	PIT LATRINE, CEMENT FLOOR		YES	YES		PUBLIC TAP		NO		NO	1	3		0	NO	8	FOSSA ALTERNA	ECOLOGICAL SANITATION	NOT SURE	8	MALE	NO NOE	CHRISTIAN	OVER 65	1	Less than 10,000	NO PRIOR KNOWLEDGE	STRONGLY DISAGREE	STRONGLY DISAGREE	STRONGLY DISAGREE	STRONGLY DISAGREE	AGREE	3	NO	NO	NO
68	AREA 36	Lilongwe	2	3	3	3	UNIMPROVED SANITATION		YES	YES		PUBLIC TAP		YES		YES	2	7		1	NO	3	UNIMPROVED SANITATION	UNIMPROVED SANITATION	NO	3	MALE	PRIMARY	CHRISTIAN	35-64	2	21 to 40,000	PRIOR KNOWLEDGE	STRONGLY DISAGREE	STRONGLY DISAGREE	AGREE	STRONGLY DISAGREE	STRONGLY DISAGREE	1	NO	NO	YES
69	AREA 36	Lilongwe	2	3	3	3	UNIMPROVED SANITATION		NO	NO		PUBLIC TAP		YES		YES	5	12		1	NO	5	LINED PIT LATRINE	LINED PIT LATRINE, CEMENT FLOOR	NO	5	MALE	PRIMARY	MOSLEM	15-34	2	21 to 40,000	PRIOR KNOWLEDGE	STRONGLY DISAGREE	DISAGREE	STRONGLY DISAGREE	STRONGLY DISAGREE	STRONGLY DISAGREE	1	YES	NO	YES
70	AREA 36	Lilongwe	2	1	1	1	PIT LATRINE, CEMENT FLOOR		NO	NO		PUBLIC TAP		YES		YES	2	6		1	NO	1	PIT LATRINE, CEMENT FLOOR	PIT LATRINE, CEMENT FLOOR	YES	1	FEMALE	SECONDARY	CHRISTIAN	35-64	1	11-20000	PRIOR KNOWLEDGE	STRONGLY DISAGREE	STRONGLY DISAGREE	STRONGLY DISAGREE	STRONGLY DISAGREE	STRONGLY DISAGREE	1	NO	NO	YES
71	AREA 36	Lilongwe	2	4	1	1	PIT LATRINE, CEMENT FLOOR		NO	NO		PIPE AT THE YARD		NO		YES	2	13		4	NO	11	EMPTY CURRENT PIT LATRINE	PIT EMPTYING	NO	11	MALE	PRIMARY	CHRISTIAN	35-64	4	61-80000	NO PRIOR KNOWLEDGE	DISAGREE	STRONGLY DISAGREE	STRONGLY DISAGREE	AGREE	STRONGLY DISAGREE	1	YES	YES	YES
72	AREA 36	Lilongwe	2	1	1	1	PIT LATRINE, CEMENT FLOOR		NO	NO		PUBLIC TAP		NO		YES	2	4		1	NO	11	EMPTY CURRENT PIT LATRINE	PIT EMPTYING	NO	11	MALE	SECONDARY	CHRISTIAN	15-34	2	21 to 40,000	PRIOR KNOWLEDGE	STRONGLY DISAGREE	AGREE	STRONGLY DISAGREE	DIAGREE	STRONGLY DISAGREE	1	YES	NO	YES
73	AREA 36	Lilongwe	2	3	3	3	UNIMPROVED SANITATION		YES	YES		PUBLIC TAP		NO		YES	10	31		2	NO	1	PIT LATRINE, CEMENT FLOOR	PIT LATRINE, CEMENT FLOOR	YES	7	MALE	PRIMARY	CHRISTIAN	35-64	2	21 to 40,000	PRIOR KNOWLEDGE	STRONGLY DISAGREE	STRONGLY DISAGREE	STRONGLY DISAGREE	STRONGLY DISAGREE	STRONGLY DISAGREE	1	NO	YES	YES
77	AREA 36	Lilongwe	2	2	1	1	PIT LATRINE, CEMENT FLOOR		YES	YES		PIPE AT THE YARD		NO		NO	1	4		4	NO	11	EMPTY CURRENT PIT LATRINE	PIT EMPTYING	YES	7	MALE	SECONDARY	CHRISTIAN	35-64	4	over 80000	PRIOR KNOWLEDGE	STRONGLY DISAGREE	DISAGREE	STRONGLY DISAGREE	STRONGLY DISAGREE	DISAGREE	2	NO	NO	NO
78	AREA 36	Lilongwe	2	2	1	1	PIT LATRINE, CEMENT FLOOR		NO	NO		PUBLIC TAP		NO		YES	3	16		2	NO	5	LINED PIT LATRINE	LINED PIT LATRINE, CEMENT FLOOR	NO	5	MALE	SECONDARY	CHRISTIAN	15-34	2	21 to 40,000	NO PRIOR KNOWLEDGE	STRONGLY DISAGREE	STRONGLY DISAGREE	STRONGLY DISAGREE	DIAGREE	STRONGLY DISAGREE	1	YES	NO	YES
79	AREA 36	Lilongwe	2	2	1	1	PIT LATRINE, CEMENT FLOOR		NO	NO		PIPE AT THE YARD		NO		YES	4	19		2	NO	6	POUR FLUSH	FLUSHING TOILET	YES	6	MALE	PRIMARY	MOSLEM	35-64	4	41-60,000	PRIOR KNOWLEDGE	AGREE	STRONGLY DISAGREE	STRONGLY DISAGREE	DIAGREE	AGREE	3	YES	YES	YES
80	AREA 36	Lilongwe	2	1	1	1	PIT LATRINE, CEMENT FLOOR		YES	YES		PUBLIC TAP		NO		YES	4	13		1	NO	1	PIT LATRINE, CEMENT FLOOR	PIT LATRINE, CEMENT FLOOR	NO	1	MALE	PRIMARY	CHRISTIAN	15-34	2	21 to 40,000	NO PRIOR KNOWLEDGE	STRONGLY DISAGREE	STRONGLY AGREE	STRONGLY DISAGREE	STRONGLY DISAGREE	STRONGLY DISAGREE	1	YES	NO	YES
81	AREA 36	Lilongwe	2	3	3	3	UNIMPROVED SANITATION		YES	YES		PUBLIC TAP		NO		YES	2	9		2	NO	3	UNIMPROVED SANITATION	UNIMPROVED SANITATION	YES	6	MALE	PRIMARY	MOSLEM	15-34	3	41-60000	NO PRIOR KNOWLEDGE	AGREE	DISAGREE	STRONGLY DISAGREE	STRONGLY DISAGREE	DISAGREE	2	NO	NO	YES
82	AREA 36	Lilongwe	2	3	3	3	UNIMPROVED SANITATION		NO	NO		PUBLIC TAP		NO		YES	3	15		2	YES	7	URINE DIVERTING TOILET	ECOLOGICAL SANITATION	YES	7	MALE	SECONDARY	CHRISTIAN	35-64	3	41-60000	PRIOR KNOWLEDGE	AGREE	STRONGLY AGREE	STRONGLY DISAGREE	AGREE	STRONGLY DISAGREE	1	YES	NO	YES
83	AREA 36	Lilongwe	2	3	3	3	UNIMPROVED SANITATION		YES	YES		PUBLIC TAP		NO		YES	5	15			NO	5	LINED PIT LATRINE	LINED PIT LATRINE, CEMENT FLOOR	YES	5	MALE	SECONDARY	CHRISTIAN	35-64	2		NO PRIOR KNOWLEDGE	STRONGLY AGREE	DISAGREE	DISAGREE	STRONGLY DISAGREE	AGREE	3	NO	NO	YES
84	AREA 36	Lilongwe	2	1	1	1	PIT LATRINE, CEMENT FLOOR		YES	YES		PUBLIC TAP		NO		YES	4	18		2	NO	1	PIT LATRINE, CEMENT FLOOR	PIT LATRINE, CEMENT FLOOR	NO	1	MALE	SECONDARY	CHRISTIAN	15-34	2	21 to 40,000	PRIOR KNOWLEDGE	STRONGLY DISAGREE	STRONGLY AGREE	STRONGLY DISAGREE	STRONGLY AGREE	STRONGLY DISAGREE	1	YES	NO	YES
85	AREA 36	Lilongwe	2	3	3	3	UNIMPROVED SANITATION		YES	YES		PUBLIC TAP		NO		YES	5	20		2	NO	3	UNIMPROVED SANITATION	UNIMPROVED SANITATION	YES	8	MALE	PRIMARY	CHRISTIAN	35-64	3	41-60000	PRIOR KNOWLEDGE	AGREE	AGREE	DISAGREE	STRONGLY AGREE	STRONGLY DISAGREE	1	NO	NO	YES
86	AREA 36	Lilongwe	2	2	1	1	PIT LATRINE, CEMENT FLOOR		YES	YES		PIPE AT THE YARD		NO		NO	1	4		2	NO	5	LINED PIT LATRINE	LINED PIT LATRINE, CEMENT FLOOR	YES	6	MALE	PRIMARY	CHRISTIAN	15-34	3	41-60000	NO PRIOR KNOWLEDGE	STRONGLY AGREE	STRONGLY AGREE	STRONGLY DISAGREE	STRONGLY DISAGREE	DISAGREE	2	NO	NO	NO
87	AREA 36	Lilongwe	2	14	99	99	Facility collapsed		NO	NO		PUBLIC TAP		NO		NO	1	7		0	NO	3	UNIMPROVED SANITATION	UNIMPROVED SANITATION	YES	7	FEMALE	NO NOE	CHRISTIAN	35-64	1	Less than 10,000	PRIOR KNOWLEDGE	STRONGLY DISAGREE	STRONGLY AGREE	STRONGLY AGREE	STRONGLY AGREE	STRONGLY DISAGREE	1	NO	NO	NO
88	AREA 36	Lilongwe	2	3	3	3	UNIMPROVED SANITATION		YES	YES		PUBLIC TAP		NO		YES	5	20		1	NO	1	PIT LATRINE, CEMENT FLOOR	PIT LATRINE, CEMENT FLOOR	YES	8	MALE	PRIMARY	CHRISTIAN	35-64	1	11-20000	PRIOR KNOWLEDGE	STRONGLY DISAGREE	STRONGLY AGREE	STRONGLY DISAGREE	STRONGLY AGREE	STRONGLY DISAGREE	1	NO	NO	YES
89	AREA 36	Lilongwe	2	3	3	3	UNIMPROVED SANITATION		NO	NO		PUBLIC TAP		YES		YES	6	15		1	NO	8	FOSSA ALTERNA	ECOLOGICAL SANITATION	YES	8	FEMALE	PRIMARY	CHRISTIAN	35-64	1	11-20000	PRIOR KNOWLEDGE	STRONGLY DISAGREE	STRONGLY AGREE	STRONGLY DISAGREE	STRONGLY DISAGREE	STRONGLY DISAGREE	1	NO	NO	YES
90	AREA 36	Lilongwe	2	3	3	3	UNIMPROVED SANITATION		YES	YES		PUBLIC TAP		NO		NO	1	5		4	NO	6	POUR FLUSH	FLUSHING TOILET	YES	6	MALE	SECONDARY	CHRISTIAN	15-34	4	over 80000	PRIOR KNOWLEDGE	STRONGLY AGREE	AGREE	AGREE	STRONGLY AGREE	DISAGREE	2	NO	NO	NO
91	AREA 36	Lilongwe	2	3	3	3	UNIMPROVED SANITATION		NO	YES		PUBLIC TAP		NO		YES	6	27		1	NO	3	UNIMPROVED SANITATION	UNIMPROVED SANITATION	NO	3	FEMALE	NO NOE	CHRISTIAN	35-64	1	11-20000	NO PRIOR KNOWLEDGE	STRONGLY DISAGREE	STRONGLY DISAGREE	DISAGREE	STRONGLY DISAGREE	STRONGLY DISAGREE	1	NO	NO	YES
92	AREA 36	Lilongwe	2	3	3	3	UNIMPROVED SANITATION		NO	NO		PUBLIC TAP		YES		YES	8	25		2	NO	8	FOSSA ALTERNA	ECOLOGICAL SANITATION	NO	8	MALE	PRIMARY	CHRISTIAN	35-64	3	41-60000	NO PRIOR KNOWLEDGE	STRONGLY AGREE	STRONGLY AGREE	STRONGLY DISAGREE	STRONGLY AGREE	STRONGLY DISAGREE	1	NO	NO	YES
93	AREA 36	Lilongwe	2	3	3	3	UNIMPROVED SANITATION		NO	NO		PUBLIC TAP		NO		YES	3	7		0	NO	3	UNIMPROVED SANITATION	UNIMPROVED SANITATION	NO	3	FEMALE	PRIMARY	CHRISTIAN	OVER 65	1	Less than 10,000	NO PRIOR KNOWLEDGE	STRONGLY AGREE	STRONGLY AGREE	STRONGLY DISAGREE	STRONGLY AGREE	STRONGLY DISAGREE	1	NO	NO	YES
94	AREA 36	Lilongwe	2	3	3	3	UNIMPROVED SANITATION		YES	YES		PUBLIC TAP		NO		YES	7	20		1	NO	6	POUR FLUSH	FLUSHING TOILET	YES	6	FEMALE	PRIMARY	CHRISTIAN	15-34	2	21 to 40,000	PRIOR KNOWLEDGE	STRONGLY AGREE	AGREE	STRONGLY AGREE	STRONGLY DISAGREE	STRONGLY DISAGREE	1	NO	NO	YES
95	AREA 36	Lilongwe	2	3	3	3	UNIMPROVED SANITATION		YES	YES		PUBLIC TAP		NO		YES	7	26		1	NO	8	FOSSA ALTERNA	ECOLOGICAL SANITATION	NO	8	MALE	PRIMARY	CHRISTIAN	15-34	1	11-20000	NO PRIOR KNOWLEDGE	STRONGLY DISAGREE	STRONGLY AGREE	STRONGLY DISAGREE	STRONGLY AGREE	STRONGLY DISAGREE	1	NO	NO	YES
96	AREA 36	Lilongwe	2	3	3	3	UNIMPROVED SANITATION		YES	YES		PUBLIC TAP		NO		YES	5	20		1	NO	3	UNIMPROVED SANITATION	UNIMPROVED SANITATION	NO	3	FEMALE	PRIMARY	CHRISTIAN	OVER 65	1	11-20000	NO PRIOR KNOWLEDGE	STRONGLY AGREE	STRONGLY AGREE	STRONGLY DISAGREE	STRONGLY DISAGREE	STRONGLY DISAGREE	1	NO	NO	YES
97	AREA 36	Lilongwe	2	3	3	3	UNIMPROVED SANITATION		YES	YES		PUBLIC TAP		NO		YES	4	17		0	NO	3	UNIMPROVED SANITATION	UNIMPROVED SANITATION	NO	3	MALE	PRIMARY	CHRISTIAN	35-64	1	Less than 10,000	NO PRIOR KNOWLEDGE	STRONGLY DISAGREE	STRONGLY AGREE	STRONGLY DISAGREE	STRONGLY AGREE	STRONGLY DISAGREE	1	NO	NO	YES
98	AREA 36	Lilongwe	2	3	3	3	UNIMPROVED SANITATION		YES			PIPE AT THE YARD		NO		YES	3	10		3	NO	3	UNIMPROVED SANITATION	UNIMPROVED SANITATION	NO	3	MALE	SECONDARY	CHRISTIAN	35-64	2	41-60,000	PRIOR KNOWLEDGE	STRONGLY DISAGREE	STRONGLY DISAGREE	STRONGLY DISAGREE	STRONGLY AGREE				YES	YES
99	AREA 36	Lilongwe	2	3	3	3	UNIMPROVED SANITATION		YES	YES		PUBLIC TAP		YES		YES	7	18		2	NO	1	PIT LATRINE, CEMENT FLOOR	PIT LATRINE, CEMENT FLOOR	YES	6	FEMALE	PRIMARY	CHRISTIAN	35-64	2	21 to 40,000	NO PRIOR KNOWLEDGE	AGREE	AGREE	STRONGLY DISAGREE	STRONGLY DISAGREE	STRONGLY DISAGREE	1	NO	NO	YES
100	AREA 36	Lilongwe	2	3	3	3	UNIMPROVED SANITATION		NO	NO		PIPE AT THE YARD		YES		NO	1	10		4	NO	13	SEPTIC TANK	FLUSHING TOILET	NOT SURE	13	FEMALE	SECONDARY	CHRISTIAN	35-64	1	61-80000	NO PRIOR KNOWLEDGE	STRONGLY AGREE	AGREE	STRONGLY DISAGREE	STRONGLY DISAGREE	STRONGLY AGREE	4	YES	YES	NO
101	AREA 36	Lilongwe	2	2	1	1	PIT LATRINE, CEMENT FLOOR		YES	NO		PIPE AT THE YARD		YES		YES	8	24		3	NO	1	PIT LATRINE, CEMENT FLOOR	PIT LATRINE, CEMENT FLOOR	NO	1	MALE	SECONDARY	CHRISTIAN	15-34	4	61-80000	NO PRIOR KNOWLEDGE	STRONGLY DISAGREE	STRONGLY AGREE	STRONGLY DISAGREE	STRONGLY DISAGREE	STRONGLY DISAGREE	1	YES	YES	YES
102	AREA 36	Lilongwe	2	1	1	1	PIT LATRINE, CEMENT FLOOR		YES	YES		PUBLIC TAP		NO		NO	1	6		1	NO	8	FOSSA ALTERNA	ECOLOGICAL SANITATION	NO	8	MALE	PRIMARY	CHRISTIAN	OVER 65	1	11-20000	PRIOR KNOWLEDGE	STRONGLY DISAGREE	STRONGLY DISAGREE	STRONGLY DISAGREE	STRONGLY DISAGREE	DISAGREE	2	NO	NO	NO
103	AREA 36	Lilongwe	2	3	3	3	UNIMPROVED SANITATION		YES	YES		PUBLIC TAP		NO		NO	1	5		2	NO	11	EMPTY CURRENT PIT LATRINE	PIT EMPTYING	YES	6	MALE	PRIMARY	CHRISTIAN	35-64	1	41-60,000	NO PRIOR KNOWLEDGE	STRONGLY DISAGREE	STRONGLY DISAGREE	STRONGLY DISAGREE	STRONGLY DISAGREE	STRONGLY AGREE	4	YES	NO	NO
104	AREA 36	Lilongwe	2	3	3	3	UNIMPROVED SANITATION		YES	YES		PUBLIC TAP		NO		NO	1	5		0	NO	3	UNIMPROVED SANITATION	UNIMPROVED SANITATION	NO	3	MALE	PRIMARY	MOSLEM	15-34	1	Less than 10,000	NO PRIOR KNOWLEDGE	STRONGLY AGREE	STRONGLY AGREE	STRONGLY DISAGREE	STRONGLY DISAGREE	STRONGLY DISAGREE	1	NO	NO	NO
105	AREA 36	Lilongwe	2	5	5	5	LINED PIT LATRINE, CEMENT FLOOR		NO	NO		PUBLIC TAP		YES		YES	4	18		1	NO	11	EMPTY CURRENT PIT LATRINE	PIT EMPTYING	NO	11	MALE	PRIMARY	CHRISTIAN	35-64	2	21 to 40,000	NO PRIOR KNOWLEDGE	AGREE	STRONGLY AGREE	STRONGLY DISAGREE	STRONGLY AGREE	STRONGLY DISAGREE	1	YES	YES	YES
106	AREA 36	Lilongwe	2	3	3	3	UNIMPROVED SANITATION		NO	NO		PUBLIC TAP		NO		NO	1	6		1	NO	1	PIT LATRINE, CEMENT FLOOR	PIT LATRINE, CEMENT FLOOR	NO	1	FEMALE	NO NOE	CHRISTIAN	35-64	1	11-20000	NO PRIOR KNOWLEDGE	STRONGLY AGREE	STRONGLY AGREE	STRONGLY DISAGREE	STRONGLY AGREE	STRONGLY DISAGREE	1	YES	NO	NO
107	AREA 36	Lilongwe	2	3	3	3	UNIMPROVED SANITATION		NO	NO		PUBLIC TAP		YES		YES	3	8		1	NO	1	PIT LATRINE, CEMENT FLOOR	PIT LATRINE, CEMENT FLOOR	YES	8	FEMALE	SECONDARY	MOSLEM	35-64	2	21 to 40,000	NO PRIOR KNOWLEDGE	STRONGLY DISAGREE	STRONGLY AGREE	STRONGLY DISAGREE	STRONGLY AGREE	STRONGLY DISAGREE	1	NO	NO	YES
108	AREA 36	Lilongwe	2	2	1	1	PIT LATRINE, CEMENT FLOOR		YES	YES		PUBLIC TAP		NO		YES	2	6		4	NO	6	POUR FLUSH	FLUSHING TOILET	YES	6	MALE	PRIMARY	MOSLEM	15-34	4	over 80000	NO PRIOR KNOWLEDGE	STRONGLY DISAGREE	STRONGLY AGREE	STRONGLY DISAGREE	STRONGLY DISAGREE	STRONGLY AGREE	4	YES	NO	YES
109	AREA 36	Lilongwe	2	3	3	3	UNIMPROVED SANITATION		YES	YES		PIPE AT THE YARD		NO		NO	1	9		4	NO	1	PIT LATRINE, CEMENT FLOOR	PIT LATRINE, CEMENT FLOOR	YES	8	MALE	PRIMARY	MOSLEM	35-64	1	over 80000	NO PRIOR KNOWLEDGE	STRONGLY DISAGREE	STRONGLY DISAGREE	STRONGLY DISAGREE	STRONGLY AGREE	STRONGLY AGREE	4	NO	NO	NO
110	AREA 36	Lilongwe	2	3	3	3	UNIMPROVED SANITATION		YES	YES		PUBLIC TAP		NO		YES	3	18		1	NO	3	UNIMPROVED SANITATION	UNIMPROVED SANITATION	NO	3	MALE	PRIMARY	CHRISTIAN	35-64	2	21 to 40,000	PRIOR KNOWLEDGE	STRONGLY DISAGREE	STRONGLY DISAGREE	STRONGLY DISAGREE	STRONGLY DISAGREE	STRONGLY DISAGREE	1	NO	NO	YES
111	AREA 36	Lilongwe	2	3	3	3	UNIMPROVED SANITATION		YES	NO		PUBLIC TAP		NO		YES	7	26		2	NO	1	PIT LATRINE, CEMENT FLOOR	PIT LATRINE, CEMENT FLOOR	NOT SURE	1	MALE	SECONDARY	CHRISTIAN	35-64	1	21 to 40,000	PRIOR KNOWLEDGE	STRONGLY AGREE	STRONGLY AGREE	STRONGLY DISAGREE	STRONGLY DISAGREE	STRONGLY AGREE	4	NO	NO	YES
112	AREA 36	Lilongwe	2	8	78	8	FOSSA ALTERNA		YES	YES		PUBLIC TAP		NO		YES	3	16		2	NO	11	EMPTY CURRENT PIT LATRINE	PIT EMPTYING	NO	11	MALE	PRIMARY	CHRISTIAN	35-64	3	21 to 40,000	PRIOR KNOWLEDGE	STRONGLY AGREE	STRONGLY DISAGREE	STRONGLY DISAGREE	STRONGLY DISAGREE			NO	YES	YES
113	AREA 36	Lilongwe	2	3	3	3	UNIMPROVED SANITATION		YES	YES		PUBLIC TAP		YES		YES	3	9		1	NO	3	UNIMPROVED SANITATION	UNIMPROVED SANITATION	YES	8	MALE	PRIMARY	CHRISTIAN	15-34	1	21 to 40,000	PRIOR KNOWLEDGE	STRONGLY DISAGREE	STRONGLY AGREE	STRONGLY DISAGREE	STRONGLY DISAGREE	AGREE	3	NO	NO	YES
114	AREA 36	Lilongwe	2	3	3	3	UNIMPROVED SANITATION		YES	YES		PUBLIC TAP		NO		NO	1	3		1	NO	3	UNIMPROVED SANITATION	UNIMPROVED SANITATION	NO	3	MALE	PRIMARY	CHRISTIAN	35-64	2	21 to 40,000	PRIOR KNOWLEDGE	STRONGLY DISAGREE	STRONGLY DISAGREE	STRONGLY DISAGREE	STRONGLY DISAGREE	STRONGLY DISAGREE	1	NO	NO	NO
197	BIWI	Lilongwe	2	5	5	5	LINED PIT LATRINE, CEMENT FLOOR		YES	YES		PIPE AT THE YARD		NO		YES	3	10		1	NO	5	LINED PIT LATRINE	LINED PIT LATRINE, CEMENT FLOOR	YES	7	MALE	SECONDARY	CHRISTIAN	OVER 65	1	11-20000	PRIOR KNOWLEDGE	STRONGLY DISAGREE	STRONGLY DISAGREE	STRONGLY DISAGREE	STRONGLY DISAGREE	DISAGREE	2	NO	YES	YES
198	BIWI	Lilongwe	2	1	1	1	PIT LATRINE, CEMENT FLOOR		NO	NO		PIPE AT THE YARD		NO		YES	3	10		1	NO	6	POUR FLUSH	FLUSHING TOILET	YES	6	MALE	SECONDARY	CHRISTIAN	35-64	1	11-20000	NO PRIOR KNOWLEDGE	STRONGLY DISAGREE	STRONGLY DISAGREE	STRONGLY DISAGREE	STRONGLY DISAGREE	STRONGLY DISAGREE	1	YES	YES	YES
199	BIWI	Lilongwe	2	5	5	5	LINED PIT LATRINE, CEMENT FLOOR		YES	NO		PIPE AT THE YARD		NO		YES	3	12		2	NO	5	LINED PIT LATRINE	LINED PIT LATRINE, CEMENT FLOOR	YES	5	MALE	COLEEGE	CHRISTIAN	35-64	3	41-60000		STRONGLY DISAGREE	STRONGLY DISAGREE	STRONGLY DISAGREE	STRONGLY DISAGREE	STRONGLY DISAGREE	1	YES	YES	YES
200	BIWI	Lilongwe	2	5	5	5	LINED PIT LATRINE, CEMENT FLOOR		YES	NO		PIPE AT THE YARD		NO		YES	3	5		1	NO	7	URINE DIVERTING TOILET	ECOLOGICAL SANITATION	YES	7	MALE	SECONDARY	CHRISTIAN	35-64	2	21 to 40,000	PRIOR KNOWLEDGE	STRONGLY AGREE	STRONGLY AGREE	STRONGLY DISAGREE	STRONGLY AGREE	STRONGLY DISAGREE	1	YES	YES	YES
201	BIWI	Lilongwe	2	1	1	1	PIT LATRINE, CEMENT FLOOR		NO	NO		PIPE AT THE YARD		NO		YES	7	21		1	NO	1	PIT LATRINE, CEMENT FLOOR	PIT LATRINE, CEMENT FLOOR	YES	6	FEMALE	PRIMARY	CHRISTIAN	OVER 65	2	21 to 40,000	PRIOR KNOWLEDGE	STRONGLY AGREE	STRONGLY AGREE	STRONGLY DISAGREE	STRONGLY DISAGREE	STRONGLY DISAGREE	1	NO	YES	YES
202	BIWI	Lilongwe	2	5	5	5	LINED PIT LATRINE, CEMENT FLOOR		YES	YES		PIPE AT THE YARD		YES		YES	2	13		2	NO	11	EMPTY CURRENT PIT LATRINE	PIT EMPTYING	NO	11	MALE	PRIMARY	CHRISTIAN	OVER 65	3	41-60000	NO PRIOR KNOWLEDGE	STRONGLY DISAGREE	STRONGLY DISAGREE	STRONGLY DISAGREE	STRONGLY DISAGREE	DISAGREE	2	YES	YES	NO
203	BIWI	Lilongwe	2	1	1	1	PIT LATRINE, CEMENT FLOOR		NO	NO		PIPE AT THE YARD		NO		YES	3	19		3	NO	13	SEPTIC TANK	FLUSHING TOILET	YES	13	MALE	PRIMARY	CHRISTIAN	OVER 65	1	61-80000	NO PRIOR KNOWLEDGE	STRONGLY DISAGREE	STRONGLY AGREE	STRONGLY DISAGREE	STRONGLY DISAGREE	STRONGLY AGREE	4	NO	YES	YES
204	BIWI	Lilongwe	2	5	5	5	LINED PIT LATRINE, CEMENT FLOOR		NO	NO		PIPE AT THE YARD		NO		YES	5	17		2	NO	5	LINED PIT LATRINE	LINED PIT LATRINE, CEMENT FLOOR	NO	5	FEMALE	PRIMARY	CHRISTIAN	35-64	3	41-60000	NO PRIOR KNOWLEDGE	AGREE	STRONGLY DISAGREE	STRONGLY DISAGREE	STRONGLY DISAGREE	STRONGLY DISAGREE	1	YES	YES	YES
205	BIWI	Lilongwe	2	1	1	1	PIT LATRINE, CEMENT FLOOR		YES	YES		PIPE AT THE YARD		NO		YES	2	10		2	NO	1	PIT LATRINE, CEMENT FLOOR	PIT LATRINE, CEMENT FLOOR	NO	1	MALE	PRIMARY	CHRISTIAN	35-64	3	41-60000	NO PRIOR KNOWLEDGE	STRONGLY DISAGREE	STRONGLY DISAGREE	STRONGLY DISAGREE	STRONGLY DISAGREE	STRONGLY DISAGREE	1	YES	YES	NO
206	BIWI	Lilongwe	2	3	3	3	UNIMPROVED SANITATION		YES	YES		PIPE AT THE YARD		NO		YES	3	7		1	NO	5	LINED PIT LATRINE	LINED PIT LATRINE, CEMENT FLOOR	YES	5	MALE	PRIMARY	CHRISTIAN	OVER 65	2	21 to 40,000	NO PRIOR KNOWLEDGE	STRONGLY AGREE	STRONGLY DISAGREE	STRONGLY DISAGREE	STRONGLY DISAGREE	STRONGLY DISAGREE	1	YES	NO	YES
207	BIWI	Lilongwe	2	5	5	5	LINED PIT LATRINE, CEMENT FLOOR		YES	YES		PUBLIC TAP		NO		YES	8	31		1	NO	11	EMPTY CURRENT PIT LATRINE	PIT EMPTYING	NO	11	FEMALE	PRIMARY	CHRISTIAN	35-64	2	21 to 40,000	PRIOR KNOWLEDGE	STRONGLY AGREE	STRONGLY DISAGREE	STRONGLY DISAGREE	STRONGLY AGREE	STRONGLY DISAGREE	1	NO	NO	YES
208	BIWI	Lilongwe	2	5	5	5	LINED PIT LATRINE, CEMENT FLOOR		YES	YES		PIPE AT THE YARD		NO		NO	1	9		2	NO	5	LINED PIT LATRINE	LINED PIT LATRINE, CEMENT FLOOR	NO	5	MALE	SECONDARY	CHRISTIAN	OVER 65	3	41-60000	PRIOR KNOWLEDGE	STRONGLY DISAGREE	STRONGLY DISAGREE	STRONGLY DISAGREE	STRONGLY DISAGREE	STRONGLY DISAGREE	1	YES	YES	NO
209	BIWI	Lilongwe	2	3	3	3	UNIMPROVED SANITATION		NO	NO		PIPE AT THE YARD		NO		YES	5	15		4	NO	1	PIT LATRINE, CEMENT FLOOR	PIT LATRINE, CEMENT FLOOR	YES	7	MALE	SECONDARY	CHRISTIAN	35-64	4	over 80000	PRIOR KNOWLEDGE	STRONGLY AGREE	STRONGLY DISAGREE	STRONGLY DISAGREE	STRONGLY DISAGREE	STRONGLY DISAGREE	1	YES	YES	YES
210	BIWI	Lilongwe	2	1	1	1	PIT LATRINE, CEMENT FLOOR		YES	YES		PIPE AT THE YARD	1	NO		YES	3	12		1	NO	5	LINED PIT LATRINE	LINED PIT LATRINE, CEMENT FLOOR	NO	5	FEMALE	NO NOE	CHRISTIAN	OVER 65	2	21 to 40,000	NO PRIOR KNOWLEDGE	STRONGLY DISAGREE	STRONGLY DISAGREE	STRONGLY DISAGREE	STRONGLY DISAGREE	STRONGLY DISAGREE	1	NO	NO	YES
211	BIWI	Lilongwe	2	1	1	1	PIT LATRINE, CEMENT FLOOR		NO	NO		PIPE AT THE YARD		YES		YES	5	12		2	NO	1	PIT LATRINE, CEMENT FLOOR	PIT LATRINE, CEMENT FLOOR	NO	1	MALE	SECONDARY	CHRISTIAN	35-64	2	21 to 40,000	NO PRIOR KNOWLEDGE	STRONGLY DISAGREE	STRONGLY DISAGREE	STRONGLY DISAGREE	STRONGLY AGREE	STRONGLY DISAGREE	1	YES	YES	YES
212	BIWI	Lilongwe	2	3	3	3	UNIMPROVED SANITATION		YES	YES		PUBLIC TAP		NO		YES	3	8		0	NO	3	UNIMPROVED SANITATION	UNIMPROVED SANITATION	NO	3	MALE	PRIMARY	MOSLEM	35-64	1	Less than 10,000	NO PRIOR KNOWLEDGE	AGREE	STRONGLY DISAGREE	STRONGLY DISAGREE	STRONGLY AGREE	STRONGLY DISAGREE	1	NO	NO	YES
213	BIWI	Lilongwe	2	5	5	5	LINED PIT LATRINE, CEMENT FLOOR		NO	NO		PIPE AT THE YARD		NO		YES	4	11		4	NO	7	URINE DIVERTING TOILET	ECOLOGICAL SANITATION	YES	7	MALE	COLEEGE	CHRISTIAN	35-64	1	over 80000	NO PRIOR KNOWLEDGE	AGREE	STRONGLY DISAGREE	STRONGLY DISAGREE	STRONGLY DISAGREE	STRONGLY AGREE	4	YES	YES	YES
214	BIWI	Lilongwe	2	1	1	1	PIT LATRINE, CEMENT FLOOR		YES	YES		PIPE AT THE YARD		NO		YES	4	15		4	NO	8	FOSSA ALTERNA	ECOLOGICAL SANITATION	YES	8	MALE	SECONDARY	CHRISTIAN	15-34	4	over 80000	NO PRIOR KNOWLEDGE	AGREE	STRONGLY DISAGREE	STRONGLY DISAGREE	STRONGLY AGREE	STRONGLY AGREE	4	NO	NO	YES
215	BIWI	Lilongwe	2	14	99	99	Facility collapsed		NO	NO		PIPE AT THE YARD		NO		YES	3	15		4	NO	8	FOSSA ALTERNA	ECOLOGICAL SANITATION	NO	8	MALE	PRIMARY	CHRISTIAN	35-64	4	over 80000	NO PRIOR KNOWLEDGE	STRONGLY AGREE	STRONGLY DISAGREE	STRONGLY DISAGREE	STRONGLY AGREE	STRONGLY DISAGREE	1	YES	YES	YES
216	BIWI	Lilongwe	2	1	1	1	PIT LATRINE, CEMENT FLOOR		YES	YES		PIPE AT THE YARD		NO		YES	2	10		4	NO	1	PIT LATRINE, CEMENT FLOOR	PIT LATRINE, CEMENT FLOOR	NO	1	MALE	PRIMARY	CHRISTIAN	35-64	4	over 80000	NO PRIOR KNOWLEDGE	STRONGLY DISAGREE	STRONGLY DISAGREE	STRONGLY DISAGREE	STRONGLY DISAGREE	STRONGLY DISAGREE	1	YES	NO	YES
217	BIWI	Lilongwe	2	1	1	1	PIT LATRINE, CEMENT FLOOR		YES	YES		PIPE AT THE YARD		NO		YES	3	10		1	NO	5	LINED PIT LATRINE	LINED PIT LATRINE, CEMENT FLOOR	YES	5	FEMALE	SECONDARY	CHRISTIAN	OVER 65	1	11-20000	PRIOR KNOWLEDGE	STRONGLY DISAGREE	STRONGLY DISAGREE	STRONGLY DISAGREE	AGREE	STRONGLY DISAGREE	1	NO	YES	YES
218	BIWI	Lilongwe	2	1	1	1	PIT LATRINE, CEMENT FLOOR		YES	YES		PIPE AT THE YARD		NO		YES	2	4		3	NO	1	PIT LATRINE, CEMENT FLOOR	PIT LATRINE, CEMENT FLOOR	NO	1	MALE	SECONDARY	CHRISTIAN	35-64	3	41-60000	NO PRIOR KNOWLEDGE	STRONGLY DISAGREE	STRONGLY DISAGREE	STRONGLY DISAGREE	STRONGLY AGREE	STRONGLY DISAGREE	1	YES	NO	YES
219	BIWI	Lilongwe	2	1	1	1	PIT LATRINE, CEMENT FLOOR		YES	YES		PIPE AT THE YARD		NO		NO	5	21		1	NO	1	PIT LATRINE, CEMENT FLOOR	PIT LATRINE, CEMENT FLOOR	NO	1	MALE	SECONDARY	CHRISTIAN	15-34	2	21 to 40,000	PRIOR KNOWLEDGE	STRONGLY DISAGREE	STRONGLY DISAGREE	STRONGLY DISAGREE	STRONGLY DISAGREE	STRONGLY DISAGREE	1	YES	YES	YES
220	BIWI	Lilongwe	2	1	1	1	PIT LATRINE, CEMENT FLOOR		YES	YES		PIPE AT THE YARD		YES		YES	3	15		1	NO	1	PIT LATRINE, CEMENT FLOOR	PIT LATRINE, CEMENT FLOOR	YES	1	MALE	SECONDARY	CHRISTIAN	35-64	1	11-20000	NO PRIOR KNOWLEDGE	STRONGLY DISAGREE	AGREE	STRONGLY DISAGREE	DIAGREE	STRONGLY DISAGREE	1	YES	YES	YES
221	BIWI	Lilongwe	2	3	3	3	UNIMPROVED SANITATION		YES	YES		PUBLIC TAP		NO		NO	1	1		2	NO	5	LINED PIT LATRINE	LINED PIT LATRINE, CEMENT FLOOR	NOT SURE	5	MALE	SECONDARY	CHRISTIAN	15-34	1	21 to 40,000	PRIOR KNOWLEDGE	STRONGLY DISAGREE	STRONGLY DISAGREE	STRONGLY DISAGREE	STRONGLY DISAGREE	STRONGLY AGREE	4	NO		NO
222	BIWI	Lilongwe	2	3	3	3	UNIMPROVED SANITATION		YES	YES		PIPE AT THE YARD		NO		YES	3	8		2	NO	3	UNIMPROVED SANITATION	UNIMPROVED SANITATION	NO	3	MALE	SECONDARY	CHRISTIAN	35-64	3	41-60000	PRIOR KNOWLEDGE	STRONGLY AGREE	STRONGLY AGREE	STRONGLY DISAGREE	STRONGLY DISAGREE	STRONGLY DISAGREE	1	YES	YES	YES
223	BIWI	Lilongwe	2	1	1	1	PIT LATRINE, CEMENT FLOOR		NO	NO		PIPE AT THE YARD		YES		YES	10	32		3	NO	1	PIT LATRINE, CEMENT FLOOR	PIT LATRINE, CEMENT FLOOR	YES	8	MALE	SECONDARY	CHRISTIAN	15-34	3	41-60000	PRIOR KNOWLEDGE	STRONGLY DISAGREE	STRONGLY DISAGREE	STRONGLY DISAGREE	STRONGLY AGREE	STRONGLY DISAGREE	1	YES	YES	YES
224	BIWI	Lilongwe	2	1	1	1	PIT LATRINE, CEMENT FLOOR		YES	YES		PIPE AT THE YARD		NO		YES	2	8		4	NO	6	POUR FLUSH	FLUSHING TOILET	YES	6	MALE	PRIMARY	CHRISTIAN	35-64	4	over 80000	PRIOR KNOWLEDGE	STRONGLY AGREE	STRONGLY DISAGREE	STRONGLY DISAGREE	STRONGLY AGREE	STRONGLY DISAGREE	1	YES	YES	NO
225	BIWI	Lilongwe	2	1	1	1	PIT LATRINE, CEMENT FLOOR		NO	NO		PIPE AT THE YARD		NO		YES	3	13		2	NO	11	EMPTY CURRENT PIT LATRINE	PIT EMPTYING	YES	5	FEMALE	SECONDARY	CHRISTIAN	35-64	2	21 to 40,000	PRIOR KNOWLEDGE	STRONGLY DISAGREE	STRONGLY AGREE	STRONGLY DISAGREE	STRONGLY AGREE	STRONGLY DISAGREE	1	YES	YES	YES
226	BIWI	Lilongwe	2	1	1	1	PIT LATRINE, CEMENT FLOOR		YES	YES		PIPE AT THE YARD		NO		YES	4	12		1	NO	1	PIT LATRINE, CEMENT FLOOR	PIT LATRINE, CEMENT FLOOR	YES	1	MALE	SECONDARY	CHRISTIAN	35-64	2	21 to 40,000	PRIOR KNOWLEDGE	STRONGLY DISAGREE	STRONGLY DISAGREE	STRONGLY DISAGREE	STRONGLY AGREE	STRONGLY DISAGREE	1	YES	NO	YES
227	BIWI	Lilongwe	2	1	1	1	PIT LATRINE, CEMENT FLOOR		YES	YES		PIPE AT THE YARD		YES		YES	6	20		2	NO	5	LINED PIT LATRINE	LINED PIT LATRINE, CEMENT FLOOR	YES	5	MALE	PRIMARY	CHRISTIAN	OVER 65	2	21 to 40,000	PRIOR KNOWLEDGE	STRONGLY AGREE	STRONGLY DISAGREE	STRONGLY DISAGREE	STRONGLY DISAGREE	STRONGLY DISAGREE	1	YES	YES	YES
228	BIWI	Lilongwe	2	5	5	5	LINED PIT LATRINE, CEMENT FLOOR		YES	YES		PIPE AT THE YARD		NO		YES	3	9		1	NO	5	LINED PIT LATRINE	LINED PIT LATRINE, CEMENT FLOOR	YES	5	MALE	SECONDARY	CHRISTIAN	35-64	2	21 to 40,000	NO PRIOR KNOWLEDGE	STRONGLY AGREE	STRONGLY DISAGREE	STRONGLY DISAGREE	STRONGLY DISAGREE	STRONGLY DISAGREE	1	YES	YES	YES
229	BIWI	Lilongwe	2	5	5	5	LINED PIT LATRINE, CEMENT FLOOR		YES	YES		PIPE AT THE YARD		NO		NO	1	5		1	NO	7	URINE DIVERTING TOILET	ECOLOGICAL SANITATION	YES	7	MALE	SECONDARY	CHRISTIAN	35-64	1	11-20000	PRIOR KNOWLEDGE	STRONGLY DISAGREE	STRONGLY DISAGREE	STRONGLY DISAGREE	STRONGLY DISAGREE	DISAGREE	2	YES	YES	NO
230	BIWI	Lilongwe	2	5	5	5	LINED PIT LATRINE, CEMENT FLOOR		NO	NO		PIPE AT THE YARD		NO		NO	1	7		2	NO	5	LINED PIT LATRINE	LINED PIT LATRINE, CEMENT FLOOR	NO	5	MALE	PRIMARY	CHRISTIAN	35-64	2	21 to 40,000	NO PRIOR KNOWLEDGE	AGREE	STRONGLY DISAGREE	STRONGLY DISAGREE	AGREE	STRONGLY DISAGREE	1	NO	YES	NO
231	BIWI	Lilongwe	2	5	5	5	LINED PIT LATRINE, CEMENT FLOOR		YES	YES		PIPE AT THE YARD		NO		NO	1	6		4	NO	6	POUR FLUSH	FLUSHING TOILET	YES	6	MALE	SECONDARY	CHRISTIAN	35-64	2	over 80000	PRIOR KNOWLEDGE	STRONGLY AGREE	STRONGLY DISAGREE	STRONGLY DISAGREE	STRONGLY DISAGREE	STRONGLY AGREE	4	YES	YES	NO
232	BIWI	Lilongwe	2	2	1	1	PIT LATRINE, CEMENT FLOOR		YES	YES		PIPE AT THE YARD		NO		YES	2	5		2	NO	7	URINE DIVERTING TOILET	ECOLOGICAL SANITATION	YES	7	MALE	COLEEGE	CHRISTIAN	35-64	3	41-60000	PRIOR KNOWLEDGE	STRONGLY AGREE	STRONGLY AGREE	STRONGLY DISAGREE	STRONGLY DISAGREE	STRONGLY DISAGREE	1	YES	YES	NO
233	BIWI	Lilongwe	2	2	1	1	PIT LATRINE, CEMENT FLOOR		YES	YES		PIPE AT THE YARD		YES		YES	3	12		1	NO	13	SEPTIC TANK	FLUSHING TOILET	NOT SURE	13	MALE	NO NOE	CHRISTIAN	OVER 65	1	21 to 40,000	NO PRIOR KNOWLEDGE	STRONGLY DISAGREE	STRONGLY DISAGREE	STRONGLY DISAGREE	STRONGLY DISAGREE	AGREE	3	YES	YES	YES
234	AREA 23	Lilongwe	2	1	1	1	PIT LATRINE, CEMENT FLOOR		YES	YES		PUBLIC TAP		NO		YES	3	12		1	NO	1	PIT LATRINE, CEMENT FLOOR	PIT LATRINE, CEMENT FLOOR	NO	1	MALE	SECONDARY	CHRISTIAN	15-34	2	21 to 40,000	PRIOR KNOWLEDGE	STRONGLY DISAGREE	STRONGLY DISAGREE	STRONGLY DISAGREE	STRONGLY DISAGREE	STRONGLY DISAGREE	1	NO	NO	YES
235	AREA 23	Lilongwe	2	1	1	1	PIT LATRINE, CEMENT FLOOR		NO	NO		PIPE AT THE YARD		NO		YES	4	10		4	NO	5	LINED PIT LATRINE	LINED PIT LATRINE, CEMENT FLOOR	YES	5	MALE	COLEEGE	CHRISTIAN	35-64	1	over 80000	PRIOR KNOWLEDGE	STRONGLY DISAGREE	AGREE	STRONGLY DISAGREE	STRONGLY DISAGREE	STRONGLY AGREE	4	YES	YES	YES
236	AREA 23	Lilongwe	2	1	1	1	PIT LATRINE, CEMENT FLOOR		YES	YES		PUBLIC TAP		NO		YES	2	7		1	NO	1	PIT LATRINE, CEMENT FLOOR	PIT LATRINE, CEMENT FLOOR	NO	1	MALE	PRIMARY	CHRISTIAN	35-64	1	11-20000	NO PRIOR KNOWLEDGE	STRONGLY DISAGREE	AGREE	STRONGLY DISAGREE	STRONGLY DISAGREE	STRONGLY DISAGREE	1	NO	NO	YES
237	AREA 23	Lilongwe	2	1	1	1	PIT LATRINE, CEMENT FLOOR		YES	YES		PIPE AT THE YARD		NO		YES	3	14		1	NO	1	PIT LATRINE, CEMENT FLOOR	PIT LATRINE, CEMENT FLOOR	YES	6	MALE	SECONDARY	CHRISTIAN	OVER 65	1	11-20000	PRIOR KNOWLEDGE	STRONGLY DISAGREE	AGREE	STRONGLY DISAGREE	STRONGLY AGREE	STRONGLY DISAGREE	1	YES	YES	YES
238	AREA 23	Lilongwe	2	7	78	7	URINE DIVERTING TOILET		YES	YES		PIPE AT THE YARD		YES		YES	3	11		4	NO	11	EMPTY CURRENT PIT LATRINE	PIT EMPTYING	NO	11	MALE	SECONDARY	CHRISTIAN	35-64	0	over 80000	PRIOR KNOWLEDGE	STRONGLY DISAGREE	AGREE	STRONGLY DISAGREE	STRONGLY DISAGREE			YES	YES	YES
239	AREA 23	Lilongwe	2	3	3	3	UNIMPROVED SANITATION		YES	YES		PUBLIC TAP		NO		NO	1	10		1	NO	3	UNIMPROVED SANITATION	UNIMPROVED SANITATION	NO	3	MALE	PRIMARY	CHRISTIAN	35-64	2	21 to 40,000	NO PRIOR KNOWLEDGE	STRONGLY DISAGREE	STRONGLY AGREE	STRONGLY DISAGREE	STRONGLY DISAGREE	STRONGLY DISAGREE	1	NO	NO	NO
240	AREA 23	Lilongwe	2	1	1	1	PIT LATRINE, CEMENT FLOOR		YES	YES		PIPE AT THE YARD		NO		NO	1	6		2	NO	1	PIT LATRINE, CEMENT FLOOR	PIT LATRINE, CEMENT FLOOR	NO	1	MALE	COLEEGE	CHRISTIAN	35-64	3	41-60000	PRIOR KNOWLEDGE	STRONGLY DISAGREE	STRONGLY DISAGREE	STRONGLY DISAGREE	STRONGLY DISAGREE	STRONGLY DISAGREE	1	YES	YES	NO
241	AREA 23	Lilongwe	2	1	1	1	PIT LATRINE, CEMENT FLOOR		NO	NO		PIPE AT THE YARD		NO		YES	4	15		2	NO	7	URINE DIVERTING TOILET	ECOLOGICAL SANITATION	YES	7	MALE	SECONDARY	CHRISTIAN	35-64	1	21 to 40,000	PRIOR KNOWLEDGE	STRONGLY DISAGREE	STRONGLY AGREE	STRONGLY DISAGREE	STRONGLY AGREE	STRONGLY AGREE	4	YES	YES	YES
242	AREA 23	Lilongwe	2	1	1	1	PIT LATRINE, CEMENT FLOOR		YES	YES		PUBLIC TAP		NO		NO	1	6		0	NO	1	PIT LATRINE, CEMENT FLOOR	PIT LATRINE, CEMENT FLOOR	NO	1	FEMALE	PRIMARY	CHRISTIAN	15-34	1	Less than 10,000	NO PRIOR KNOWLEDGE	STRONGLY DISAGREE	STRONGLY DISAGREE	STRONGLY DISAGREE	STRONGLY DISAGREE	STRONGLY DISAGREE	1	NO	NO	NO
243	AREA 23	Lilongwe	2	2	1	1	PIT LATRINE, CEMENT FLOOR		YES	YES		PUBLIC TAP	1	NO		NO	1	6		4	NO	7	URINE DIVERTING TOILET	ECOLOGICAL SANITATION	YES	7	MALE	COLEEGE	CHRISTIAN	35-64	1	over 80000	PRIOR KNOWLEDGE	STRONGLY DISAGREE	STRONGLY AGREE	STRONGLY DISAGREE	STRONGLY DISAGREE	STRONGLY AGREE	4	NO		NO
244	AREA 23	Lilongwe	2	3	3	3	UNIMPROVED SANITATION		YES	YES		PUBLIC TAP		NO		YES	3	10		2	NO	3	UNIMPROVED SANITATION	UNIMPROVED SANITATION	YES	8	MALE	SECONDARY	CHRISTIAN	35-64	3	41-60000	PRIOR KNOWLEDGE	STRONGLY DISAGREE	STRONGLY AGREE	STRONGLY DISAGREE	STRONGLY DISAGREE	STRONGLY DISAGREE	1	NO	NO	YES
245	AREA 23	Lilongwe	2	1	1	1	PIT LATRINE, CEMENT FLOOR		YES	NO		PIPE AT THE YARD		YES		YES	4	17		4	NO	11	EMPTY CURRENT PIT LATRINE	PIT EMPTYING	no	11	MALE	SECONDARY	CHRISTIAN	35-64	4	over 80000	PRIOR KNOWLEDGE	STRONGLY DISAGREE	STRONGLY DISAGREE	STRONGLY DISAGREE	STRONGLY AGREE	STRONGLY DISAGREE	1	YES	YES	YES
246	AREA 23	Lilongwe	2	1	1	1	PIT LATRINE, CEMENT FLOOR		YES	NO		PUBLIC TAP		NO		YES	3	13		1	NO	1	PIT LATRINE, CEMENT FLOOR	PIT LATRINE, CEMENT FLOOR	NO	1	MALE	PRIMARY	CHRISTIAN	35-64	2	21 to 40,000	PRIOR KNOWLEDGE	STRONGLY DISAGREE	AGREE	STRONGLY DISAGREE	STRONGLY AGREE	STRONGLY DISAGREE	1	NO	NO	YES
247	AREA 23	Lilongwe	2	1	1	1	PIT LATRINE, CEMENT FLOOR		NO	NO		PIPE AT THE YARD		NO		YES	4	13		2	NO	1	PIT LATRINE, CEMENT FLOOR	PIT LATRINE, CEMENT FLOOR	YES	8	FEMALE	SECONDARY	CHRISTIAN	35-64	2	21 to 40,000	PRIOR KNOWLEDGE	STRONGLY DISAGREE	STRONGLY AGREE	STRONGLY DISAGREE	STRONGLY DISAGREE	STRONGLY DISAGREE	1	NO	YES	YES
248	AREA 23	Lilongwe	2	2	1	1	PIT LATRINE, CEMENT FLOOR		YES	YES		PIPE AT THE YARD		NO		NO	1	5		1	NO	1	PIT LATRINE, CEMENT FLOOR	PIT LATRINE, CEMENT FLOOR	NO	1	MALE	SECONDARY	CHRISTIAN	35-64	1	11-20000	PRIOR KNOWLEDGE	STRONGLY DISAGREE	STRONGLY DISAGREE	STRONGLY DISAGREE	STRONGLY DISAGREE	STRONGLY DISAGREE	1	YES	YES	NO
249	AREA 23	Lilongwe	2	1	1	1	PIT LATRINE, CEMENT FLOOR		YES	YES		PIPE AT THE YARD		NO		YES	2	8		3	NO	7	URINE DIVERTING TOILET	ECOLOGICAL SANITATION	YES	7	MALE	SECONDARY	CHRISTIAN	15-34	2	61-80000	PRIOR KNOWLEDGE	STRONGLY DISAGREE	STRONGLY DISAGREE	STRONGLY DISAGREE	AGREE	AGREE	3	YES	YES	YES
250	AREA 23	Lilongwe	2	1	1	1	PIT LATRINE, CEMENT FLOOR		YES	YES		PIPE AT THE YARD		YES		NO	1	14		3	NO	1	PIT LATRINE, CEMENT FLOOR	PIT LATRINE, CEMENT FLOOR	YES	8	FEMALE	SECONDARY	MOSLEM	35-64	4	61-80000	PRIOR KNOWLEDGE	STRONGLY DISAGREE	AGREE	STRONGLY DISAGREE	STRONGLY DISAGREE	STRONGLY DISAGREE	1	YES	YES	NO
251	AREA 23	Lilongwe	2	1	1	1	PIT LATRINE, CEMENT FLOOR		YES	YES		PUBLIC TAP		NO		YES	4	13		1	NO	1	PIT LATRINE, CEMENT FLOOR	PIT LATRINE, CEMENT FLOOR	YES	8	MALE	SECONDARY	CHRISTIAN	15-34	2	21 to 40,000	PRIOR KNOWLEDGE	STRONGLY DISAGREE	STRONGLY AGREE	STRONGLY DISAGREE	STRONGLY DISAGREE	STRONGLY DISAGREE	1	NO	YES	YES
252	AREA 23	Lilongwe	2	1	1	1	PIT LATRINE, CEMENT FLOOR		NO	NO		PUBLIC TAP		NO		YES	6	23		2	NO	1	PIT LATRINE, CEMENT FLOOR	PIT LATRINE, CEMENT FLOOR	YES	8	MALE	SECONDARY	CHRISTIAN	35-64	2	21 to 40,000	PRIOR KNOWLEDGE	STRONGLY DISAGREE	STRONGLY AGREE	STRONGLY DISAGREE	STRONGLY AGREE	STRONGLY DISAGREE	1	YES	NO	YES
253	AREA 23	Lilongwe	2	1	1	1	PIT LATRINE, CEMENT FLOOR		YES	YES		PIPE AT THE YARD		NO		YES	4	7		1	NO	1	PIT LATRINE, CEMENT FLOOR	PIT LATRINE, CEMENT FLOOR	NO	1	FEMALE	PRIMARY	CHRISTIAN	OVER 65	1	11-20000	NO PRIOR KNOWLEDGE	STRONGLY DISAGREE	STRONGLY DISAGREE	STRONGLY DISAGREE	STRONGLY AGREE	STRONGLY DISAGREE	1	YES	YES	YES
254	AREA 23	Lilongwe	2	1	1	1	PIT LATRINE, CEMENT FLOOR		NO	NO		PIPE AT THE YARD		NO		YES	4	21		3	NO	1	PIT LATRINE, CEMENT FLOOR	PIT LATRINE, CEMENT FLOOR	YES	8	MALE	SECONDARY	CHRISTIAN	15-34	3	41-60000	PRIOR KNOWLEDGE	STRONGLY DISAGREE	STRONGLY DISAGREE	STRONGLY DISAGREE	STRONGLY AGREE	STRONGLY DISAGREE	1	YES	YES	YES
255	AREA 23	Lilongwe	2	1	1	1	PIT LATRINE, CEMENT FLOOR		NO	NO		PIPE AT THE YARD		YES		YES	2	8		1	NO	1	PIT LATRINE, CEMENT FLOOR	PIT LATRINE, CEMENT FLOOR	NO	1	MALE	SECONDARY	CHRISTIAN	35-64	2	21 to 40,000	PRIOR KNOWLEDGE	STRONGLY DISAGREE	STRONGLY DISAGREE	STRONGLY DISAGREE	STRONGLY AGREE	STRONGLY DISAGREE	1	YES	YES	YES
256	AREA 23	Lilongwe	2	1	1	1	PIT LATRINE, CEMENT FLOOR		NO	NO		PIPE AT THE YARD		YES		YES	3	10		4	NO	7	URINE DIVERTING TOILET	ECOLOGICAL SANITATION	YES	7	MALE	SECONDARY	CHRISTIAN	35-64	1	over 80000	PRIOR KNOWLEDGE	STRONGLY DISAGREE	STRONGLY DISAGREE	STRONGLY DISAGREE	STRONGLY AGREE	AGREE	3	YES	YES	NO
257	AREA 23	Lilongwe	2	3	3	3	UNIMPROVED SANITATION		YES	YES		PIPE AT THE YARD		NO		YES	5	14			NO	3	UNIMPROVED SANITATION	UNIMPROVED SANITATION	NO	3	MALE	SECONDARY	CHRISTIAN	35-64	2		NO PRIOR KNOWLEDGE	STRONGLY DISAGREE	STRONGLY DISAGREE	STRONGLY DISAGREE	STRONGLY DISAGREE	DISAGREE	2	NO	NO	YES
258	AREA 23	Lilongwe	2	1	1	1	PIT LATRINE, CEMENT FLOOR		YES	NO		PIPE AT THE YARD		NO		YES	3	10		4	NO	1	PIT LATRINE, CEMENT FLOOR	PIT LATRINE, CEMENT FLOOR	YES	1	MALE	COLEEGE	CHRISTIAN	35-64	4	over 80000	PRIOR KNOWLEDGE	STRONGLY DISAGREE	STRONGLY AGREE	STRONGLY DISAGREE	STRONGLY DISAGREE	DISAGREE	2	YES	YES	YES
259	AREA 23	Lilongwe	2	2	1	1	PIT LATRINE, CEMENT FLOOR		YES	YES		PIPE AT THE YARD		NO		YES	3	8		1	NO	7	URINE DIVERTING TOILET	ECOLOGICAL SANITATION	YES	7	MALE	PRIMARY	MOSLEM	35-64	1	11-20000	PRIOR KNOWLEDGE	STRONGLY AGREE	STRONGLY AGREE	STRONGLY DISAGREE	STRONGLY DISAGREE	STRONGLY AGREE	4	YES	NO	YES
260	AREA 23	Lilongwe	2	1	1	1	PIT LATRINE, CEMENT FLOOR		YES	YES		PIPE AT THE YARD		NO		YES	3	15		4	NO	7	URINE DIVERTING TOILET	ECOLOGICAL SANITATION	NOT SURE	7	FEMALE	COLEEGE	CHRISTIAN	35-64	1	over 80000	PRIOR KNOWLEDGE	STRONGLY DISAGREE	AGREE	STRONGLY DISAGREE	STRONGLY AGREE	STRONGLY AGREE	4	YES	YES	YES
261	AREA 23	Lilongwe	2	1	1	1	PIT LATRINE, CEMENT FLOOR		YES	YES		PUBLIC TAP		NO		YES	2	8		2	NO	1	PIT LATRINE, CEMENT FLOOR	PIT LATRINE, CEMENT FLOOR	YES	6	MALE	PRIMARY	MOSLEM	35-64	3	41-60000	PRIOR KNOWLEDGE	STRONGLY AGREE	STRONGLY AGREE	STRONGLY DISAGREE	STRONGLY AGREE	STRONGLY DISAGREE	1	NO	YES	YES
262	AREA 23	Lilongwe	2	1	1	1	PIT LATRINE, CEMENT FLOOR		YES	NO		PIPE AT THE YARD		NO		YES	3	12		2	NO	7	URINE DIVERTING TOILET	ECOLOGICAL SANITATION	NO	7	MALE	COLEEGE	CHRISTIAN	35-64	2	21 to 40,000	PRIOR KNOWLEDGE	STRONGLY DISAGREE	STRONGLY DISAGREE	STRONGLY DISAGREE	STRONGLY DISAGREE	STRONGLY DISAGREE	1	YES	YES	NO
263	AREA 23	Lilongwe	2	1	1	1	PIT LATRINE, CEMENT FLOOR		YES	YES		PUBLIC TAP		NO		YES	5	20			NO	7	URINE DIVERTING TOILET	ECOLOGICAL SANITATION	YES	7	MALE	SECONDARY	CHRISTIAN	35-64	3		PRIOR KNOWLEDGE	STRONGLY DISAGREE	STRONGLY DISAGREE	STRONGLY DISAGREE	STRONGLY DISAGREE	STRONGLY AGREE	4		YES	YES
264	AREA 23	Lilongwe	2	1	1	1	PIT LATRINE, CEMENT FLOOR		YES	NO		PIPE AT THE YARD		NO		YES	3	11		4	NO	7	URINE DIVERTING TOILET	ECOLOGICAL SANITATION	NOT SURE	7	MALE	COLEEGE	CHRISTIAN	35-64	2	over 80000	PRIOR KNOWLEDGE	STRONGLY DISAGREE	STRONGLY DISAGREE	STRONGLY DISAGREE	STRONGLY DISAGREE	STRONGLY AGREE	4	YES	YES	YES
265	AREA 23	Lilongwe	2	1	1	1	PIT LATRINE, CEMENT FLOOR		YES	YES		PIPE AT THE YARD		NO		YES	2	7		1	NO	1	PIT LATRINE, CEMENT FLOOR	PIT LATRINE, CEMENT FLOOR	NO	1	MALE	SECONDARY	CHRISTIAN	OVER 65	1	11-20000	NO PRIOR KNOWLEDGE	STRONGLY DISAGREE	STRONGLY DISAGREE	STRONGLY DISAGREE	STRONGLY AGREE	STRONGLY DISAGREE	1	YES	YES	YES
266	AREA 23	Lilongwe	2	1	1	1	PIT LATRINE, CEMENT FLOOR		NO	NO		PIPE AT THE YARD		NO		YES	4	17		3	NO	1	PIT LATRINE, CEMENT FLOOR	PIT LATRINE, CEMENT FLOOR	YES	6	MALE	SECONDARY	MOSLEM	35-64	3	41-60000	PRIOR KNOWLEDGE	STRONGLY DISAGREE	STRONGLY DISAGREE	STRONGLY DISAGREE	STRONGLY DISAGREE	STRONGLY DISAGREE	1	YES	YES	YES
267	AREA 23	Lilongwe	2	1	1	1	PIT LATRINE, CEMENT FLOOR		NO	NO		PIPE AT THE YARD		NO		YES	4	12		1	NO	1	PIT LATRINE, CEMENT FLOOR	PIT LATRINE, CEMENT FLOOR	YES	1	MALE	COLEEGE	CHRISTIAN	35-64	1	21 to 40,000	PRIOR KNOWLEDGE	STRONGLY DISAGREE	STRONGLY DISAGREE	STRONGLY DISAGREE	STRONGLY AGREE	STRONGLY AGREE	4	YES	YES	YES
268	AREA 23	Lilongwe	2	1	1	1	PIT LATRINE, CEMENT FLOOR		NO	NO		PIPE AT THE YARD		NO		YES	3	12			NO	1	PIT LATRINE, CEMENT FLOOR	PIT LATRINE, CEMENT FLOOR	NO	1	MALE	SECONDARY	CHRISTIAN	35-64	2		NO PRIOR KNOWLEDGE	STRONGLY DISAGREE	STRONGLY DISAGREE	STRONGLY DISAGREE	STRONGLY DISAGREE	STRONGLY DISAGREE	1	YES	YES	YES
269	AREA 23	Lilongwe	2	1	1	1	PIT LATRINE, CEMENT FLOOR		YES	YES		PIPE AT THE YARD		NO		YES	5	17		1	NO	5	LINED PIT LATRINE	LINED PIT LATRINE, CEMENT FLOOR	YES	7	MALE	PRIMARY	CHRISTIAN	OVER 65	2	21 to 40,000	PRIOR KNOWLEDGE	STRONGLY DISAGREE	STRONGLY DISAGREE	STRONGLY DISAGREE	STRONGLY DISAGREE	STRONGLY DISAGREE	1	NO	NO	YES
270	AREA 23	Lilongwe	2	5	5	5	LINED PIT LATRINE, CEMENT FLOOR		YES	YES		PIPE AT THE YARD		YES		NO	1	3		2	NO	5	LINED PIT LATRINE	LINED PIT LATRINE, CEMENT FLOOR	NO	5	MALE	COLEEGE	CHRISTIAN	35-64	2	21 to 40,000	NO PRIOR KNOWLEDGE	STRONGLY DISAGREE	STRONGLY DISAGREE	STRONGLY DISAGREE	STRONGLY DISAGREE	STRONGLY DISAGREE	1	YES	YES	NO
271	AREA 23	Lilongwe	2	1	1	1	PIT LATRINE, CEMENT FLOOR		NO	NO		PIPE AT THE YARD		NO		YES	4	10			NO	1	PIT LATRINE, CEMENT FLOOR	PIT LATRINE, CEMENT FLOOR	NOT SURE	7	FEMALE	PRIMARY	MOSLEM	35-64	2		PRIOR KNOWLEDGE	STRONGLY AGREE	STRONGLY AGREE	STRONGLY DISAGREE	STRONGLY AGREE	STRONGLY AGREE	4	YES	YES	YES
272	AREA 23	Lilongwe	2	1	1	1	PIT LATRINE, CEMENT FLOOR		NO	NO		PUBLIC TAP		NO		YES	6	20		3	NO	7	URINE DIVERTING TOILET	ECOLOGICAL SANITATION	YES	7	MALE	PRIMARY	CHRISTIAN	35-64	1	41-60,000	PRIOR KNOWLEDGE	STRONGLY DISAGREE	STRONGLY AGREE	STRONGLY DISAGREE	STRONGLY DISAGREE	STRONGLY AGREE	4	YES		YES
273	AREA 23	Lilongwe	2	1	1	1	PIT LATRINE, CEMENT FLOOR		YES	YES		PUBLIC TAP		NO		YES	7	28		1	NO	1	PIT LATRINE, CEMENT FLOOR	PIT LATRINE, CEMENT FLOOR	YES	1	MALE	PRIMARY	MOSLEM	35-64	2	21 to 40,000	NO PRIOR KNOWLEDGE	STRONGLY DISAGREE	STRONGLY AGREE	STRONGLY AGREE	STRONGLY AGREE	STRONGLY DISAGREE	1	NO	NO	YES
396	MCHESI	Lilongwe	2	1	1	1	PIT LATRINE, CEMENT FLOOR		YES	YES		PIPE AT THE YARD		NO		YES	3	17		4	NO	11	EMPTY CURRENT PIT LATRINE	PIT EMPTYING	YES	6	MALE	COLEEGE	CHRISTIAN	35-64	2	over 80000	NO PRIOR KNOWLEDGE	STRONGLY DISAGREE	STRONGLY DISAGREE	STRONGLY DISAGREE	DIAGREE	STRONGLY AGREE	4	NO	NO	YES
397	MCHESI	Lilongwe	2	1	1	1	PIT LATRINE, CEMENT FLOOR		YES	YES		PIPE AT THE YARD		NO		YES	5	27		4	NO	5	LINED PIT LATRINE	LINED PIT LATRINE, CEMENT FLOOR	YES	6	MALE	SECONDARY	CHRISTIAN	35-64	4	over 80000	PRIOR KNOWLEDGE	STRONGLY DISAGREE	STRONGLY DISAGREE	STRONGLY DISAGREE	STRONGLY DISAGREE	STRONGLY DISAGREE	1	YES	YES	YES
398	MCHESI	Lilongwe	2	1	1	1	PIT LATRINE, CEMENT FLOOR		YES	NO		PIPE AT THE YARD		NO		YES	3	12		1	NO	1	PIT LATRINE, CEMENT FLOOR	PIT LATRINE, CEMENT FLOOR	NO	1	MALE	PRIMARY	CHRISTIAN	OVER 65	2	21 to 40,000	PRIOR KNOWLEDGE	STRONGLY DISAGREE	STRONGLY DISAGREE	STRONGLY DISAGREE	STRONGLY DISAGREE	STRONGLY DISAGREE	1	NO	NO	YES
399	MCHESI	Lilongwe	2	5	5	5	LINED PIT LATRINE, CEMENT FLOOR		YES	YES		PUBLIC TAP		NO		YES	9	56		4	NO	11	EMPTY CURRENT PIT LATRINE	PIT EMPTYING	NO	11	MALE	SECONDARY	MOSLEM	35-64	4	over 80000	NO PRIOR KNOWLEDGE	STRONGLY DISAGREE	STRONGLY DISAGREE	STRONGLY DISAGREE	AGREE	STRONGLY DISAGREE	1	NO	NO	YES
400	MCHESI	Lilongwe	2	1	1	1	PIT LATRINE, CEMENT FLOOR		NO	NO		PIPE AT THE YARD		NO		NO	1	9		2	NO	1	PIT LATRINE, CEMENT FLOOR	PIT LATRINE, CEMENT FLOOR	NO	1	MALE	SECONDARY	CHRISTIAN	35-64	2	21 to 40,000	NO PRIOR KNOWLEDGE	STRONGLY DISAGREE	STRONGLY DISAGREE	STRONGLY DISAGREE	STRONGLY AGREE	STRONGLY DISAGREE	1	NO	NO	NO
401	MCHESI	Lilongwe	2	7	78	7	URINE DIVERTING TOILET		NO	NO		PIPE AT THE YARD		YES		YES	2	7		2	NO	11	EMPTY CURRENT PIT LATRINE	PIT EMPTYING	NOT SURE	11	MALE	PRIMARY	CHRISTIAN	35-64	1	41-60,000	PRIOR KNOWLEDGE	STRONGLY DISAGREE	STRONGLY DISAGREE	STRONGLY AGREE	STRONGLY DISAGREE			YES	YES	NO
402	MCHESI	Lilongwe	2	5	5	5	LINED PIT LATRINE, CEMENT FLOOR		YES	YES		PUBLIC TAP		NO		YES	5	16		2	NO	11	EMPTY CURRENT PIT LATRINE	PIT EMPTYING	NO	11	MALE	SECONDARY	MOSLEM	35-64	2	21 to 40,000	NO PRIOR KNOWLEDGE	STRONGLY DISAGREE	STRONGLY DISAGREE	STRONGLY DISAGREE	STRONGLY DISAGREE	STRONGLY DISAGREE	1	YES	NO	YES
403	MCHESI	Lilongwe	2	1	1	1	PIT LATRINE, CEMENT FLOOR		YES	YES		PUBLIC TAP		NO		YES	4	18		3	NO	1	PIT LATRINE, CEMENT FLOOR	PIT LATRINE, CEMENT FLOOR	NO	1	MALE	PRIMARY	CHRISTIAN	35-64	3	41-60000	PRIOR KNOWLEDGE	STRONGLY DISAGREE	STRONGLY DISAGREE	STRONGLY DISAGREE	STRONGLY DISAGREE	STRONGLY DISAGREE	1	YES	NO	YES
404	MCHESI	Lilongwe	2	1	1	1	PIT LATRINE, CEMENT FLOOR		YES	YES		PIPE AT THE YARD		NO		YES	4	22		4	NO	11	EMPTY CURRENT PIT LATRINE	PIT EMPTYING	YES	6	MALE	SECONDARY	CHRISTIAN	35-64	1	over 80000	PRIOR KNOWLEDGE	STRONGLY DISAGREE	AGREE	STRONGLY DISAGREE	STRONGLY DISAGREE	STRONGLY AGREE	4	YES	YES	YES
405	MCHESI	Lilongwe	2	1	1	1	PIT LATRINE, CEMENT FLOOR		YES	YES		PIPE AT THE YARD		NO		YES	7	24		3	NO	5	LINED PIT LATRINE	LINED PIT LATRINE, CEMENT FLOOR	YES	7	MALE	SECONDARY	CHRISTIAN	15-34	0	61-80000	PRIOR KNOWLEDGE	STRONGLY DISAGREE	STRONGLY AGREE	STRONGLY DISAGREE	STRONGLY DISAGREE	STRONGLY AGREE	4	YES	YES	YES
406	MCHESI	Lilongwe	2	1	1	1	PIT LATRINE, CEMENT FLOOR		NO	NO		PIPE AT THE YARD		YES		YES	3	11		3	NO	1	PIT LATRINE, CEMENT FLOOR	PIT LATRINE, CEMENT FLOOR	YES	8	FEMALE	PRIMARY	CHRISTIAN	OVER 65	3	41-60000	PRIOR KNOWLEDGE	STRONGLY DISAGREE	STRONGLY AGREE	STRONGLY DISAGREE	STRONGLY AGREE	STRONGLY DISAGREE	1	YES	YES	YES
407	MCHESI	Lilongwe	2	2	1	1	PIT LATRINE, CEMENT FLOOR		YES	YES		PIPE AT THE YARD		NO		YES	6	24		1	NO	1	PIT LATRINE, CEMENT FLOOR	PIT LATRINE, CEMENT FLOOR	NO	1	MALE	SECONDARY	CHRISTIAN	35-64	2	21 to 40,000	NO PRIOR KNOWLEDGE	STRONGLY DISAGREE	STRONGLY DISAGREE	STRONGLY DISAGREE	STRONGLY DISAGREE	STRONGLY DISAGREE	1	NO	NO	YES
408	MCHESI	Lilongwe	2	2	1	1	PIT LATRINE, CEMENT FLOOR		YES	NO		PIPE AT THE YARD		NO		YES	6	28		3	NO	1	PIT LATRINE, CEMENT FLOOR	PIT LATRINE, CEMENT FLOOR	NO	1	MALE	SECONDARY	MOSLEM	35-64	4	61-80000	NO PRIOR KNOWLEDGE	STRONGLY AGREE	STRONGLY DISAGREE	STRONGLY DISAGREE	STRONGLY DISAGREE	STRONGLY DISAGREE	1	YES	YES	YES
409	MCHESI	Lilongwe	2	1	1	1	PIT LATRINE, CEMENT FLOOR		YES	YES		PUBLIC TAP		NO		YES	5	33		3	NO	6	POUR FLUSH	FLUSHING TOILET	YES	6	MALE	SECONDARY	MOSLEM	15-34	1	61-80000	NO PRIOR KNOWLEDGE	STRONGLY DISAGREE	STRONGLY DISAGREE	STRONGLY DISAGREE	AGREE	STRONGLY AGREE	4	YES	YES	YES
410	MCHESI	Lilongwe	2	1	1	1	PIT LATRINE, CEMENT FLOOR		YES	NO		PUBLIC TAP		NO		YES	3	27		3	NO	1	PIT LATRINE, CEMENT FLOOR	PIT LATRINE, CEMENT FLOOR	YES	5	FEMALE	PRIMARY	MOSLEM	35-64	3	41-60000	PRIOR KNOWLEDGE	STRONGLY DISAGREE	STRONGLY DISAGREE	STRONGLY DISAGREE	AGREE	DISAGREE	2	NO	NO	YES
411	MCHESI	Lilongwe	2	1	1	1	PIT LATRINE, CEMENT FLOOR		YES	NO		PIPE AT THE YARD		YES		YES	5	22		2	NO	7	URINE DIVERTING TOILET	ECOLOGICAL SANITATION	YES	7	MALE	SECONDARY	CHRISTIAN	35-64	2	21 to 40,000	PRIOR KNOWLEDGE	STRONGLY DISAGREE	STRONGLY DISAGREE	STRONGLY DISAGREE	STRONGLY AGREE	DISAGREE	2	YES	YES	YES
412	MCHESI	Lilongwe	2	2	1	1	PIT LATRINE, CEMENT FLOOR		NO	NO		PIPE AT THE YARD		YES		YES	6	23		4	NO	6	POUR FLUSH	FLUSHING TOILET	YES	6	MALE	COLEEGE	CHRISTIAN	35-64	1	over 80000	NO PRIOR KNOWLEDGE	STRONGLY DISAGREE	STRONGLY DISAGREE	STRONGLY DISAGREE	STRONGLY DISAGREE	AGREE	3	YES	YES	YES
413	MCHESI	Lilongwe	2	1	1	1	PIT LATRINE, CEMENT FLOOR		YES	YES		PUBLIC TAP		YES		NO	1	9		2	NO	11	EMPTY CURRENT PIT LATRINE	PIT EMPTYING	NO	11	MALE	SECONDARY	MOSLEM	35-64	2	21 to 40,000	NO PRIOR KNOWLEDGE	STRONGLY DISAGREE	AGREE	STRONGLY DISAGREE	STRONGLY DISAGREE	STRONGLY DISAGREE	1	YES	NO	NO
414	MCHESI	Lilongwe	2	1	1	1	PIT LATRINE, CEMENT FLOOR		NO	NO		PUBLIC TAP		NO		YES	3	16		1	NO	1	PIT LATRINE, CEMENT FLOOR	PIT LATRINE, CEMENT FLOOR	NO	1	FEMALE	PRIMARY	CHRISTIAN	35-64	1	11-20000	NO PRIOR KNOWLEDGE	STRONGLY AGREE	STRONGLY DISAGREE	STRONGLY DISAGREE	STRONGLY DISAGREE	STRONGLY DISAGREE	1	NO	NO	YES
415	MCHESI	Lilongwe	2	1	1	1	PIT LATRINE, CEMENT FLOOR		YES	NO		PIPE AT THE YARD		NO		YES	3	16		3	NO	6	POUR FLUSH	FLUSHING TOILET	YES	6	FEMALE	SECONDARY	CHRISTIAN	35-64	4	61-80000	PRIOR KNOWLEDGE	STRONGLY DISAGREE	STRONGLY DISAGREE	STRONGLY DISAGREE	STRONGLY DISAGREE	STRONGLY DISAGREE	1	YES	YES	YES
416	MCHESI	Lilongwe	2	1	1	1	PIT LATRINE, CEMENT FLOOR		NO	NO		PUBLIC TAP		NO		NO	1	6		2	NO	5	LINED PIT LATRINE	LINED PIT LATRINE, CEMENT FLOOR	NO	5	FEMALE	PRIMARY	MOSLEM	35-64	2	21 to 40,000	NO PRIOR KNOWLEDGE	STRONGLY DISAGREE	STRONGLY DISAGREE	STRONGLY DISAGREE	STRONGLY AGREE	STRONGLY DISAGREE	1	YES	NO	NO
417	MCHESI	Lilongwe	2	1	1	1	PIT LATRINE, CEMENT FLOOR		NO	NO		PUBLIC TAP		NO		YES	6	26		2	NO	1	PIT LATRINE, CEMENT FLOOR	PIT LATRINE, CEMENT FLOOR	NO	1	FEMALE	PRIMARY	CHRISTIAN	OVER 65	3	41-60000	NO PRIOR KNOWLEDGE	STRONGLY DISAGREE	STRONGLY DISAGREE	STRONGLY DISAGREE	STRONGLY DISAGREE	STRONGLY DISAGREE	1	NO	NO	YES
418	MCHESI	Lilongwe	2	1	1	1	PIT LATRINE, CEMENT FLOOR		NO	NO		PUBLIC TAP		NO		YES	4	14		1	NO	1	PIT LATRINE, CEMENT FLOOR	PIT LATRINE, CEMENT FLOOR	YES	1	FEMALE	SECONDARY	CHRISTIAN	35-64	2	21 to 40,000	PRIOR KNOWLEDGE	STRONGLY DISAGREE	STRONGLY DISAGREE	STRONGLY DISAGREE	AGREE	STRONGLY DISAGREE	1	NO	YES	YES
419	MCHESI	Lilongwe	2	3	3	3	UNIMPROVED SANITATION		NO	NO		PUBLIC TAP		YES		YES	9	40		2	NO	3	UNIMPROVED SANITATION	UNIMPROVED SANITATION	YES	7	MALE	PRIMARY	MOSLEM	35-64	2	21 to 40,000	PRIOR KNOWLEDGE	STRONGLY DISAGREE	STRONGLY DISAGREE	STRONGLY AGREE	AGREE	STRONGLY DISAGREE	1	NO	NO	YES
420	MCHESI	Lilongwe	2	1	1	1	PIT LATRINE, CEMENT FLOOR		NO	NO		PUBLIC TAP		NO		YES	6	24		1	NO	1	PIT LATRINE, CEMENT FLOOR	PIT LATRINE, CEMENT FLOOR	NO	1	MALE	PRIMARY	MOSLEM	OVER 65	2	21 to 40,000	NO PRIOR KNOWLEDGE	STRONGLY DISAGREE	DISAGREE	STRONGLY DISAGREE	STRONGLY DISAGREE	STRONGLY DISAGREE	1	NO	NO	YES
421	MCHESI	Lilongwe	2	1	1	1	PIT LATRINE, CEMENT FLOOR		YES	NO		PUBLIC TAP		NO		YES	7	32			NO	1	PIT LATRINE, CEMENT FLOOR	PIT LATRINE, CEMENT FLOOR	NO	1	MALE	SECONDARY	MOSLEM	35-64	2		NO PRIOR KNOWLEDGE	STRONGLY DISAGREE	STRONGLY DISAGREE	STRONGLY DISAGREE	STRONGLY AGREE	STRONGLY DISAGREE	1	NO	NO	YES
422	MCHESI	Lilongwe	2	1	1	1	PIT LATRINE, CEMENT FLOOR		NO	NO		PIPE AT THE YARD		NO		YES	9	41		2	NO	1	PIT LATRINE, CEMENT FLOOR	PIT LATRINE, CEMENT FLOOR	NO	1	MALE	SECONDARY	CHRISTIAN	35-64	3	41-60000	PRIOR KNOWLEDGE	STRONGLY DISAGREE	STRONGLY AGREE	STRONGLY DISAGREE	AGREE	STRONGLY DISAGREE	1	YES	YES	YES
423	MCHESI	Lilongwe	2	1	1	1	PIT LATRINE, CEMENT FLOOR		YES	YES		PUBLIC TAP		NO		YES	3	8		1	NO	1	PIT LATRINE, CEMENT FLOOR	PIT LATRINE, CEMENT FLOOR	YES	1	FEMALE	PRIMARY	CHRISTIAN	15-34	1	11-20000	NO PRIOR KNOWLEDGE	STRONGLY DISAGREE	DISAGREE	STRONGLY DISAGREE	STRONGLY DISAGREE	STRONGLY DISAGREE	1	NO	YES	YES
424	MCHESI	Lilongwe	2	1	1	1	PIT LATRINE, CEMENT FLOOR		NO	NO		PIPE AT THE YARD	1	YES		YES	7			4	NO	5	LINED PIT LATRINE	LINED PIT LATRINE, CEMENT FLOOR	YES	5	MALE	NO NOE	MOSLEM	15-34	4	over 80000	PRIOR KNOWLEDGE	AGREE	STRONGLY DISAGREE	STRONGLY DISAGREE	AGREE	STRONGLY DISAGREE	1	YES	YES	YES
425	MCHESI	Lilongwe	2	1	1	1	PIT LATRINE, CEMENT FLOOR		YES	YES		PIPE AT THE YARD		NO		YES	6	15		1	NO	1	PIT LATRINE, CEMENT FLOOR	PIT LATRINE, CEMENT FLOOR	NO	1	FEMALE	PRIMARY	CHRISTIAN	OVER 65	1	11-20000	PRIOR KNOWLEDGE	STRONGLY AGREE	AGREE	STRONGLY DISAGREE	STRONGLY AGREE	STRONGLY DISAGREE	1	YES	YES	YES
426	MCHESI	Lilongwe	2	1	1	1	PIT LATRINE, CEMENT FLOOR		YES	YES		PUBLIC TAP		NO		YES	4	18		1	NO	1	PIT LATRINE, CEMENT FLOOR	PIT LATRINE, CEMENT FLOOR	YES	8	FEMALE	NO NOE	CHRISTIAN	OVER 65	1	11-20000	NO PRIOR KNOWLEDGE	STRONGLY AGREE	STRONGLY DISAGREE	STRONGLY DISAGREE	STRONGLY DISAGREE	STRONGLY DISAGREE	1	NO	NO	YES
427	MCHESI	Lilongwe	2	1	1	1	PIT LATRINE, CEMENT FLOOR		YES	YES		PIPE AT THE YARD		NO		NO	1	4		1	NO	11	EMPTY CURRENT PIT LATRINE	PIT EMPTYING	NO	11	MALE	PRIMARY	CHRISTIAN	OVER 65	1	11-20000	NO PRIOR KNOWLEDGE	STRONGLY DISAGREE	STRONGLY AGREE	STRONGLY DISAGREE	STRONGLY AGREE	STRONGLY DISAGREE	1	YES	YES	NO
428	MCHESI	Lilongwe	2	1	1	1	PIT LATRINE, CEMENT FLOOR		NO	NO		PUBLIC TAP		NO		YES	7	27		1	NO	5	LINED PIT LATRINE	LINED PIT LATRINE, CEMENT FLOOR	NO	5	MALE	PRIMARY	MOSLEM	15-34	1	11-20000	NO PRIOR KNOWLEDGE	STRONGLY DISAGREE	STRONGLY AGREE	STRONGLY DISAGREE	DIAGREE	STRONGLY DISAGREE	1	NO	NO	YES
429	MCHESI	Lilongwe	2	1	1	1	PIT LATRINE, CEMENT FLOOR		YES	YES		PIPE AT THE YARD		YES		YES	7	27		1	NO	1	PIT LATRINE, CEMENT FLOOR	PIT LATRINE, CEMENT FLOOR	YES	8	MALE	SECONDARY	CHRISTIAN	OVER 65	1	11-20000	PRIOR KNOWLEDGE	STRONGLY DISAGREE	STRONGLY AGREE	AGREE	STRONGLY DISAGREE	STRONGLY DISAGREE	1	NO	NO	YES
430	MCHESI	Lilongwe	2	1	1	1	PIT LATRINE, CEMENT FLOOR		NO	NO		PUBLIC TAP		NO		YES	3	13		1	NO	6	POUR FLUSH	FLUSHING TOILET	NO	6	MALE	SECONDARY	CHRISTIAN	15-34	2	21 to 40,000	PRIOR KNOWLEDGE	STRONGLY DISAGREE	AGREE	STRONGLY DISAGREE	STRONGLY AGREE	STRONGLY DISAGREE	1	YES	YES	YES
431	MCHESI	Lilongwe	2	2	1	1	PIT LATRINE, CEMENT FLOOR		YES	YES		PIPE AT THE YARD		NO		YES	2	13		1	NO	5	LINED PIT LATRINE	LINED PIT LATRINE, CEMENT FLOOR	YES	5	MALE	PRIMARY	CHRISTIAN	35-64	2	21 to 40,000	PRIOR KNOWLEDGE	STRONGLY AGREE	STRONGLY DISAGREE	STRONGLY DISAGREE	STRONGLY AGREE	STRONGLY DISAGREE	1	YES	NO	YES
432	MCHESI	Lilongwe	2	1	1	1	PIT LATRINE, CEMENT FLOOR		NO	NO		PUBLIC TAP		NO		YES	4	17		1	YES	7	URINE DIVERTING TOILET	ECOLOGICAL SANITATION	YES	7	MALE	SECONDARY	CHRISTIAN	15-34	1	11-20000	PRIOR KNOWLEDGE	STRONGLY AGREE	AGREE	STRONGLY DISAGREE	STRONGLY AGREE	STRONGLY DISAGREE	1	NO	NO	YES
433	MCHESI	Lilongwe	2	1	1	1	PIT LATRINE, CEMENT FLOOR		NO	NO		PUBLIC TAP		YES		YES	8	28		2	NO	1	PIT LATRINE, CEMENT FLOOR	PIT LATRINE, CEMENT FLOOR	NO	1	MALE	PRIMARY	MOSLEM	15-34	3	41-60000	PRIOR KNOWLEDGE	STRONGLY DISAGREE	STRONGLY DISAGREE	STRONGLY DISAGREE	STRONGLY AGREE	STRONGLY DISAGREE	1	NO	NO	YES
434	MCHESI	Lilongwe	2	1	1	1	PIT LATRINE, CEMENT FLOOR		YES	NO		PIPE AT THE YARD		NO		YES	5	31		3	NO	1	PIT LATRINE, CEMENT FLOOR	PIT LATRINE, CEMENT FLOOR	NO	1	MALE	PRIMARY	MOSLEM	15-34	3	41-60000	PRIOR KNOWLEDGE	AGREE	STRONGLY DISAGREE	STRONGLY DISAGREE	STRONGLY AGREE	STRONGLY DISAGREE	1	YES	YES	YES
435	MCHESI	Lilongwe	2	1	1	1	PIT LATRINE, CEMENT FLOOR		YES	YES		PIPE AT THE YARD		NO		YES	2	8		4	NO	5	LINED PIT LATRINE	LINED PIT LATRINE, CEMENT FLOOR	NO	5	FEMALE	SECONDARY	MOSLEM	35-64	4	over 80000	PRIOR KNOWLEDGE	STRONGLY AGREE	STRONGLY AGREE	STRONGLY DISAGREE	STRONGLY AGREE	STRONGLY DISAGREE	1	YES	YES	YES
436	MCHESI	Lilongwe	2	1	1	1	PIT LATRINE, CEMENT FLOOR		YES	YES		PUBLIC TAP		NO		YES	2	7		2	NO	5	LINED PIT LATRINE	LINED PIT LATRINE, CEMENT FLOOR	YES	7	MALE	SECONDARY	CHRISTIAN	15-34	3	41-60000	NO PRIOR KNOWLEDGE	STRONGLY AGREE	STRONGLY DISAGREE	STRONGLY DISAGREE	STRONGLY DISAGREE	STRONGLY DISAGREE	1	NO	NO	YES
437	MGONA	Lilongwe	2	1	1	1	PIT LATRINE, CEMENT FLOOR		NO	YES		PUBLIC TAP		NO		YES	3	13		0	NO	3	UNIMPROVED SANITATION	UNIMPROVED SANITATION	NO	3	FEMALE	PRIMARY	CHRISTIAN	35-64	1	Less than 10,000	PRIOR KNOWLEDGE	STRONGLY DISAGREE	STRONGLY DISAGREE	STRONGLY DISAGREE	STRONGLY DISAGREE	STRONGLY DISAGREE	1	NO	NO	YES
438	MGONA	Lilongwe	2	1	1	1	PIT LATRINE, CEMENT FLOOR		YES	YES		PUBLIC TAP		NO		NO	2	4		0	NO	1	PIT LATRINE, CEMENT FLOOR	PIT LATRINE, CEMENT FLOOR	NO	1	FEMALE	PRIMARY	CHRISTIAN	35-64	1	Less than 10,000	PRIOR KNOWLEDGE	STRONGLY DISAGREE	STRONGLY DISAGREE	STRONGLY DISAGREE	STRONGLY DISAGREE	STRONGLY DISAGREE	1	NO	NO	YES
439	MGONA	Lilongwe	2	3	3	3	UNIMPROVED SANITATION		YES	YES		PUBLIC TAP		NO		YES	2	9			NO	3	UNIMPROVED SANITATION	UNIMPROVED SANITATION	NO	3	MALE	SECONDARY	CHRISTIAN	35-64	2		PRIOR KNOWLEDGE	STRONGLY AGREE	STRONGLY DISAGREE	STRONGLY DISAGREE	STRONGLY DISAGREE	STRONGLY DISAGREE	1	NO	NO	NO
440	MGONA	Lilongwe	2	3	3	3	UNIMPROVED SANITATION		YES	NO		PUBLIC TAP		NO		YES	3	6		0	NO	1	PIT LATRINE, CEMENT FLOOR	PIT LATRINE, CEMENT FLOOR	NO	1	FEMALE	NO NOE	CHRISTIAN	OVER 65	1	Less than 10,000	PRIOR KNOWLEDGE	STRONGLY DISAGREE	STRONGLY DISAGREE	STRONGLY DISAGREE	STRONGLY DISAGREE	STRONGLY DISAGREE	1	NO	NO	YES
441	MGONA	Lilongwe	2	3	3	3	UNIMPROVED SANITATION		YES	NO		PUBLIC TAP		YES		YES	9	20		2	NO	5	LINED PIT LATRINE	LINED PIT LATRINE, CEMENT FLOOR	NO	5	MALE	PRIMARY	CHRISTIAN	35-64	2	21 to 40,000	PRIOR KNOWLEDGE	STRONGLY DISAGREE	DISAGREE	STRONGLY DISAGREE	STRONGLY DISAGREE	STRONGLY DISAGREE	1	YES	NO	YES
442	MGONA	Lilongwe	2	3	3	3	UNIMPROVED SANITATION		YES	YES		PUBLIC TAP		NO		NO	1	6		1	NO	8	FOSSA ALTERNA	ECOLOGICAL SANITATION	YES	8	MALE	PRIMARY	CHRISTIAN	35-64	1	11-20000	PRIOR KNOWLEDGE	STRONGLY AGREE	STRONGLY DISAGREE	STRONGLY DISAGREE	STRONGLY DISAGREE	STRONGLY DISAGREE	1	YES	NO	NO
443	MGONA	Lilongwe	2	2	1	1	PIT LATRINE, CEMENT FLOOR		YES	NO		PUBLIC TAP		NO		YES	8	17		2	NO	1	PIT LATRINE, CEMENT FLOOR	PIT LATRINE, CEMENT FLOOR	YES	8	MALE	PRIMARY	MOSLEM	35-64	3	41-60000	PRIOR KNOWLEDGE	STRONGLY DISAGREE	STRONGLY AGREE	STRONGLY DISAGREE	STRONGLY DISAGREE	STRONGLY DISAGREE	1	YES	NO	YES
444	MGONA	Lilongwe	2	3	3	3	UNIMPROVED SANITATION		NO	NO		PUBLIC TAP		NO		YES	3	8		2	NO	1	PIT LATRINE, CEMENT FLOOR	PIT LATRINE, CEMENT FLOOR	YES	7	MALE	SECONDARY	CHRISTIAN	35-64	2	21 to 40,000	PRIOR KNOWLEDGE	STRONGLY DISAGREE	STRONGLY DISAGREE	STRONGLY DISAGREE	AGREE	STRONGLY DISAGREE	1	YES	YES	YES
445	MGONA	Lilongwe	2	1	1	1	PIT LATRINE, CEMENT FLOOR		YES	YES		PUBLIC TAP		NO		YES	2	5		1	NO	1	PIT LATRINE, CEMENT FLOOR	PIT LATRINE, CEMENT FLOOR	YES	1	MALE	PRIMARY	CHRISTIAN	35-64	2	21 to 40,000	PRIOR KNOWLEDGE	STRONGLY DISAGREE	STRONGLY DISAGREE	STRONGLY DISAGREE	STRONGLY DISAGREE	STRONGLY DISAGREE	1	YES	NO	YES
446	MGONA	Lilongwe	2	2	1	1	PIT LATRINE, CEMENT FLOOR		NO	NO		PUBLIC TAP		YES		YES	2	5		2	NO	8	FOSSA ALTERNA	ECOLOGICAL SANITATION	YES	8	MALE	SECONDARY	CHRISTIAN	35-64	2	21 to 40,000	PRIOR KNOWLEDGE	STRONGLY DISAGREE	STRONGLY DISAGREE	STRONGLY DISAGREE	STRONGLY AGREE	STRONGLY DISAGREE	1	YES	NO	YES
447	MGONA	Lilongwe	2	2	1	1	PIT LATRINE, CEMENT FLOOR		NO	NO		PUBLIC TAP		NO		YES	5	25		1	NO	1	PIT LATRINE, CEMENT FLOOR	PIT LATRINE, CEMENT FLOOR	NO	1	MALE	NO NOE	MOSLEM	35-64	1	11-20000	PRIOR KNOWLEDGE	STRONGLY DISAGREE	STRONGLY DISAGREE	STRONGLY DISAGREE	STRONGLY DISAGREE	DISAGREE	2	NO	NO	YES
448	MGONA	Lilongwe	2	5	5	5	LINED PIT LATRINE, CEMENT FLOOR		NO	NO		PUBLIC TAP		NO		NO	1	4		1	NO	11	EMPTY CURRENT PIT LATRINE	PIT EMPTYING	NO	11	MALE	SECONDARY	MOSLEM	15-34	1	11-20000	PRIOR KNOWLEDGE	STRONGLY AGREE	DISAGREE	STRONGLY DISAGREE	STRONGLY AGREE	STRONGLY DISAGREE	1	NO	NO	NO
449	MGONA	Lilongwe	2	5	5	5	LINED PIT LATRINE, CEMENT FLOOR		NO	NO		PUBLIC TAP		NO		NO	2	8		1	NO	11	EMPTY CURRENT PIT LATRINE	PIT EMPTYING	NOT SURE	11	MALE	PRIMARY	MOSLEM	35-64	0	11-20000	PRIOR KNOWLEDGE	STRONGLY DISAGREE	STRONGLY DISAGREE	STRONGLY DISAGREE	STRONGLY AGREE	STRONGLY AGREE	4	NO	YES	YES
450	MGONA	Lilongwe	2	3	3	3	UNIMPROVED SANITATION		YES	YES		PUBLIC TAP		NO		NO	1	4		0	NO	1	PIT LATRINE, CEMENT FLOOR	PIT LATRINE, CEMENT FLOOR	YES	7	MALE	PRIMARY	CHRISTIAN	15-34	1	Less than 10,000	PRIOR KNOWLEDGE	STRONGLY AGREE	STRONGLY AGREE	STRONGLY DISAGREE	STRONGLY AGREE	STRONGLY DISAGREE	1	NO	NO	NO
451	MGONA	Lilongwe	2	3	3	3	UNIMPROVED SANITATION		NO	NO		PUBLIC TAP		NO		YES	6	19		1	NO	3	UNIMPROVED SANITATION	UNIMPROVED SANITATION	NO	3	MALE	SECONDARY	CHRISTIAN	15-34	2	21 to 40,000	PRIOR KNOWLEDGE	STRONGLY DISAGREE	STRONGLY DISAGREE	STRONGLY DISAGREE	STRONGLY AGREE	STRONGLY DISAGREE	1	NO	NO	YES
452	MGONA	Lilongwe	2	3	3	3	UNIMPROVED SANITATION		NO	NO		PUBLIC TAP		YES		YES	4	15		1	NO	8	FOSSA ALTERNA	ECOLOGICAL SANITATION	NO	8	MALE	SECONDARY	CHRISTIAN	35-64	2	21 to 40,000	PRIOR KNOWLEDGE	STRONGLY AGREE	STRONGLY DISAGREE	STRONGLY DISAGREE	STRONGLY AGREE	STRONGLY DISAGREE	1	NO	NO	YES
453	MGONA	Lilongwe	2	2	1	1	PIT LATRINE, CEMENT FLOOR		YES	YES		PUBLIC TAP		NO		NO	1	5		4	NO	8	FOSSA ALTERNA	ECOLOGICAL SANITATION	YES	8	MALE	SECONDARY	CHRISTIAN	35-64	4	over 80000	PRIOR KNOWLEDGE	STRONGLY AGREE	STRONGLY DISAGREE	STRONGLY DISAGREE	STRONGLY DISAGREE	STRONGLY DISAGREE	1	YES	YES	NO
454	MGONA	Lilongwe	2	1	1	1	PIT LATRINE, CEMENT FLOOR		YES	NO		PUBLIC TAP		NO		YES	2	15		4	NO	13	SEPTIC TANK	FLUSHING TOILET	NOT SURE	13	MALE	SECONDARY	CHRISTIAN	15-34	1	over 80000	PRIOR KNOWLEDGE	STRONGLY AGREE	STRONGLY AGREE	STRONGLY DISAGREE	STRONGLY DISAGREE	STRONGLY AGREE	4	YES	YES	YES
455	MGONA	Lilongwe	2	1	1	1	PIT LATRINE, CEMENT FLOOR		YES	NO		PUBLIC TAP		YES		YES	4	6		1	NO	1	PIT LATRINE, CEMENT FLOOR	PIT LATRINE, CEMENT FLOOR	NO	1	MALE	PRIMARY	CHRISTIAN	15-34	1	11-20000	NO PRIOR KNOWLEDGE	STRONGLY DISAGREE	STRONGLY DISAGREE	STRONGLY AGREE	STRONGLY DISAGREE	STRONGLY DISAGREE	1	NO	NO	YES
456	MGONA	Lilongwe	2	3	3	3	UNIMPROVED SANITATION		NO	NO		PUBLIC TAP		NO		YES	5	9		1	NO	7	URINE DIVERTING TOILET	ECOLOGICAL SANITATION	YES	7	MALE	PRIMARY	CHRISTIAN	35-64	2	21 to 40,000	PRIOR KNOWLEDGE	STRONGLY AGREE	STRONGLY DISAGREE	STRONGLY DISAGREE	STRONGLY AGREE	DISAGREE	2	NO	NO	YES
457	MGONA	Lilongwe	2	2	1	1	PIT LATRINE, CEMENT FLOOR		YES	YES		PUBLIC TAP		NO		YES	3	6		1	NO	1	PIT LATRINE, CEMENT FLOOR	PIT LATRINE, CEMENT FLOOR	YES	6	MALE	SECONDARY	CHRISTIAN	35-64	1	11-20000	PRIOR KNOWLEDGE	STRONGLY DISAGREE	STRONGLY AGREE	STRONGLY DISAGREE	STRONGLY DISAGREE	STRONGLY DISAGREE	1	NO	NO	YES
458	MGONA	Lilongwe	2	2	1	1	PIT LATRINE, CEMENT FLOOR		NO	NO		PUBLIC TAP		NO		NO	1	7		4	NO	7	URINE DIVERTING TOILET	ECOLOGICAL SANITATION	YES	7	MALE	PRIMARY	CHRISTIAN	35-64	2	61-80000	PRIOR KNOWLEDGE	DISAGREE	AGREE	STRONGLY DISAGREE	STRONGLY DISAGREE	AGREE	3	YES	NO	NO
459	MGONA	Lilongwe	2	2	1	1	PIT LATRINE, CEMENT FLOOR		YES	YES		PUBLIC TAP		YES		YES	2	9		1	NO	7	URINE DIVERTING TOILET	ECOLOGICAL SANITATION	YES	7	MALE	SECONDARY	CHRISTIAN	35-64	1	21 to 40,000	PRIOR KNOWLEDGE	STRONGLY DISAGREE	AGREE	STRONGLY DISAGREE	STRONGLY DISAGREE	AGREE	3	NO	NO	YES
460	MGONA	Lilongwe	2	2	1	1	PIT LATRINE, CEMENT FLOOR		NO	NO		PUBLIC TAP		NO		YES	4	13		1	NO	1	PIT LATRINE, CEMENT FLOOR	PIT LATRINE, CEMENT FLOOR	YES	7	MALE	PRIMARY	CHRISTIAN	35-64	1	11-20000	PRIOR KNOWLEDGE	STRONGLY AGREE	STRONGLY DISAGREE	STRONGLY DISAGREE	AGREE	STRONGLY DISAGREE	1	NO	NO	YES
461	MGONA	Lilongwe	2	1	1	1	PIT LATRINE, CEMENT FLOOR		YES	NO		PUBLIC TAP		NO		YES	2	8			NO	1	PIT LATRINE, CEMENT FLOOR	PIT LATRINE, CEMENT FLOOR	YES	1	MALE	PRIMARY	MOSLEM	35-64	1		PRIOR KNOWLEDGE	STRONGLY AGREE	STRONGLY DISAGREE	STRONGLY DISAGREE	STRONGLY AGREE	STRONGLY DISAGREE	1	NO	NO	YES
462	MGONA	Lilongwe	2	8	78	8	FOSSA ALTERNA		YES	YES		PUBLIC TAP		YES		YES	4	7		0	NO	11	EMPTY CURRENT PIT LATRINE	PIT EMPTYING	NOT SURE	11	FEMALE	PRIMARY	CHRISTIAN	15-34	2	Less than 10,000	PRIOR KNOWLEDGE	STRONGLY DISAGREE	AGREE	STRONGLY DISAGREE	STRONGLY DISAGREE			NO	NO	YES
463	MGONA	Lilongwe	2	3	3	3	UNIMPROVED SANITATION		YES	YES		PUBLIC TAP		NO		NO	1	10		3	NO	1	PIT LATRINE, CEMENT FLOOR	PIT LATRINE, CEMENT FLOOR	YES	1	MALE	PRIMARY	MOSLEM	35-64	3	41-60000	PRIOR KNOWLEDGE	STRONGLY AGREE	STRONGLY DISAGREE	STRONGLY DISAGREE	AGREE	STRONGLY DISAGREE	1	NO	NO	NO
464	MGONA	Lilongwe	2	3	3	3	UNIMPROVED SANITATION		YES	NO		PUBLIC TAP		YES		YES	5	12		3	NO	7	URINE DIVERTING TOILET	ECOLOGICAL SANITATION	YES	7	MALE	SECONDARY	MOSLEM	35-64	4	61-80000	PRIOR KNOWLEDGE	STRONGLY DISAGREE	STRONGLY DISAGREE	STRONGLY DISAGREE	AGREE	STRONGLY AGREE	4	NO	NO	YES
465	MGONA	Lilongwe	2	3	3	3	UNIMPROVED SANITATION		YES	NO		PUBLIC TAP		YES		NO	1	6		2	NO	1	PIT LATRINE, CEMENT FLOOR	PIT LATRINE, CEMENT FLOOR	NO	1	MALE	PRIMARY	CHRISTIAN	15-34	2	21 to 40,000	PRIOR KNOWLEDGE	AGREE	STRONGLY DISAGREE	STRONGLY DISAGREE	STRONGLY DISAGREE	STRONGLY DISAGREE	1	YES	NO	NO
466	MGONA	Lilongwe	2	1	1	1	PIT LATRINE, CEMENT FLOOR		YES	NO		PUBLIC TAP		NO		YES	3	6		1	NO	7	URINE DIVERTING TOILET	ECOLOGICAL SANITATION	YES	7	MALE	PRIMARY	CHRISTIAN	35-64	2	21 to 40,000	PRIOR KNOWLEDGE	AGREE	STRONGLY DISAGREE	STRONGLY DISAGREE	DIAGREE	DISAGREE	2	NO	NO	NO
467	MGONA	Lilongwe	2	3	3	3	UNIMPROVED SANITATION		NO	NO		PUBLIC TAP		NO		YES	4	12		1	NO	1	PIT LATRINE, CEMENT FLOOR	PIT LATRINE, CEMENT FLOOR	YES	1	MALE	COLEEGE	CHRISTIAN	35-64	2	21 to 40,000	NO PRIOR KNOWLEDGE	STRONGLY DISAGREE	STRONGLY AGREE	STRONGLY DISAGREE	STRONGLY AGREE	STRONGLY DISAGREE	1	NO	NO	YES
468	MGONA	Lilongwe	2	15	1	1	PIT LATRINE, CEMENT FLOOR		NO	NO		PUBLIC TAP		NO		YES	4	19		4	NO	1	PIT LATRINE, CEMENT FLOOR	PIT LATRINE, CEMENT FLOOR	YES	7	MALE	SECONDARY	CHRISTIAN	15-34	4	over 80000	PRIOR KNOWLEDGE	STRONGLY DISAGREE	STRONGLY DISAGREE	STRONGLY DISAGREE	STRONGLY DISAGREE	STRONGLY DISAGREE	1	YES	NO	YES
469	MGONA	Lilongwe	2	3	3	3	UNIMPROVED SANITATION		YES	YES		PUBLIC TAP		NO		YES	2	6		1	NO	8	FOSSA ALTERNA	ECOLOGICAL SANITATION	YES	8	MALE	SECONDARY	CHRISTIAN	15-34	1	11-20000	NO PRIOR KNOWLEDGE	STRONGLY DISAGREE	STRONGLY DISAGREE	DISAGREE	STRONGLY DISAGREE	STRONGLY AGREE	4	NO	NO	YES
470	MGONA	Lilongwe	2	1	1	1	PIT LATRINE, CEMENT FLOOR		NO	NO		PUBLIC TAP		NO		YES	4	10		1	NO	1	PIT LATRINE, CEMENT FLOOR	PIT LATRINE, CEMENT FLOOR	YES	7	MALE	PRIMARY	MOSLEM	35-64	1	11-20000	PRIOR KNOWLEDGE	STRONGLY DISAGREE	STRONGLY DISAGREE	STRONGLY DISAGREE	STRONGLY DISAGREE	STRONGLY DISAGREE	1	NO	NO	YES
471	MGONA	Lilongwe	2	1	1	1	PIT LATRINE, CEMENT FLOOR		NO	NO		PIPE AT THE YARD		NO		YES	5	21		1	NO	5	LINED PIT LATRINE	LINED PIT LATRINE, CEMENT FLOOR	YES	6	MALE	PRIMARY	CHRISTIAN	35-64	2	21 to 40,000	PRIOR KNOWLEDGE	STRONGLY AGREE	STRONGLY DISAGREE	STRONGLY DISAGREE	STRONGLY AGREE	STRONGLY DISAGREE	1	YES	YES	YES
472	MGONA	Lilongwe	2	3	3	3	UNIMPROVED SANITATION		YES	NO		PUBLIC TAP		NO		YES	6	11		1	NO	3	UNIMPROVED SANITATION	UNIMPROVED SANITATION	YES	8	MALE	PRIMARY	MOSLEM	35-64	1	11-20000	PRIOR KNOWLEDGE	STRONGLY AGREE	STRONGLY DISAGREE	STRONGLY DISAGREE	STRONGLY AGREE	STRONGLY DISAGREE	1	NO	NO	YES
473	MGONA	Lilongwe	2	3	3	3	UNIMPROVED SANITATION		YES	YES		PUBLIC TAP		NO		YES	9	32		4	NO	3	UNIMPROVED SANITATION	UNIMPROVED SANITATION	YES	5	MALE	PRIMARY	MOSLEM	35-64	4	over 80000	PRIOR KNOWLEDGE	STRONGLY DISAGREE	STRONGLY DISAGREE	STRONGLY DISAGREE	STRONGLY DISAGREE	STRONGLY DISAGREE	1	YES	NO	YES
474	MGONA	Lilongwe	2	3	3	3	UNIMPROVED SANITATION		NO	YES		PUBLIC TAP		NO		NO	1	5		1	NO	1	PIT LATRINE, CEMENT FLOOR	PIT LATRINE, CEMENT FLOOR	NO	1	FEMALE	PRIMARY	CHRISTIAN	35-64	1	11-20000	PRIOR KNOWLEDGE	STRONGLY AGREE	STRONGLY DISAGREE	STRONGLY DISAGREE	DIAGREE	STRONGLY DISAGREE	1	NO	NO	NO
475	MGONA	Lilongwe	2	2	1	1	PIT LATRINE, CEMENT FLOOR		YES	YES		PUBLIC TAP		NO		YES	6	25		1	NO	1	PIT LATRINE, CEMENT FLOOR	PIT LATRINE, CEMENT FLOOR	NO	1	MALE	SECONDARY	CHRISTIAN	35-64	2	21 to 40,000	PRIOR KNOWLEDGE	STRONGLY DISAGREE	STRONGLY DISAGREE	STRONGLY DISAGREE	STRONGLY DISAGREE	STRONGLY DISAGREE	1	NO	NO	YES
476	AREA 25	Lilongwe	2	1	1	1	PIT LATRINE, CEMENT FLOOR		YES	YES		PIPE AT THE YARD		NO		YES	2	12		1	NO	1	PIT LATRINE, CEMENT FLOOR	PIT LATRINE, CEMENT FLOOR	NO	1	FEMALE	PRIMARY	CHRISTIAN	OVER 65	2	21 to 40,000	PRIOR KNOWLEDGE	STRONGLY DISAGREE	STRONGLY DISAGREE	STRONGLY DISAGREE	STRONGLY DISAGREE	STRONGLY DISAGREE	1	YES	YES	NO
477	AREA 25	Lilongwe	2	1	1	1	PIT LATRINE, CEMENT FLOOR		NO	NO		PUBLIC TAP	1	NO		YES	4	20		1	NO	1	PIT LATRINE, CEMENT FLOOR	PIT LATRINE, CEMENT FLOOR	YES	1	MALE	PRIMARY	CHRISTIAN	OVER 65	2	21 to 40,000	NO PRIOR KNOWLEDGE	STRONGLY AGREE	DISAGREE	STRONGLY DISAGREE	STRONGLY AGREE	STRONGLY DISAGREE	1	YES	NO	YES
478	AREA 25	Lilongwe	2	1	1	1	PIT LATRINE, CEMENT FLOOR		YES	YES		PIPE AT THE YARD		NO		YES	4	14		2	NO	1	PIT LATRINE, CEMENT FLOOR	PIT LATRINE, CEMENT FLOOR	NO	1	MALE	SECONDARY	CHRISTIAN	35-64	2	21 to 40,000	NO PRIOR KNOWLEDGE	STRONGLY DISAGREE	STRONGLY DISAGREE	STRONGLY DISAGREE	STRONGLY DISAGREE	STRONGLY DISAGREE	1	YES	YES	YES
479	AREA 25	Lilongwe	2	1	1	1	PIT LATRINE, CEMENT FLOOR		YES	YES		PIPE AT THE YARD		NO		YES	2	10		1	NO	1	PIT LATRINE, CEMENT FLOOR	PIT LATRINE, CEMENT FLOOR	YES	7	MALE	SECONDARY	CHRISTIAN	35-64	2	21 to 40,000	PRIOR KNOWLEDGE	STRONGLY DISAGREE	STRONGLY DISAGREE	STRONGLY DISAGREE	STRONGLY DISAGREE	STRONGLY DISAGREE	1	NO	NO	NO
480	AREA 25	Lilongwe	2	1	1	1	PIT LATRINE, CEMENT FLOOR		YES	YES		PIPE AT THE YARD		NO		YES	4	15		2	NO	8	FOSSA ALTERNA	ECOLOGICAL SANITATION	YES	8	MALE	SECONDARY	CHRISTIAN	35-64	2	21 to 40,000	NO PRIOR KNOWLEDGE	STRONGLY DISAGREE	STRONGLY DISAGREE	STRONGLY DISAGREE	STRONGLY DISAGREE	STRONGLY DISAGREE	1	YES	YES	YES
481	AREA 25	Lilongwe	2	2	1	1	PIT LATRINE, CEMENT FLOOR		NO	NO		PUBLIC TAP		NO		YES	5	23		1	NO	1	PIT LATRINE, CEMENT FLOOR	PIT LATRINE, CEMENT FLOOR	YES	1	MALE	SECONDARY	CHRISTIAN	35-64	1	21 to 40,000	NO PRIOR KNOWLEDGE	STRONGLY AGREE	STRONGLY DISAGREE	STRONGLY DISAGREE	AGREE	STRONGLY AGREE	4	YES	NO	YES
482	AREA 25	Lilongwe	2	1	1	1	PIT LATRINE, CEMENT FLOOR		NO	YES		PUBLIC TAP		NO		YES	2	6		2	NO	1	PIT LATRINE, CEMENT FLOOR	PIT LATRINE, CEMENT FLOOR	NO	1	MALE	PRIMARY	CHRISTIAN	35-64	3	41-60000	PRIOR KNOWLEDGE	STRONGLY DISAGREE	STRONGLY DISAGREE	STRONGLY DISAGREE	STRONGLY DISAGREE	STRONGLY DISAGREE	1	NO	NO	YES
483	AREA 25	Lilongwe	2	3	3	3	UNIMPROVED SANITATION		YES	YES		PUBLIC TAP		NO		YES	4	11		2	NO	5	LINED PIT LATRINE	LINED PIT LATRINE, CEMENT FLOOR	YES	5	MALE	NO NOE	CHRISTIAN	35-64	3	41-60000	PRIOR KNOWLEDGE	STRONGLY DISAGREE	STRONGLY AGREE	STRONGLY DISAGREE	STRONGLY AGREE	DISAGREE	2	NO	NO	YES
484	AREA 25	Lilongwe	2	5	5	5	LINED PIT LATRINE, CEMENT FLOOR		NO	NO		PUBLIC TAP		YES		NO	1	9		1	NO	11	EMPTY CURRENT PIT LATRINE	PIT EMPTYING	NO	11	FEMALE	SECONDARY	MOSLEM	35-64	1	11-20000	PRIOR KNOWLEDGE	STRONGLY AGREE	STRONGLY DISAGREE	STRONGLY DISAGREE	AGREE	STRONGLY DISAGREE	1	NO	YES	NO
485	AREA 25	Lilongwe	2	1	1	1	PIT LATRINE, CEMENT FLOOR		YES	YES		PUBLIC TAP		NO		NO	1	5		2	NO	6	POUR FLUSH	FLUSHING TOILET	YES	6	MALE	SECONDARY	CHRISTIAN	35-64	3	41-60000	PRIOR KNOWLEDGE	AGREE	AGREE	STRONGLY DISAGREE	STRONGLY DISAGREE	DISAGREE	2	YES		NO
486	AREA 25	Lilongwe	2	1	1	1	PIT LATRINE, CEMENT FLOOR		YES	NO		PIPE AT THE YARD		YES		YES	3	11		1	NO	7	URINE DIVERTING TOILET	ECOLOGICAL SANITATION	NOT SURE	7	MALE	COLEEGE	CHRISTIAN	15-34	3	21 to 40,000	PRIOR KNOWLEDGE	STRONGLY DISAGREE	STRONGLY DISAGREE	STRONGLY DISAGREE	STRONGLY DISAGREE	STRONGLY AGREE	4	YES	YES	NO
487	AREA 25	Lilongwe	2	2	1	1	PIT LATRINE, CEMENT FLOOR		YES	YES		PIPE AT THE YARD		NO		YES	2	8		1	NO	1	PIT LATRINE, CEMENT FLOOR	PIT LATRINE, CEMENT FLOOR	NO	1	MALE	SECONDARY	CHRISTIAN	OVER 65	1	11-20000	PRIOR KNOWLEDGE	STRONGLY DISAGREE	STRONGLY DISAGREE	STRONGLY DISAGREE	STRONGLY DISAGREE	STRONGLY DISAGREE	1	YES	YES	YES
488	AREA 25	Lilongwe	2	3	3	3	UNIMPROVED SANITATION		NO	NO		PIPE AT THE YARD		NO		YES	2	10		2	NO	8	FOSSA ALTERNA	ECOLOGICAL SANITATION	NOT SURE	8	MALE	SECONDARY	CHRISTIAN	OVER 65	1	21 to 40,000	NO PRIOR KNOWLEDGE	STRONGLY DISAGREE	STRONGLY DISAGREE	STRONGLY DISAGREE	DIAGREE	STRONGLY AGREE	4	YES	YES	YES
489	AREA 25	Lilongwe	2	1	1	1	PIT LATRINE, CEMENT FLOOR		YES	YES		PIPE AT THE YARD		NO		YES	3	8		1	NO	1	PIT LATRINE, CEMENT FLOOR	PIT LATRINE, CEMENT FLOOR	NO	1	MALE	SECONDARY	CHRISTIAN	35-64	1	11-20000	PRIOR KNOWLEDGE	STRONGLY DISAGREE	STRONGLY DISAGREE	STRONGLY DISAGREE	AGREE	STRONGLY DISAGREE	1	NO	YES	YES
490	AREA 25	Lilongwe	2	2	1	1	PIT LATRINE, CEMENT FLOOR		YES	YES		PUBLIC TAP		NO		NO	1	9		2	NO	8	FOSSA ALTERNA	ECOLOGICAL SANITATION	YES	8	MALE	PRIMARY	CHRISTIAN	35-64	2	21 to 40,000	PRIOR KNOWLEDGE	STRONGLY DISAGREE	AGREE	STRONGLY DISAGREE	STRONGLY DISAGREE	STRONGLY DISAGREE	1	NO	NO	NO
491	AREA 25	Lilongwe	2	1	1	1	PIT LATRINE, CEMENT FLOOR		YES	YES		PIPE AT THE YARD		NO		YES	3	20		1	NO	1	PIT LATRINE, CEMENT FLOOR	PIT LATRINE, CEMENT FLOOR	YES	8	MALE	PRIMARY	MOSLEM	OVER 65	1	11-20000	NO PRIOR KNOWLEDGE	STRONGLY DISAGREE	STRONGLY DISAGREE	STRONGLY DISAGREE	STRONGLY DISAGREE	STRONGLY DISAGREE	1	NO	NO	YES
492	AREA 25	Lilongwe	2	5	5	5	LINED PIT LATRINE, CEMENT FLOOR		NO	NO		PIPE AT THE YARD		NO		YES	6	20		4	NO	11	EMPTY CURRENT PIT LATRINE	PIT EMPTYING	NOT SURE	11	MALE	SECONDARY	CHRISTIAN	15-34	1	over 80000	PRIOR KNOWLEDGE	STRONGLY AGREE	STRONGLY DISAGREE	STRONGLY DISAGREE	STRONGLY DISAGREE	STRONGLY AGREE	4	YES	YES	YES
493	AREA 25	Lilongwe	2	1	1	1	PIT LATRINE, CEMENT FLOOR		YES	YES		PUBLIC TAP		NO		YES	3	9		3	NO	7	URINE DIVERTING TOILET	ECOLOGICAL SANITATION	YES	7	MALE	SECONDARY	CHRISTIAN	15-34	0	61-80000	PRIOR KNOWLEDGE	STRONGLY DISAGREE	STRONGLY DISAGREE	STRONGLY DISAGREE	STRONGLY DISAGREE	AGREE	3	YES	NO	YES
494	AREA 25	Lilongwe	2	1	1	1	PIT LATRINE, CEMENT FLOOR		YES	YES		PIPE AT THE YARD		NO		YES	2	11		1	NO	1	PIT LATRINE, CEMENT FLOOR	PIT LATRINE, CEMENT FLOOR	YES	8	MALE	SECONDARY	CHRISTIAN	35-64	1	11-20000	PRIOR KNOWLEDGE	STRONGLY DISAGREE	STRONGLY DISAGREE	STRONGLY DISAGREE	STRONGLY DISAGREE	STRONGLY DISAGREE	1	YES	NO	YES
495	AREA 25	Lilongwe	2	2	1	1	PIT LATRINE, CEMENT FLOOR		NO	NO		PUBLIC TAP		YES		YES	7	16		4	NO	1	PIT LATRINE, CEMENT FLOOR	PIT LATRINE, CEMENT FLOOR	YES	6	MALE	SECONDARY	MOSLEM	35-64	4	over 80000	PRIOR KNOWLEDGE	STRONGLY DISAGREE	STRONGLY DISAGREE	STRONGLY DISAGREE	STRONGLY DISAGREE	STRONGLY DISAGREE	1	YES	YES	YES
496	AREA 25	Lilongwe	2	1	1	1	PIT LATRINE, CEMENT FLOOR		NO	NO		PUBLIC TAP		NO		YES	4	22		2	NO	1	PIT LATRINE, CEMENT FLOOR	PIT LATRINE, CEMENT FLOOR	YES	6	MALE	SECONDARY	CHRISTIAN	15-34	3	41-60000	PRIOR KNOWLEDGE	AGREE	STRONGLY AGREE	STRONGLY DISAGREE	STRONGLY AGREE	STRONGLY DISAGREE	1	YES	YES	YES
497	AREA 25	Lilongwe	2	1	1	1	PIT LATRINE, CEMENT FLOOR		NO	NO		PIPE AT THE YARD		NO		YES	2	7		1	NO	1	PIT LATRINE, CEMENT FLOOR	PIT LATRINE, CEMENT FLOOR	YES	8	FEMALE	PRIMARY	CHRISTIAN	35-64	1	11-20000	PRIOR KNOWLEDGE	STRONGLY AGREE	STRONGLY DISAGREE	STRONGLY DISAGREE	STRONGLY DISAGREE	STRONGLY DISAGREE	1	NO	NO	YES
498	AREA 25	Lilongwe	2	1	1	1	PIT LATRINE, CEMENT FLOOR		YES	NO		PIPE AT THE YARD		NO		YES	6	19		1	NO	1	PIT LATRINE, CEMENT FLOOR	PIT LATRINE, CEMENT FLOOR	NO	1	FEMALE	PRIMARY	CHRISTIAN	35-64	1	11-20000	PRIOR KNOWLEDGE	STRONGLY DISAGREE	STRONGLY DISAGREE	STRONGLY DISAGREE	STRONGLY DISAGREE	STRONGLY DISAGREE	1	NO	NO	YES
499	AREA 25	Lilongwe	2	1	1	1	PIT LATRINE, CEMENT FLOOR		YES	NO		PUBLIC TAP		NO		NO	2	10		4	NO	8	FOSSA ALTERNA	ECOLOGICAL SANITATION	NO	8	MALE	PRIMARY	CHRISTIAN	35-64	4	over 80000	NO PRIOR KNOWLEDGE	STRONGLY DISAGREE	DISAGREE	DISAGREE	STRONGLY DISAGREE	DISAGREE	2	NO	NO	YES
500	AREA 25	Lilongwe	2	1	1	1	PIT LATRINE, CEMENT FLOOR		YES	YES		PIPE AT THE YARD		NO		YES	3	9		3	NO	5	LINED PIT LATRINE	LINED PIT LATRINE, CEMENT FLOOR	YES	5	MALE	SECONDARY	CHRISTIAN	15-34	3	61-80000	PRIOR KNOWLEDGE	STRONGLY DISAGREE	STRONGLY DISAGREE	STRONGLY DISAGREE	STRONGLY DISAGREE	STRONGLY AGREE	4	YES	YES	YES
501	AREA 25	Lilongwe	2	1	1	1	PIT LATRINE, CEMENT FLOOR		NO	NO		PIPE AT THE YARD		NO		YES	2	13		4	NO	6	POUR FLUSH	FLUSHING TOILET	YES	6	MALE	SECONDARY	CHRISTIAN	35-64	0	over 80000	PRIOR KNOWLEDGE	STRONGLY DISAGREE	STRONGLY DISAGREE	STRONGLY DISAGREE	STRONGLY AGREE	STRONGLY AGREE	4	YES	YES	NO
502	AREA 25	Lilongwe	2	5	5	5	LINED PIT LATRINE, CEMENT FLOOR		NO	NO		PIPE AT THE YARD		NO		YES	2	9		1	NO	11	EMPTY CURRENT PIT LATRINE	PIT EMPTYING	NO	11	MALE	COLEEGE	CHRISTIAN	15-34	2	21 to 40,000	NO PRIOR KNOWLEDGE	STRONGLY DISAGREE	STRONGLY DISAGREE	STRONGLY DISAGREE	AGREE	DISAGREE	2	YES	YES	YES
503	AREA 25	Lilongwe	2	1	1	1	PIT LATRINE, CEMENT FLOOR		YES	NO		PIPE AT THE YARD	1	NO		YES	4	18		4	NO	5	LINED PIT LATRINE	LINED PIT LATRINE, CEMENT FLOOR	YES	5	MALE	SECONDARY	CHRISTIAN	15-34	4	61-80000	PRIOR KNOWLEDGE	STRONGLY DISAGREE	STRONGLY DISAGREE	STRONGLY DISAGREE	STRONGLY DISAGREE	DISAGREE	2	NO	NO	YES
504	AREA 25	Lilongwe	2	1	1	1	PIT LATRINE, CEMENT FLOOR		YES	NO		PIPE AT THE YARD		YES		YES	8	23		2	NO	1	PIT LATRINE, CEMENT FLOOR	PIT LATRINE, CEMENT FLOOR	YES	1	FEMALE	PRIMARY	CHRISTIAN	35-64	3	41-60000	PRIOR KNOWLEDGE	STRONGLY AGREE	STRONGLY AGREE	STRONGLY DISAGREE	STRONGLY AGREE	STRONGLY DISAGREE	1	YES	YES	YES
505	AREA 25	Lilongwe	2	5	5	5	LINED PIT LATRINE, CEMENT FLOOR		YES	YES		PIPE AT THE YARD		NO		YES	6	16		2	NO	11	EMPTY CURRENT PIT LATRINE	PIT EMPTYING	YES	7	MALE	SECONDARY	CHRISTIAN	15-34	2	21 to 40,000	PRIOR KNOWLEDGE	STRONGLY AGREE	STRONGLY AGREE	STRONGLY DISAGREE	STRONGLY DISAGREE	STRONGLY DISAGREE	1	YES	YES	YES
506	AREA 25	Lilongwe	2	1	1	1	PIT LATRINE, CEMENT FLOOR		NO	NO		PIPE AT THE YARD		NO		YES	3	13		1	NO	1	PIT LATRINE, CEMENT FLOOR	PIT LATRINE, CEMENT FLOOR	YES	8	FEMALE	PRIMARY	CHRISTIAN	35-64	1	11-20000	PRIOR KNOWLEDGE	STRONGLY AGREE	STRONGLY AGREE	STRONGLY DISAGREE	STRONGLY DISAGREE	STRONGLY DISAGREE	1	NO	NO	YES
507	AREA 25	Lilongwe	2	14	99	99	Facility collapsed		YES	YES		PIPE AT THE YARD		YES		YES	2	10		1	NO	1	PIT LATRINE, CEMENT FLOOR	PIT LATRINE, CEMENT FLOOR	YES	8	MALE	PRIMARY	CHRISTIAN	15-34	2	21 to 40,000	PRIOR KNOWLEDGE	STRONGLY AGREE	STRONGLY DISAGREE	STRONGLY DISAGREE	STRONGLY DISAGREE	DISAGREE	2	NO	NO	YES
508	AREA 25	Lilongwe	2	1	1	1	PIT LATRINE, CEMENT FLOOR		YES	NO		PIPE AT THE YARD		NO		YES	3	11		1	NO	1	PIT LATRINE, CEMENT FLOOR	PIT LATRINE, CEMENT FLOOR	YES	5	FEMALE	PRIMARY	CHRISTIAN	OVER 65	2	21 to 40,000	PRIOR KNOWLEDGE	STRONGLY DISAGREE	AGREE	STRONGLY DISAGREE	STRONGLY AGREE	STRONGLY DISAGREE	1	NO	YES	YES
509	AREA 25	Lilongwe	2	1	1	1	PIT LATRINE, CEMENT FLOOR		NO	NO		PIPE AT THE YARD		NO		NO	1	4		1	NO	1	PIT LATRINE, CEMENT FLOOR	PIT LATRINE, CEMENT FLOOR	YES	7	MALE	SECONDARY	CHRISTIAN	35-64	2	21 to 40,000	PRIOR KNOWLEDGE	STRONGLY DISAGREE	STRONGLY DISAGREE	STRONGLY DISAGREE	STRONGLY DISAGREE	STRONGLY DISAGREE	1	YES	YES	NO
510	AREA 25	Lilongwe	2	1	1	1	PIT LATRINE, CEMENT FLOOR		NO	NO		PIPE AT THE YARD		NO		YES	4	16		2	NO	1	PIT LATRINE, CEMENT FLOOR	PIT LATRINE, CEMENT FLOOR	NO	1	MALE	SECONDARY	CHRISTIAN	35-64	3	41-60000	NO PRIOR KNOWLEDGE	STRONGLY DISAGREE	STRONGLY DISAGREE	STRONGLY DISAGREE	STRONGLY AGREE	STRONGLY DISAGREE	1	YES	YES	YES
511	AREA 25	Lilongwe	2	5	5	5	LINED PIT LATRINE, CEMENT FLOOR		NO	NO		PIPE AT THE YARD		NO		YES	4	11		4	NO	11	EMPTY CURRENT PIT LATRINE	PIT EMPTYING	NO	11	MALE	SECONDARY	MOSLEM	35-64	4	61-80000	PRIOR KNOWLEDGE	STRONGLY DISAGREE	STRONGLY DISAGREE	STRONGLY DISAGREE	STRONGLY AGREE	STRONGLY DISAGREE	1	YES	YES	YES
512	AREA 25	Lilongwe	2	1	1	1	PIT LATRINE, CEMENT FLOOR		NO	NO		PUBLIC TAP		YES		YES	8	18		2	NO	1	PIT LATRINE, CEMENT FLOOR	PIT LATRINE, CEMENT FLOOR	YES	5	MALE	SECONDARY	MOSLEM	15-34	3	41-60000	PRIOR KNOWLEDGE	STRONGLY DISAGREE	STRONGLY DISAGREE	STRONGLY DISAGREE	STRONGLY AGREE	STRONGLY DISAGREE	1	NO	NO	YES
513	AREA 25	Lilongwe	2	1	1	1	PIT LATRINE, CEMENT FLOOR		YES	YES		PIPE AT THE YARD		NO		YES	2	9		1	NO	1	PIT LATRINE, CEMENT FLOOR	PIT LATRINE, CEMENT FLOOR	NO	1	FEMALE	NO NOE	CHRISTIAN	OVER 65	1	11-20000	NO PRIOR KNOWLEDGE	STRONGLY DISAGREE	STRONGLY DISAGREE	STRONGLY DISAGREE	STRONGLY DISAGREE	STRONGLY DISAGREE	1	NO	NO	YES
514	AREA 25	Lilongwe	2	1	1	1	PIT LATRINE, CEMENT FLOOR		NO	NO		PIPE AT THE YARD		NO		YES	3	5		3	NO	1	PIT LATRINE, CEMENT FLOOR	PIT LATRINE, CEMENT FLOOR	YES	6	MALE	PRIMARY	CHRISTIAN	35-64	4	61-80000	PRIOR KNOWLEDGE	AGREE	STRONGLY DISAGREE	STRONGLY DISAGREE	STRONGLY AGREE	STRONGLY DISAGREE	1	YES	YES	YES
515	AREA 25	Lilongwe	2	2	1	1	PIT LATRINE, CEMENT FLOOR		YES	YES		PIPE AT THE YARD		YES		NO	1	3		2	NO	3	UNIMPROVED SANITATION	UNIMPROVED SANITATION	NO	3	MALE	SECONDARY	CHRISTIAN	35-64	2	21 to 40,000	NO PRIOR KNOWLEDGE	DISAGREE	STRONGLY DISAGREE	STRONGLY DISAGREE	STRONGLY DISAGREE	STRONGLY DISAGREE	1	YES	NO	NO
596	MTANDIRE	Lilongwe	2	2	1	1	PIT LATRINE, CEMENT FLOOR		NO	NO		PUBLIC TAP		YES		YES	2	9		2	NO	11	EMPTY CURRENT PIT LATRINE	PIT EMPTYING	YES	7	MALE	SECONDARY	CHRISTIAN	35-64	2	21 to 40,000	PRIOR KNOWLEDGE	DISAGREE	AGREE	STRONGLY DISAGREE	STRONGLY DISAGREE	STRONGLY DISAGREE	1	YES	YES	NO
597	MTANDIRE	Lilongwe	2	2	1	1	PIT LATRINE, CEMENT FLOOR		NO	NO		PUBLIC TAP		NO		YES	4	14		2	NO	1	PIT LATRINE, CEMENT FLOOR	PIT LATRINE, CEMENT FLOOR	YES	5	MALE	PRIMARY	MOSLEM	35-64	2	21 to 40,000	PRIOR KNOWLEDGE	STRONGLY DISAGREE	STRONGLY DISAGREE	STRONGLY DISAGREE	STRONGLY DISAGREE	STRONGLY DISAGREE	1	YES	NO	YES
598	MTANDIRE	Lilongwe	2	1	1	1	PIT LATRINE, CEMENT FLOOR		NO	NO		PIPE AT THE YARD		NO		NO	1	7		2	NO	11	EMPTY CURRENT PIT LATRINE	PIT EMPTYING	NOT SURE	11	MALE	PRIMARY	CHRISTIAN	35-64	0	41-60,000	NO PRIOR KNOWLEDGE	STRONGLY DISAGREE	STRONGLY DISAGREE	STRONGLY DISAGREE	STRONGLY DISAGREE	STRONGLY AGREE	4	YES	YES	NO
599	MTANDIRE	Lilongwe	2	2	1	1	PIT LATRINE, CEMENT FLOOR		YES	YES		PUBLIC TAP		NO		NO	1	10		1	NO	11	EMPTY CURRENT PIT LATRINE	PIT EMPTYING	YES	8	MALE	SECONDARY	CHRISTIAN	35-64	2	21 to 40,000	PRIOR KNOWLEDGE	STRONGLY DISAGREE	STRONGLY DISAGREE	STRONGLY DISAGREE	STRONGLY DISAGREE	STRONGLY DISAGREE	1	NO	NO	NO
600	MTANDIRE	Lilongwe	2	1	1	1	PIT LATRINE, CEMENT FLOOR		YES	YES		PUBLIC TAP		NO		YES	4	17		1	NO	1	PIT LATRINE, CEMENT FLOOR	PIT LATRINE, CEMENT FLOOR	YES	7	MALE	PRIMARY	CHRISTIAN	35-64	2	21 to 40,000	PRIOR KNOWLEDGE	STRONGLY DISAGREE	STRONGLY DISAGREE	STRONGLY DISAGREE	STRONGLY DISAGREE	STRONGLY DISAGREE	1	NO	NO	YES
601	MTANDIRE	Lilongwe	2	2	1	1	PIT LATRINE, CEMENT FLOOR		YES	YES		PUBLIC TAP		NO		NO	1	3		2	NO	1	PIT LATRINE, CEMENT FLOOR	PIT LATRINE, CEMENT FLOOR	NO	1	MALE	PRIMARY	MOSLEM	15-34	2	21 to 40,000	PRIOR KNOWLEDGE	STRONGLY DISAGREE	DISAGREE	DISAGREE	STRONGLY DISAGREE	DISAGREE	2	YES		NO
602	MTANDIRE	Lilongwe	2	3	3	3	UNIMPROVED SANITATION		YES	YES		PUBLIC TAP		NO		NO	1	3		2	NO	1	PIT LATRINE, CEMENT FLOOR	PIT LATRINE, CEMENT FLOOR	YES	6	MALE	SECONDARY	CHRISTIAN	15-34	3	41-60000	PRIOR KNOWLEDGE	STRONGLY AGREE	STRONGLY DISAGREE	STRONGLY DISAGREE	STRONGLY DISAGREE	STRONGLY DISAGREE	1	NO	NO	NO
603	MTANDIRE	Lilongwe	2	2	1	1	PIT LATRINE, CEMENT FLOOR		NO	NO		PUBLIC TAP		NO		NO	1	6		1	NO	1	PIT LATRINE, CEMENT FLOOR	PIT LATRINE, CEMENT FLOOR	YES	7	MALE	SECONDARY	MOSLEM	35-64	1	11-20000	PRIOR KNOWLEDGE	STRONGLY DISAGREE	STRONGLY AGREE	STRONGLY DISAGREE	STRONGLY AGREE	STRONGLY DISAGREE	1	NO	NO	NO
604	MTANDIRE	Lilongwe	2	1	1	1	PIT LATRINE, CEMENT FLOOR		YES	YES		PUBLIC TAP		NO		NO	1	6		4	NO	8	FOSSA ALTERNA	ECOLOGICAL SANITATION	YES	8	MALE	SECONDARY	MOSLEM	35-64	4	61-80000	PRIOR KNOWLEDGE	STRONGLY DISAGREE	AGREE	STRONGLY DISAGREE	STRONGLY DISAGREE	STRONGLY DISAGREE	1	NO	YES	NO
605	MTANDIRE	Lilongwe	2	1	1	1	PIT LATRINE, CEMENT FLOOR		YES	YES		PUBLIC TAP		NO		NO	1	4		2	NO	11	EMPTY CURRENT PIT LATRINE	PIT EMPTYING	NOT SURE	11	MALE	SECONDARY	CHRISTIAN	35-64	2	21 to 40,000	PRIOR KNOWLEDGE	STRONGLY DISAGREE	STRONGLY DISAGREE	STRONGLY DISAGREE	STRONGLY AGREE	AGREE	3	NO	NO	NO
606	MTANDIRE	Lilongwe	2	2	1	1	PIT LATRINE, CEMENT FLOOR		YES	YES		PUBLIC TAP		NO		NO	1	7		4	NO	13	SEPTIC TANK	FLUSHING TOILET	NO	13	MALE	SECONDARY	MOSLEM	35-64	4	over 80000	PRIOR KNOWLEDGE	STRONGLY DISAGREE	STRONGLY DISAGREE	STRONGLY DISAGREE	STRONGLY DISAGREE	STRONGLY DISAGREE	1	NO	NO	NO
607	MTANDIRE	Lilongwe	2	2	1	1	PIT LATRINE, CEMENT FLOOR		YES	YES		PUBLIC TAP		NO		NO	1	5		4	NO	5	LINED PIT LATRINE	LINED PIT LATRINE, CEMENT FLOOR	NOT SURE	5	MALE	SECONDARY	CHRISTIAN	15-34	1	over 80000	PRIOR KNOWLEDGE	STRONGLY DISAGREE	STRONGLY DISAGREE	STRONGLY DISAGREE	STRONGLY DISAGREE	AGREE	3	NO	NO	NO
608	MTANDIRE	Lilongwe	2	2	1	1	PIT LATRINE, CEMENT FLOOR		YES	NO		PUBLIC TAP		NO		YES	4	13		1	NO	1	PIT LATRINE, CEMENT FLOOR	PIT LATRINE, CEMENT FLOOR	NO	1	MALE	SECONDARY	MOSLEM	15-34	2	21 to 40,000	PRIOR KNOWLEDGE	STRONGLY DISAGREE	STRONGLY DISAGREE	STRONGLY DISAGREE	STRONGLY DISAGREE	STRONGLY DISAGREE	1	NO	NO	YES
609	MTANDIRE	Lilongwe	2	2	1	1	PIT LATRINE, CEMENT FLOOR		YES	YES		PIPE AT THE YARD		NO		YES	7	24		4	NO	1	PIT LATRINE, CEMENT FLOOR	PIT LATRINE, CEMENT FLOOR	NOT SURE	1	MALE	PRIMARY	CHRISTIAN	15-34	1	over 80000	PRIOR KNOWLEDGE	STRONGLY DISAGREE	STRONGLY AGREE	STRONGLY DISAGREE	STRONGLY DISAGREE	STRONGLY AGREE	4	YES	YES	YES
610	MTANDIRE	Lilongwe	2	2	1	1	PIT LATRINE, CEMENT FLOOR		NO	NO		PUBLIC TAP		NO		YES	3	14		4	NO	11	EMPTY CURRENT PIT LATRINE	PIT EMPTYING	YES	7	MALE	PRIMARY	CHRISTIAN	35-64	4	over 80000	PRIOR KNOWLEDGE	STRONGLY AGREE	STRONGLY DISAGREE	STRONGLY DISAGREE	STRONGLY AGREE	DISAGREE	2	NO	NO	YES
611	MTANDIRE	Lilongwe	2	3	3	3	UNIMPROVED SANITATION		YES	YES		PUBLIC TAP		NO		NO	1	5		0	NO	5	LINED PIT LATRINE	LINED PIT LATRINE, CEMENT FLOOR	YES	5	MALE	PRIMARY	CHRISTIAN	15-34	2	Less than 10,000	PRIOR KNOWLEDGE	STRONGLY AGREE	STRONGLY DISAGREE	STRONGLY DISAGREE	DIAGREE	AGREE	3	NO	NO	NO
612	MTANDIRE	Lilongwe	2	2	1	1	PIT LATRINE, CEMENT FLOOR		YES	YES		PUBLIC TAP		NO		NO	1	6		4	NO	6	POUR FLUSH	FLUSHING TOILET	YES	6	MALE	PRIMARY	CHRISTIAN	35-64	0	over 80000	PRIOR KNOWLEDGE	STRONGLY DISAGREE	STRONGLY DISAGREE	STRONGLY DISAGREE	STRONGLY DISAGREE	STRONGLY AGREE	4	YES	YES	NO
613	MTANDIRE	Lilongwe	2	2	1	1	PIT LATRINE, CEMENT FLOOR		NO	NO		PUBLIC TAP		NO		YES	6	23		4	NO	11	EMPTY CURRENT PIT LATRINE	PIT EMPTYING	NO	11	MALE	SECONDARY	CHRISTIAN	35-64	4	over 80000	PRIOR KNOWLEDGE	STRONGLY DISAGREE	STRONGLY DISAGREE	STRONGLY DISAGREE	AGREE	DISAGREE	2	NO	NO	NO
614	MTANDIRE	Lilongwe	2	1	1	1	PIT LATRINE, CEMENT FLOOR		YES	YES		PUBLIC TAP		NO		NO	1	8		1	NO	1	PIT LATRINE, CEMENT FLOOR	PIT LATRINE, CEMENT FLOOR	NO	1	FEMALE	PRIMARY	CHRISTIAN	OVER 65	2	21 to 40,000	PRIOR KNOWLEDGE	STRONGLY DISAGREE	STRONGLY DISAGREE	STRONGLY DISAGREE	STRONGLY DISAGREE	DISAGREE	2	NO	NO	NO
615	MTANDIRE	Lilongwe	2	1	1	1	PIT LATRINE, CEMENT FLOOR		YES	YES		PUBLIC TAP		NO		YES	2	4		1	NO	11	EMPTY CURRENT PIT LATRINE	PIT EMPTYING	YES	7	FEMALE	PRIMARY	CHRISTIAN	OVER 65	1	11-20000	PRIOR KNOWLEDGE	AGREE	AGREE	AGREE	AGREE	STRONGLY AGREE	4	YES	YES	YES
616	MTANDIRE	Lilongwe	2	3	3	3	UNIMPROVED SANITATION		NO	NO		PUBLIC TAP		NO		NO	1	8		1	NO	1	PIT LATRINE, CEMENT FLOOR	PIT LATRINE, CEMENT FLOOR	NO	1	MALE	PRIMARY	CHRISTIAN	35-64	2	21 to 40,000	PRIOR KNOWLEDGE	STRONGLY DISAGREE	STRONGLY DISAGREE	STRONGLY DISAGREE	STRONGLY DISAGREE	STRONGLY DISAGREE	1	NO	NO	NO
617	MTANDIRE	Lilongwe	2	1	1	1	PIT LATRINE, CEMENT FLOOR		NO	NO		PIPE AT THE YARD		NO		YES	7	19		4	NO	6	POUR FLUSH	FLUSHING TOILET	YES	6	MALE	PRIMARY	MOSLEM	35-64	4	61-80000	PRIOR KNOWLEDGE	STRONGLY AGREE	STRONGLY AGREE	STRONGLY DISAGREE	STRONGLY DISAGREE	DISAGREE	2	YES	YES	YES
618	MTANDIRE	Lilongwe	2	8	78	8	FOSSA ALTERNA		NO	NO		PUBLIC TAP		NO		NO	1	7		1	NO	11	EMPTY CURRENT PIT LATRINE	PIT EMPTYING	NOT SURE	11	MALE	PRIMARY	CHRISTIAN	35-64	3	21 to 40,000	PRIOR KNOWLEDGE	STRONGLY DISAGREE	STRONGLY DISAGREE	STRONGLY DISAGREE	STRONGLY AGREE			NO	NO	NO
619	MTANDIRE	Lilongwe	2	7	78	7	URINE DIVERTING TOILET		NO	NO		PIPE AT THE YARD		NO		YES	2	8		1	NO	11	EMPTY CURRENT PIT LATRINE	PIT EMPTYING	NOT SURE	11	MALE	SECONDARY	CHRISTIAN	35-64		11-20000	PRIOR KNOWLEDGE	STRONGLY DISAGREE	AGREE	STRONGLY DISAGREE	STRONGLY DISAGREE			NO	NO	YES
620	MTANDIRE	Lilongwe	2	2	1	1	PIT LATRINE, CEMENT FLOOR		YES	YES		PUBLIC TAP		YES		YES	2	8		1	NO	11	EMPTY CURRENT PIT LATRINE	PIT EMPTYING	NO	11	FEMALE	PRIMARY	CHRISTIAN	35-64	1	11-20000	PRIOR KNOWLEDGE	DISAGREE	STRONGLY DISAGREE	STRONGLY DISAGREE	STRONGLY DISAGREE	DISAGREE	2	YES		YES
621	MTANDIRE	Lilongwe	2	2	1	1	PIT LATRINE, CEMENT FLOOR		NO	NO		PUBLIC TAP		NO		NO	1	10		1	NO	11	EMPTY CURRENT PIT LATRINE	PIT EMPTYING	NO	11	MALE	PRIMARY	CHRISTIAN	35-64	1	11-20000	PRIOR KNOWLEDGE	STRONGLY DISAGREE	STRONGLY DISAGREE	STRONGLY DISAGREE	STRONGLY AGREE	STRONGLY DISAGREE	1	NO	NO	NO
622	MTANDIRE	Lilongwe	2	3	3	3	UNIMPROVED SANITATION		YES	YES		PUBLIC TAP		NO		NO	1	12		1	NO	1	PIT LATRINE, CEMENT FLOOR	PIT LATRINE, CEMENT FLOOR	NO	1	FEMALE	NO NOE	CHRISTIAN	35-64	1	11-20000	PRIOR KNOWLEDGE	AGREE	STRONGLY DISAGREE	STRONGLY DISAGREE	STRONGLY DISAGREE	STRONGLY AGREE	4	NO	NO	NO
623	MTANDIRE	Lilongwe	2	9	78	7	URINE DIVERTING TOILET		YES	YES		PIPE AT THE YARD		NO		YES	3	17		1	NO	11	EMPTY CURRENT PIT LATRINE	PIT EMPTYING	NOT SURE	11	MALE	COLEEGE	CHRISTIAN	35-64	0	21 to 40,000	PRIOR KNOWLEDGE	STRONGLY DISAGREE	STRONGLY DISAGREE	STRONGLY DISAGREE	STRONGLY DISAGREE			YES	YES	NO
624	MTANDIRE	Lilongwe	2	9	78	7	URINE DIVERTING TOILET		YES	NO		PUBLIC TAP		YES		YES	8	18		1	NO	11	EMPTY CURRENT PIT LATRINE	PIT EMPTYING	NOT SURE	11	MALE	PRIMARY	CHRISTIAN	35-64	1	21 to 40,000	PRIOR KNOWLEDGE	STRONGLY DISAGREE	STRONGLY DISAGREE	STRONGLY DISAGREE	STRONGLY DISAGREE			YES	NO	YES
625	MTANDIRE	Lilongwe	2	9	78	7	URINE DIVERTING TOILET		NO	NO		PUBLIC TAP		NO		YES	4	15		2	NO	11	EMPTY CURRENT PIT LATRINE	PIT EMPTYING	NOT SURE	11	MALE	PRIMARY	CHRISTIAN	35-64	1	21 to 40,000	PRIOR KNOWLEDGE	STRONGLY DISAGREE	STRONGLY DISAGREE	STRONGLY DISAGREE	STRONGLY DISAGREE			YES	NO	YES
626	MTANDIRE	Lilongwe	2	3	3	3	UNIMPROVED SANITATION		NO	NO		PUBLIC TAP		NO		YES	4	13		1	NO	1	PIT LATRINE, CEMENT FLOOR	PIT LATRINE, CEMENT FLOOR	YES	8	MALE	PRIMARY	CHRISTIAN	35-64	2	21 to 40,000	PRIOR KNOWLEDGE	STRONGLY AGREE	STRONGLY DISAGREE	STRONGLY DISAGREE	STRONGLY AGREE	STRONGLY DISAGREE	1	NO	NO	YES
627	MTANDIRE	Lilongwe	2	7	78	7	URINE DIVERTING TOILET		YES	YES		PIPE AT THE YARD		NO		YES	2	7		1	NO	11	EMPTY CURRENT PIT LATRINE	PIT EMPTYING	NOT SURE	11	FEMALE	SECONDARY	CHRISTIAN	35-64	1	21 to 40,000	PRIOR KNOWLEDGE	STRONGLY DISAGREE	AGREE	STRONGLY DISAGREE	STRONGLY DISAGREE			YES	YES	NO
628	MTANDIRE	Lilongwe	2	2	1	1	PIT LATRINE, CEMENT FLOOR		NO	NO		PIPE AT THE YARD		NO		YES	5	23		3	NO	1	PIT LATRINE, CEMENT FLOOR	PIT LATRINE, CEMENT FLOOR	YES	7	MALE	COLEEGE	CHRISTIAN	35-64	3	41-60000	PRIOR KNOWLEDGE	AGREE	STRONGLY DISAGREE	STRONGLY DISAGREE	STRONGLY AGREE	STRONGLY DISAGREE	1	YES	YES	NO
629	MTANDIRE	Lilongwe	2	3	3	3	UNIMPROVED SANITATION		YES	YES		PUBLIC TAP		NO		NO	1	8		1	NO	3	UNIMPROVED SANITATION	UNIMPROVED SANITATION	NO	3	MALE	PRIMARY	CHRISTIAN	35-64	1	11-20000	PRIOR KNOWLEDGE	AGREE	DISAGREE	STRONGLY DISAGREE	STRONGLY DISAGREE	STRONGLY DISAGREE	1	YES	NO	NO
630	MTANDIRE	Lilongwe	2	1	1	1	PIT LATRINE, CEMENT FLOOR		NO	NO		PUBLIC TAP		NO		NO	1	7		1	NO	1	PIT LATRINE, CEMENT FLOOR	PIT LATRINE, CEMENT FLOOR	YES	7	MALE	PRIMARY	CHRISTIAN	35-64	1	11-20000	PRIOR KNOWLEDGE	AGREE	STRONGLY DISAGREE	STRONGLY DISAGREE	STRONGLY AGREE	STRONGLY DISAGREE	1	NO	YES	NO
631	MTANDIRE	Lilongwe	2	2	1	1	PIT LATRINE, CEMENT FLOOR		NO	NO		PIPE AT THE YARD		NO		NO	1	6		1	NO	1	PIT LATRINE, CEMENT FLOOR	PIT LATRINE, CEMENT FLOOR	NO	1	MALE	PRIMARY	CHRISTIAN	35-64	1	11-20000	PRIOR KNOWLEDGE	STRONGLY DISAGREE	STRONGLY DISAGREE	STRONGLY DISAGREE	STRONGLY DISAGREE	STRONGLY DISAGREE	1	YES	YES	NO
632	MTANDIRE	Lilongwe	2	1	1	1	PIT LATRINE, CEMENT FLOOR		YES	YES		PUBLIC TAP		YES		NO	1	7		4	NO	7	URINE DIVERTING TOILET	ECOLOGICAL SANITATION	YES	7	MALE	PRIMARY	MOSLEM	35-64	4	over 80000	PRIOR KNOWLEDGE	STRONGLY DISAGREE	STRONGLY AGREE	STRONGLY DISAGREE	STRONGLY AGREE	STRONGLY DISAGREE	1	YES	NO	NO
633	MTANDIRE	Lilongwe	2	3	3	3	UNIMPROVED SANITATION		YES	NO		PUBLIC TAP		YES		NO	1	11		1	NO	1	PIT LATRINE, CEMENT FLOOR	PIT LATRINE, CEMENT FLOOR	YES	5	MALE	PRIMARY	CHRISTIAN	35-64	1	11-20000	PRIOR KNOWLEDGE	STRONGLY DISAGREE	STRONGLY DISAGREE	STRONGLY DISAGREE	STRONGLY DISAGREE	STRONGLY DISAGREE	1	YES	NO	NO
634	MTANDIRE	Lilongwe	2	9	78	7	URINE DIVERTING TOILET		YES	YES		PIPE AT THE YARD		YES		YES	2	13		3	NO	11	EMPTY CURRENT PIT LATRINE	PIT EMPTYING	NOT SURE	11	MALE	PRIMARY	CHRISTIAN	35-64	4	61-80000	PRIOR KNOWLEDGE	AGREE	STRONGLY DISAGREE	STRONGLY DISAGREE	STRONGLY DISAGREE			YES	YES	NO
635	MTANDIRE	Lilongwe	2	9	78	7	URINE DIVERTING TOILET		NO	NO		PUBLIC TAP		NO		YES	5	24		2	NO	11	EMPTY CURRENT PIT LATRINE	PIT EMPTYING	NO	11	MALE	PRIMARY	CHRISTIAN	35-64	2	41-60,000	PRIOR KNOWLEDGE	STRONGLY DISAGREE	STRONGLY DISAGREE	STRONGLY DISAGREE	AGREE			YES	YES	YES
636	MTSIRIZA	Lilongwe	2	1	1	1	PIT LATRINE, CEMENT FLOOR		YES	YES		PIPE AT THE YARD		YES		YES	3	12			NO	1	PIT LATRINE, CEMENT FLOOR	PIT LATRINE, CEMENT FLOOR	NO	1	MALE	SECONDARY	CHRISTIAN	35-64	1		PRIOR KNOWLEDGE	STRONGLY DISAGREE	STRONGLY DISAGREE	STRONGLY DISAGREE	STRONGLY DISAGREE	STRONGLY DISAGREE	1	YES	YES	YES
637	MTSIRIZA	Lilongwe	2	2	1	1	PIT LATRINE, CEMENT FLOOR		NO	NO		PUBLIC TAP		NO		NO	1	7		2	NO	13	SEPTIC TANK	FLUSHING TOILET	NO	13	MALE	SECONDARY	CHRISTIAN	35-64	3	41-60000	PRIOR KNOWLEDGE	STRONGLY AGREE	STRONGLY DISAGREE	STRONGLY DISAGREE	STRONGLY DISAGREE	DISAGREE	2	YES	NO	NO
638	MTSIRIZA	Lilongwe	2	2	1	1	PIT LATRINE, CEMENT FLOOR		YES	YES		PIPE AT THE YARD		NO		YES	2	7		2	NO	1	PIT LATRINE, CEMENT FLOOR	PIT LATRINE, CEMENT FLOOR	YES	7	MALE	SECONDARY	CHRISTIAN	35-64	2	21 to 40,000	PRIOR KNOWLEDGE	STRONGLY DISAGREE	AGREE	STRONGLY DISAGREE	STRONGLY AGREE	STRONGLY DISAGREE	1	NO	YES	YES
639	MTSIRIZA	Lilongwe	2	3	3	3	UNIMPROVED SANITATION		YES	YES		PUBLIC TAP		NO		NO	1	6		1	NO	11	EMPTY CURRENT PIT LATRINE	PIT EMPTYING	YES	1	MALE	SECONDARY	CHRISTIAN	35-64	2	21 to 40,000	PRIOR KNOWLEDGE	AGREE	AGREE	STRONGLY DISAGREE	STRONGLY DISAGREE	STRONGLY DISAGREE	1	NO	NO	NO
640	MTSIRIZA	Lilongwe	2	3	3	3	UNIMPROVED SANITATION		NO	NO		PUBLIC TAP		NO		NO	1	6		1	NO	8	FOSSA ALTERNA	ECOLOGICAL SANITATION	NO	8	MALE	SECONDARY	CHRISTIAN	35-64	2	21 to 40,000	PRIOR KNOWLEDGE	AGREE	AGREE	STRONGLY DISAGREE	STRONGLY DISAGREE	STRONGLY DISAGREE	1	NO	NO	NO
641	MTSIRIZA	Lilongwe	2	2	1	1	PIT LATRINE, CEMENT FLOOR		NO	NO		PUBLIC TAP		NO		NO	1	6		2	NO	8	FOSSA ALTERNA	ECOLOGICAL SANITATION	YES	8	MALE	SECONDARY	CHRISTIAN	35-64	0	21 to 40,000	PRIOR KNOWLEDGE	STRONGLY DISAGREE	STRONGLY AGREE	STRONGLY DISAGREE	STRONGLY AGREE	STRONGLY AGREE	4	NO	NO	NO
642	MTSIRIZA	Lilongwe	2	2	1	1	PIT LATRINE, CEMENT FLOOR		YES	YES		PUBLIC TAP		NO		YES	3	14		1	NO	1	PIT LATRINE, CEMENT FLOOR	PIT LATRINE, CEMENT FLOOR	NO	1	MALE	PRIMARY	MOSLEM	15-34	2	21 to 40,000	PRIOR KNOWLEDGE	STRONGLY DISAGREE	STRONGLY DISAGREE	STRONGLY DISAGREE	STRONGLY DISAGREE	STRONGLY DISAGREE	1	NO	YES	YES
643	MTSIRIZA	Lilongwe	2	3	3	3	UNIMPROVED SANITATION		YES	NO		PUBLIC TAP		NO		NO	1	5		1	YES	7	URINE DIVERTING TOILET	ECOLOGICAL SANITATION	YES	7	MALE	SECONDARY	CHRISTIAN	35-64	1	11-20000	PRIOR KNOWLEDGE	STRONGLY DISAGREE	STRONGLY AGREE	STRONGLY AGREE	AGREE	STRONGLY DISAGREE	1	NO	NO	NO
644	MTSIRIZA	Lilongwe	2	2	1	1	PIT LATRINE, CEMENT FLOOR		NO	NO		PUBLIC TAP		NO		YES	3	14		1	NO	1	PIT LATRINE, CEMENT FLOOR	PIT LATRINE, CEMENT FLOOR	NO	1	MALE	SECONDARY	CHRISTIAN	15-34	2	21 to 40,000	PRIOR KNOWLEDGE	STRONGLY DISAGREE	STRONGLY DISAGREE	STRONGLY DISAGREE	AGREE	DISAGREE	2	YES	NO	YES
645	MTSIRIZA	Lilongwe	2	3	3	3	UNIMPROVED SANITATION		YES	YES		PUBLIC TAP		YES		NO	1	8		1	NO	3	UNIMPROVED SANITATION	UNIMPROVED SANITATION	NO	3	MALE	SECONDARY	MOSLEM	35-64	1	11-20000	PRIOR KNOWLEDGE	STRONGLY DISAGREE	STRONGLY DISAGREE	STRONGLY DISAGREE	STRONGLY DISAGREE	DISAGREE	2	NO	NO	NO
646	MTSIRIZA	Lilongwe	2	3	3	3	UNIMPROVED SANITATION		YES	YES		PUBLIC TAP		NO		YES	2	10		2	NO	1	PIT LATRINE, CEMENT FLOOR	PIT LATRINE, CEMENT FLOOR	NO	1	MALE	PRIMARY	CHRISTIAN	OVER 65	3	41-60000	PRIOR KNOWLEDGE	STRONGLY DISAGREE	STRONGLY DISAGREE	STRONGLY DISAGREE	AGREE	STRONGLY DISAGREE	1	YES	NO	NO
647	MTSIRIZA	Lilongwe	2	3	3	3	UNIMPROVED SANITATION		YES	YES		PUBLIC TAP		NO		NO	1	5		1	NO	3	UNIMPROVED SANITATION	UNIMPROVED SANITATION	NO	3	MALE	PRIMARY	CHRISTIAN	OVER 65	1	11-20000	PRIOR KNOWLEDGE	AGREE	STRONGLY AGREE	STRONGLY DISAGREE	STRONGLY DISAGREE	STRONGLY DISAGREE	1	NO	NO	NO
648	MTSIRIZA	Lilongwe	2	2	1	1	PIT LATRINE, CEMENT FLOOR		NO	NO		PUBLIC TAP		NO		YES	2	9		1	NO	1	PIT LATRINE, CEMENT FLOOR	PIT LATRINE, CEMENT FLOOR	NO	1	MALE	PRIMARY	MOSLEM	35-64	1	11-20000	PRIOR KNOWLEDGE	STRONGLY DISAGREE	STRONGLY DISAGREE	STRONGLY DISAGREE	STRONGLY DISAGREE	STRONGLY DISAGREE	1	NO	NO	YES
649	MTSIRIZA	Lilongwe	2	1	1	1	PIT LATRINE, CEMENT FLOOR		YES	YES		PUBLIC TAP		YES		YES	5	27		2	NO	1	PIT LATRINE, CEMENT FLOOR	PIT LATRINE, CEMENT FLOOR	YES	8	MALE	PRIMARY	CHRISTIAN	35-64	3	41-60000	NO PRIOR KNOWLEDGE	STRONGLY AGREE	AGREE	STRONGLY DISAGREE	STRONGLY DISAGREE	STRONGLY DISAGREE	1	YES	NO	YES
650	MTSIRIZA	Lilongwe	2	3	3	3	UNIMPROVED SANITATION		YES	NO		PUBLIC TAP		NO		YES	2	10		1	NO	1	PIT LATRINE, CEMENT FLOOR	PIT LATRINE, CEMENT FLOOR	NO	1	MALE	SECONDARY	CHRISTIAN	35-64	2	21 to 40,000	PRIOR KNOWLEDGE	STRONGLY AGREE	AGREE	STRONGLY DISAGREE	AGREE	STRONGLY DISAGREE	1	YES	NO	NO
651	MTSIRIZA	Lilongwe	2	1	1	1	PIT LATRINE, CEMENT FLOOR		YES	YES		PUBLIC TAP		YES		YES	3	7		4	NO	1	PIT LATRINE, CEMENT FLOOR	PIT LATRINE, CEMENT FLOOR	YES	1	FEMALE	PRIMARY	CHRISTIAN	35-64	4	over 80000	PRIOR KNOWLEDGE	STRONGLY DISAGREE	STRONGLY AGREE	STRONGLY DISAGREE	STRONGLY DISAGREE	STRONGLY DISAGREE	1	YES	YES	NO
652	MTSIRIZA	Lilongwe	2	3	3	3	UNIMPROVED SANITATION		NO	NO		PUBLIC TAP		NO		NO	1	4		2	NO	1	PIT LATRINE, CEMENT FLOOR	PIT LATRINE, CEMENT FLOOR	NO	1	MALE	SECONDARY	CHRISTIAN	35-64	2	21 to 40,000	PRIOR KNOWLEDGE	STRONGLY DISAGREE	STRONGLY DISAGREE	STRONGLY DISAGREE	STRONGLY DISAGREE	STRONGLY DISAGREE	1	NO	NO	NO
653	MTSIRIZA	Lilongwe	2	2	1	1	PIT LATRINE, CEMENT FLOOR		YES	YES		PIPE AT THE YARD		NO		NO	1	4		2	NO	1	PIT LATRINE, CEMENT FLOOR	PIT LATRINE, CEMENT FLOOR	YES	8	MALE	COLEEGE	CHRISTIAN	35-64	1	41-60,000	PRIOR KNOWLEDGE	STRONGLY DISAGREE	STRONGLY DISAGREE	STRONGLY DISAGREE	DIAGREE	STRONGLY AGREE	4	YES	YES	NO
654	MTSIRIZA	Lilongwe	2	2	1	1	PIT LATRINE, CEMENT FLOOR		YES	YES		PUBLIC TAP		NO		NO	1	8		2	NO	7	URINE DIVERTING TOILET	ECOLOGICAL SANITATION	NOT SURE	7	MALE	SECONDARY	CHRISTIAN	35-64	1	41-60,000	PRIOR KNOWLEDGE	STRONGLY DISAGREE	STRONGLY DISAGREE	STRONGLY DISAGREE	STRONGLY DISAGREE	STRONGLY AGREE	4	YES	YES	NO
655	MTSIRIZA	Lilongwe	2	3	3	3	UNIMPROVED SANITATION		YES	YES		PUBLIC TAP		NO		YES	3	16		2	NO	1	PIT LATRINE, CEMENT FLOOR	PIT LATRINE, CEMENT FLOOR	YES	8	MALE	SECONDARY	CHRISTIAN	35-64	3	41-60000	PRIOR KNOWLEDGE	STRONGLY DISAGREE	AGREE	STRONGLY DISAGREE	STRONGLY DISAGREE	STRONGLY DISAGREE	1	YES	NO	YES
115	AREA 24	Lilongwe	2	1	1	1	PIT LATRINE, CEMENT FLOOR		YES	YES		PUBLIC TAP		NO		YES	3	10		2	NO	1	PIT LATRINE, CEMENT FLOOR	PIT LATRINE, CEMENT FLOOR	NO	1	MALE	PRIMARY	CHRISTIAN	35-64	2	21 to 40,000	PRIOR KNOWLEDGE	STRONGLY DISAGREE	DISAGREE	STRONGLY DISAGREE	STRONGLY DISAGREE	STRONGLY DISAGREE	1	YES	YES	YES
116	AREA 24	Lilongwe	2	2	1	1	PIT LATRINE, CEMENT FLOOR		YES	NO		PIPE AT THE YARD		NO		NO	1	8		2	NO	7	URINE DIVERTING TOILET	ECOLOGICAL SANITATION	YES	7	FEMALE	PRIMARY	CHRISTIAN	35-64	3	41-60000	NO PRIOR KNOWLEDGE	STRONGLY DISAGREE	STRONGLY DISAGREE	STRONGLY DISAGREE	DIAGREE	STRONGLY DISAGREE	1	YES	YES	NO
117	AREA 24	Lilongwe	2	1	1	1	PIT LATRINE, CEMENT FLOOR		YES	NO		PUBLIC TAP		NO		NO	1	4		4	NO	6	POUR FLUSH	FLUSHING TOILET	YES	6	MALE	SECONDARY	CHRISTIAN	35-64	4	over 80000	NO PRIOR KNOWLEDGE	STRONGLY AGREE	STRONGLY AGREE	STRONGLY DISAGREE	STRONGLY DISAGREE	STRONGLY DISAGREE	1	NO	NO	NO
118	AREA 24	Lilongwe	2	1	1	1	PIT LATRINE, CEMENT FLOOR		YES	YES		PUBLIC TAP		YES		YES	2	6		1	NO	1	PIT LATRINE, CEMENT FLOOR	PIT LATRINE, CEMENT FLOOR	NO	1	MALE	SECONDARY	CHRISTIAN	15-34	2	21 to 40,000	NO PRIOR KNOWLEDGE	STRONGLY DISAGREE	STRONGLY DISAGREE	STRONGLY DISAGREE	STRONGLY DISAGREE	STRONGLY DISAGREE	1	NO	YES	YES
119	AREA 24	Lilongwe	2	1	1	1	PIT LATRINE, CEMENT FLOOR		YES	NO		PIPE AT THE YARD		NO		NO	1	2		1	YES	7	URINE DIVERTING TOILET	ECOLOGICAL SANITATION	YES	7	MALE	SECONDARY	MOSLEM	OVER 65	2	21 to 40,000	PRIOR KNOWLEDGE	STRONGLY DISAGREE	STRONGLY DISAGREE	STRONGLY DISAGREE	STRONGLY DISAGREE	DISAGREE	2	YES	YES	NO
120	AREA 24	Lilongwe	2	1	1	1	PIT LATRINE, CEMENT FLOOR		YES	YES		PUBLIC TAP		NO		NO	1	9		4	YES	7	URINE DIVERTING TOILET	ECOLOGICAL SANITATION	YES	7	FEMALE	SECONDARY	CHRISTIAN	35-64		61-80000	PRIOR KNOWLEDGE	STRONGLY DISAGREE	STRONGLY AGREE	STRONGLY AGREE	STRONGLY AGREE	AGREE	3	YES	YES	NO
121	AREA 24	Lilongwe	2	1	1	1	PIT LATRINE, CEMENT FLOOR		YES	YES		PIPE AT THE YARD		NO		NO	1	6		2	NO	1	PIT LATRINE, CEMENT FLOOR	PIT LATRINE, CEMENT FLOOR	NO	1	MALE	SECONDARY	CHRISTIAN	35-64	2	21 to 40,000	PRIOR KNOWLEDGE	STRONGLY DISAGREE	STRONGLY DISAGREE	STRONGLY DISAGREE	STRONGLY DISAGREE	STRONGLY DISAGREE	1	YES	NO	NO
122	AREA 24	Lilongwe	2	5	5	5	LINED PIT LATRINE, CEMENT FLOOR		NO	NO		PUBLIC TAP		NO		YES	3	7		2	NO	11	EMPTY CURRENT PIT LATRINE	PIT EMPTYING	NO	11	FEMALE	PRIMARY	CHRISTIAN	35-64	2	21 to 40,000	PRIOR KNOWLEDGE	STRONGLY AGREE	STRONGLY DISAGREE	STRONGLY DISAGREE	STRONGLY DISAGREE	STRONGLY DISAGREE	1	YES	YES	YES
123	AREA 24	Lilongwe	2	1	1	1	PIT LATRINE, CEMENT FLOOR		NO	NO		PUBLIC TAP		NO		YES	2	5		1	NO	1	PIT LATRINE, CEMENT FLOOR	PIT LATRINE, CEMENT FLOOR	YES	5	FEMALE	NO NOE	MOSLEM	35-64	1	11-20000	PRIOR KNOWLEDGE	STRONGLY DISAGREE	STRONGLY AGREE	STRONGLY DISAGREE	STRONGLY AGREE	STRONGLY DISAGREE	1	NO	NO	YES
124	AREA 24	Lilongwe	2	1	1	1	PIT LATRINE, CEMENT FLOOR		YES	YES		PIPE AT THE YARD		NO		NO	3	7		0	NO	1	PIT LATRINE, CEMENT FLOOR	PIT LATRINE, CEMENT FLOOR	NO	1	FEMALE	PRIMARY	CHRISTIAN	35-64	1	Less than 10,000	PRIOR KNOWLEDGE	STRONGLY DISAGREE	STRONGLY DISAGREE	STRONGLY DISAGREE	STRONGLY DISAGREE	STRONGLY DISAGREE	1	NO	NO	YES
125	AREA 24	Lilongwe	2	1	1	1	PIT LATRINE, CEMENT FLOOR		NO	NO		PIPE AT THE YARD		NO		YES	4	13		1	NO	1	PIT LATRINE, CEMENT FLOOR	PIT LATRINE, CEMENT FLOOR	YES	8	FEMALE	SECONDARY	CHRISTIAN	35-64	2	21 to 40,000	PRIOR KNOWLEDGE	STRONGLY DISAGREE	STRONGLY AGREE	STRONGLY AGREE	STRONGLY AGREE	STRONGLY DISAGREE	1	YES	YES	YES
126	AREA 24	Lilongwe	2	2	1	1	PIT LATRINE, CEMENT FLOOR		YES	YES		PIPE AT THE YARD		NO		YES	2	8		4	NO	1	PIT LATRINE, CEMENT FLOOR	PIT LATRINE, CEMENT FLOOR	YES	7	MALE	SECONDARY	MOSLEM	15-34	2	61-80000	NO PRIOR KNOWLEDGE	STRONGLY DISAGREE	STRONGLY AGREE	STRONGLY DISAGREE	STRONGLY DISAGREE	STRONGLY AGREE	4	NO	NO	YES
127	AREA 24	Lilongwe	2	1	1	1	PIT LATRINE, CEMENT FLOOR		YES	YES		PIPE AT THE YARD		YES		NO	1	6		2	NO	11	EMPTY CURRENT PIT LATRINE	PIT EMPTYING	YES	5	MALE	SECONDARY	CHRISTIAN	35-64	3	41-60000	PRIOR KNOWLEDGE	STRONGLY DISAGREE	STRONGLY DISAGREE	STRONGLY DISAGREE	STRONGLY DISAGREE	STRONGLY DISAGREE	1	NO	NO	NO
128	AREA 24	Lilongwe	2	1	1	1	PIT LATRINE, CEMENT FLOOR		YES	YES		PUBLIC TAP		YES		NO	1	7		4	NO	1	PIT LATRINE, CEMENT FLOOR	PIT LATRINE, CEMENT FLOOR	YES	6	MALE	PRIMARY	CHRISTIAN	35-64	4	over 80000	PRIOR KNOWLEDGE	STRONGLY AGREE	STRONGLY AGREE	STRONGLY DISAGREE	STRONGLY DISAGREE	STRONGLY DISAGREE	1	NO	NO	NO
129	AREA 24	Lilongwe	2	1	1	1	PIT LATRINE, CEMENT FLOOR		YES	NO		PIPE AT THE YARD		NO		NO	1	4		2	NO	11	EMPTY CURRENT PIT LATRINE	PIT EMPTYING	YES	7	MALE	SECONDARY	CHRISTIAN	35-64	3	41-60000	PRIOR KNOWLEDGE	STRONGLY DISAGREE	STRONGLY AGREE	STRONGLY DISAGREE	STRONGLY AGREE	DISAGREE	2	YES	YES	NO
130	AREA 24	Lilongwe	2	14	99	99	Facility collapsed		YES	YES		PUBLIC TAP		NO		NO	1	3		2	NO	7	URINE DIVERTING TOILET	ECOLOGICAL SANITATION	NOT SURE	7	MALE	SECONDARY	MOSLEM	35-64	1	41-60,000	PRIOR KNOWLEDGE	STRONGLY DISAGREE	DISAGREE	DISAGREE	STRONGLY DISAGREE	STRONGLY AGREE	4	NO	NO	YES
131	AREA 24	Lilongwe	2	1	1	1	PIT LATRINE, CEMENT FLOOR		YES	YES		PUBLIC TAP	1	NO		NO	1	7			NO	1	PIT LATRINE, CEMENT FLOOR	PIT LATRINE, CEMENT FLOOR	YES	7	MALE	SECONDARY	CHRISTIAN	35-64	1		PRIOR KNOWLEDGE	STRONGLY DISAGREE	AGREE	STRONGLY DISAGREE	STRONGLY DISAGREE	STRONGLY AGREE	4			NO
132	AREA 24	Lilongwe	2	1	1	1	PIT LATRINE, CEMENT FLOOR		YES	YES		PIPE AT THE YARD		NO		NO	1	5		1	NO	11	EMPTY CURRENT PIT LATRINE	PIT EMPTYING	YES	6	FEMALE	COLEEGE	CHRISTIAN	15-34	1	11-20000	NO PRIOR KNOWLEDGE	STRONGLY DISAGREE	AGREE	STRONGLY DISAGREE	STRONGLY AGREE	STRONGLY DISAGREE	1	YES	NO	NO
133	AREA 24	Lilongwe	2	3	3	3	UNIMPROVED SANITATION		YES	YES		PUBLIC TAP		NO		NO	1	7		2	NO	8	FOSSA ALTERNA	ECOLOGICAL SANITATION	NO	8	MALE	SECONDARY	CHRISTIAN	15-34	3	41-60000	NO PRIOR KNOWLEDGE	STRONGLY DISAGREE	STRONGLY AGREE	STRONGLY DISAGREE	STRONGLY DISAGREE	STRONGLY DISAGREE	1	YES	NO	NO
134	AREA 24	Lilongwe	2	1	1	1	PIT LATRINE, CEMENT FLOOR		YES	YES		PIPE AT THE YARD		YES		NO	1	8		4	NO	5	LINED PIT LATRINE	LINED PIT LATRINE, CEMENT FLOOR	NOT SURE	5	MALE	PRIMARY	CHRISTIAN	35-64	4	over 80000	PRIOR KNOWLEDGE	STRONGLY DISAGREE	STRONGLY DISAGREE	STRONGLY AGREE	STRONGLY DISAGREE	STRONGLY AGREE	4	YES	YES	NO
135	AREA 24	Lilongwe	2	1	1	1	PIT LATRINE, CEMENT FLOOR		NO	NO		PIPE AT THE YARD		YES		NO	1	7		1	NO	1	PIT LATRINE, CEMENT FLOOR	PIT LATRINE, CEMENT FLOOR	YES	6	MALE	PRIMARY	CHRISTIAN	35-64	2	21 to 40,000	NO PRIOR KNOWLEDGE	STRONGLY DISAGREE	STRONGLY AGREE	STRONGLY DISAGREE	STRONGLY AGREE	STRONGLY DISAGREE	1	YES	YES	NO
136	AREA 24	Lilongwe	2	1	1	1	PIT LATRINE, CEMENT FLOOR		YES	YES		PIPE AT THE YARD		YES		YES	3	7		1	NO	11	EMPTY CURRENT PIT LATRINE	PIT EMPTYING	YES	8	FEMALE	NO NOE	CHRISTIAN	35-64	2	21 to 40,000	PRIOR KNOWLEDGE	STRONGLY DISAGREE	STRONGLY AGREE	STRONGLY DISAGREE	STRONGLY AGREE	STRONGLY DISAGREE	1	NO	NO	YES
137	AREA 24	Lilongwe	2	1	1	1	PIT LATRINE, CEMENT FLOOR		NO	NO		PIPE AT THE YARD		NO		YES	3	14		1	NO	1	PIT LATRINE, CEMENT FLOOR	PIT LATRINE, CEMENT FLOOR	NO	1	MALE	PRIMARY	CHRISTIAN	35-64	1	11-20000	PRIOR KNOWLEDGE	STRONGLY DISAGREE	STRONGLY AGREE	STRONGLY DISAGREE	STRONGLY AGREE	STRONGLY DISAGREE	1	NO	NO	YES
138	AREA 24	Lilongwe	2	5	5	5	LINED PIT LATRINE, CEMENT FLOOR		YES	YES		PUBLIC TAP		NO		NO	1	5		1	YES	7	URINE DIVERTING TOILET	ECOLOGICAL SANITATION	YES	7	FEMALE	PRIMARY	CHRISTIAN	35-64	1	11-20000	PRIOR KNOWLEDGE	STRONGLY DISAGREE	STRONGLY AGREE	STRONGLY DISAGREE	STRONGLY AGREE	STRONGLY DISAGREE	1	NO	NO	NO
139	AREA 24	Lilongwe	2	3	3	3	UNIMPROVED SANITATION		YES	YES		PUBLIC TAP		NO		NO	1	7		0	NO	1	PIT LATRINE, CEMENT FLOOR	PIT LATRINE, CEMENT FLOOR	NO	1	MALE	PRIMARY	CHRISTIAN	35-64	1	Less than 10,000	PRIOR KNOWLEDGE	STRONGLY DISAGREE	STRONGLY AGREE	STRONGLY DISAGREE	STRONGLY DISAGREE	STRONGLY DISAGREE	1	NO	NO	NO
140	AREA 24	Lilongwe	2	1	1	1	PIT LATRINE, CEMENT FLOOR		NO	NO		PIPE AT THE YARD		NO		NO	1	11		4	NO	11	EMPTY CURRENT PIT LATRINE	PIT EMPTYING	NOT SURE	11	MALE	SECONDARY	CHRISTIAN	35-64		over 80000	PRIOR KNOWLEDGE	STRONGLY DISAGREE	STRONGLY DISAGREE	STRONGLY DISAGREE	AGREE			NO	YES	NO
141	AREA 24	Lilongwe	2	1	1	1	PIT LATRINE, CEMENT FLOOR		YES	YES		PIPE AT THE YARD		YES		NO	1	3		1	NO	1	PIT LATRINE, CEMENT FLOOR	PIT LATRINE, CEMENT FLOOR	NO	1	FEMALE	PRIMARY	CHRISTIAN	35-64	2	21 to 40,000	PRIOR KNOWLEDGE	STRONGLY DISAGREE	STRONGLY AGREE	STRONGLY DISAGREE	STRONGLY DISAGREE	STRONGLY DISAGREE	1	NO	NO	NO
142	AREA 24	Lilongwe	2	3	3	3	UNIMPROVED SANITATION		YES	YES		PIPE AT THE YARD		YES		NO	3	15		0	NO	3	UNIMPROVED SANITATION	UNIMPROVED SANITATION	YES	7	MALE	SECONDARY	CHRISTIAN	OVER 65	1	Less than 10,000	NO PRIOR KNOWLEDGE	STRONGLY DISAGREE	STRONGLY DISAGREE	STRONGLY DISAGREE	STRONGLY DISAGREE	STRONGLY DISAGREE	1	NO	NO	YES
143	AREA 24	Lilongwe	2	2	1	1	PIT LATRINE, CEMENT FLOOR		YES	YES		PIPE AT THE YARD		YES		NO	1	4		4	NO	11	EMPTY CURRENT PIT LATRINE	PIT EMPTYING	NOT SURE	11	MALE	COLEEGE	CHRISTIAN	35-64		over 80000	PRIOR KNOWLEDGE	STRONGLY DISAGREE	DISAGREE	STRONGLY DISAGREE	STRONGLY DISAGREE	STRONGLY AGREE	4	YES	NO	NO
144	AREA 24	Lilongwe	2	3	3	3	UNIMPROVED SANITATION		YES	YES		PUBLIC TAP		NO		NO	1	7		1	NO	1	PIT LATRINE, CEMENT FLOOR	PIT LATRINE, CEMENT FLOOR	NO	1	MALE	PRIMARY	CHRISTIAN	35-64	2	21 to 40,000	PRIOR KNOWLEDGE	STRONGLY DISAGREE	AGREE	STRONGLY DISAGREE	STRONGLY DISAGREE	STRONGLY DISAGREE	1	NO	NO	NO
145	AREA 24	Lilongwe	2	2	1	1	PIT LATRINE, CEMENT FLOOR		NO	NO		PUBLIC TAP		NO		NO	1	13		2	YES	7	URINE DIVERTING TOILET	ECOLOGICAL SANITATION	YES	7	MALE	PRIMARY	CHRISTIAN	35-64	2	21 to 40,000	PRIOR KNOWLEDGE	AGREE	DISAGREE	STRONGLY DISAGREE	DIAGREE	STRONGLY DISAGREE	1	NO	NO	NO
146	AREA 24	Lilongwe	2	3	3	3	UNIMPROVED SANITATION		YES	YES		PUBLIC TAP		NO		NO	1	6		1	NO	8	FOSSA ALTERNA	ECOLOGICAL SANITATION	YES	8	MALE	PRIMARY	MOSLEM	35-64	2	21 to 40,000	PRIOR KNOWLEDGE	STRONGLY DISAGREE	STRONGLY DISAGREE	STRONGLY DISAGREE	STRONGLY DISAGREE	STRONGLY DISAGREE	1	YES	NO	NO
147	AREA 24	Lilongwe	2	3	3	3	UNIMPROVED SANITATION		YES	YES		PUBLIC TAP		NO		NO	3	9		1	NO	3	UNIMPROVED SANITATION	UNIMPROVED SANITATION	YES	7	MALE	PRIMARY	CHRISTIAN	35-64	1	11-20000	PRIOR KNOWLEDGE	STRONGLY DISAGREE	STRONGLY DISAGREE	STRONGLY DISAGREE	STRONGLY AGREE	STRONGLY DISAGREE	1	NO	NO	YES
148	AREA 24	Lilongwe	2	2	1	1	PIT LATRINE, CEMENT FLOOR		YES	YES		PUBLIC TAP		NO		YES	3	9		1	NO	6	POUR FLUSH	FLUSHING TOILET	NO	6	MALE	SECONDARY	CHRISTIAN	35-64	2	21 to 40,000	PRIOR KNOWLEDGE	STRONGLY DISAGREE	DISAGREE	STRONGLY DISAGREE	DIAGREE	DISAGREE	2	NO		YES
149	AREA 24	Lilongwe	2	2	1	1	PIT LATRINE, CEMENT FLOOR		NO	NO		PUBLIC TAP		NO		NO	1	9		1	NO	1	PIT LATRINE, CEMENT FLOOR	PIT LATRINE, CEMENT FLOOR	NO	1	MALE	SECONDARY	MOSLEM	35-64	2	21 to 40,000	PRIOR KNOWLEDGE	STRONGLY AGREE	STRONGLY AGREE	AGREE	STRONGLY AGREE	STRONGLY DISAGREE	1	NO	NO	NO
150	AREA 24	Lilongwe	2	2	1	1	PIT LATRINE, CEMENT FLOOR		YES	NO		PUBLIC TAP		NO		NO	1	7		2	NO	11	EMPTY CURRENT PIT LATRINE	PIT EMPTYING	NO	11	MALE	PRIMARY	MOSLEM	35-64	3	41-60000	PRIOR KNOWLEDGE	STRONGLY DISAGREE	STRONGLY DISAGREE	STRONGLY DISAGREE	STRONGLY AGREE	STRONGLY DISAGREE	1	YES	YES	NO
151	AREA 24	Lilongwe	2	1	1	1	PIT LATRINE, CEMENT FLOOR		YES	YES		PUBLIC TAP		NO		YES	4	16		0	NO	1	PIT LATRINE, CEMENT FLOOR	PIT LATRINE, CEMENT FLOOR	NO	1	MALE	NO NOE	CHRISTIAN	35-64	1	Less than 10,000	NO PRIOR KNOWLEDGE	STRONGLY DISAGREE	STRONGLY AGREE	DISAGREE	STRONGLY DISAGREE	STRONGLY DISAGREE	1	NO	NO	YES
152	AREA 24	Lilongwe	2	1	1	1	PIT LATRINE, CEMENT FLOOR		NO	YES		PIPE AT THE YARD		NO		YES	2	8		4	NO	6	POUR FLUSH	FLUSHING TOILET	YES	6	MALE	PRIMARY	CHRISTIAN	35-64		over 80000	PRIOR KNOWLEDGE	STRONGLY DISAGREE	STRONGLY DISAGREE	STRONGLY DISAGREE	STRONGLY AGREE	STRONGLY AGREE	4	YES	YES	YES
153	AREA 24	Lilongwe	2	1	1	1	PIT LATRINE, CEMENT FLOOR		NO	NO		PUBLIC TAP		NO		NO	1	5		3	NO	5	LINED PIT LATRINE	LINED PIT LATRINE, CEMENT FLOOR	NO	5	MALE	PRIMARY	CHRISTIAN	35-64	3	41-60000	PRIOR KNOWLEDGE	STRONGLY DISAGREE	STRONGLY DISAGREE	STRONGLY DISAGREE	STRONGLY DISAGREE	STRONGLY DISAGREE	1	NO	NO	NO
154	AREA 24	Lilongwe	2	5	5	5	LINED PIT LATRINE, CEMENT FLOOR		YES	YES		PIPE AT THE YARD		YES		YES	2	7		4	NO	6	POUR FLUSH	FLUSHING TOILET	NOT SURE	6	MALE	SECONDARY	CHRISTIAN	35-64		over 80000	NO PRIOR KNOWLEDGE	STRONGLY DISAGREE	STRONGLY DISAGREE	STRONGLY DISAGREE	STRONGLY DISAGREE	AGREE	3	YES	YES	YES
155	AREA 24	Lilongwe	2	1	1	1	PIT LATRINE, CEMENT FLOOR		YES	NO		PUBLIC TAP		NO		YES	2	4			YES	7	URINE DIVERTING TOILET	ECOLOGICAL SANITATION	YES	7	FEMALE	PRIMARY	CHRISTIAN	35-64			PRIOR KNOWLEDGE	STRONGLY DISAGREE	STRONGLY DISAGREE	STRONGLY DISAGREE	STRONGLY DISAGREE	STRONGLY DISAGREE	1	YES	YES	YES
156	AREA 24	Lilongwe	2	1	1	1	PIT LATRINE, CEMENT FLOOR		YES	YES		PIPE AT THE YARD		NO		YES	2	9		3	NO	6	POUR FLUSH	FLUSHING TOILET	NOT SURE	6	MALE	SECONDARY	CHRISTIAN	35-64		41-60,000	PRIOR KNOWLEDGE	STRONGLY DISAGREE	AGREE	STRONGLY DISAGREE	STRONGLY DISAGREE	STRONGLY AGREE	4	YES	YES	NO
157	AREA 24	Lilongwe	2	1	1	1	PIT LATRINE, CEMENT FLOOR		YES	YES		PUBLIC TAP		NO		YES	4	23		2	NO	8	FOSSA ALTERNA	ECOLOGICAL SANITATION	YES	8	MALE	SECONDARY	CHRISTIAN	35-64	3	41-60000	PRIOR KNOWLEDGE	STRONGLY DISAGREE	STRONGLY DISAGREE	STRONGLY DISAGREE	STRONGLY DISAGREE	DISAGREE	2	NO	NO	YES
158	AREA 24	Lilongwe	2	1	1	1	PIT LATRINE, CEMENT FLOOR		NO	NO		PIPE AT THE YARD		NO		YES	5	12		1	NO	1	PIT LATRINE, CEMENT FLOOR	PIT LATRINE, CEMENT FLOOR	YES	5	MALE	COLEEGE	CHRISTIAN	35-64	1	11-20000	NO PRIOR KNOWLEDGE	STRONGLY DISAGREE	STRONGLY DISAGREE	STRONGLY DISAGREE	STRONGLY AGREE	STRONGLY DISAGREE	1	YES	YES	YES
159	AREA 24	Lilongwe	2	1	1	1	PIT LATRINE, CEMENT FLOOR		YES	YES		PIPE AT THE YARD		NO		NO	1	5			NO	11	EMPTY CURRENT PIT LATRINE	PIT EMPTYING	NOT SURE	11	FEMALE	COLEEGE	CHRISTIAN	35-64			NO PRIOR KNOWLEDGE	STRONGLY DISAGREE	STRONGLY DISAGREE	STRONGLY DISAGREE	STRONGLY DISAGREE			YES	NO	NO
160	AREA 24	Lilongwe	2	5	5	5	LINED PIT LATRINE, CEMENT FLOOR		YES	NO		PIPE AT THE YARD		NO		NO	1	8		1	NO	11	EMPTY CURRENT PIT LATRINE	PIT EMPTYING	NOT SURE	11	MALE	COLEEGE	CHRISTIAN	35-64		21 to 40,000	NO PRIOR KNOWLEDGE	STRONGLY DISAGREE	STRONGLY DISAGREE	STRONGLY DISAGREE	STRONGLY DISAGREE	STRONGLY AGREE	4	YES	YES	NO
161	AREA 24	Lilongwe	2	5	5	5	LINED PIT LATRINE, CEMENT FLOOR		YES	NO		PIPE AT THE YARD		NO		YES	6	22		1	NO	11	EMPTY CURRENT PIT LATRINE	PIT EMPTYING	YES	7	MALE	PRIMARY	CHRISTIAN	35-64		21 to 40,000	PRIOR KNOWLEDGE	STRONGLY DISAGREE	STRONGLY AGREE	STRONGLY DISAGREE	STRONGLY AGREE	STRONGLY AGREE	4	YES	NO	YES
162	AREA 24	Lilongwe	2	1	1	1	PIT LATRINE, CEMENT FLOOR		YES	YES		PUBLIC TAP		NO		YES	4	16			NO	8	FOSSA ALTERNA	ECOLOGICAL SANITATION	NO	8	MALE	SECONDARY	CHRISTIAN	15-34			PRIOR KNOWLEDGE	STRONGLY DISAGREE	STRONGLY AGREE	STRONGLY DISAGREE	STRONGLY AGREE	STRONGLY DISAGREE	1	YES	NO	YES
163	AREA 24	Lilongwe	2	1	1	1	PIT LATRINE, CEMENT FLOOR		NO	YES		PUBLIC TAP		NO		YES	9	45		1	NO	11	EMPTY CURRENT PIT LATRINE	PIT EMPTYING	YES	8	MALE	SECONDARY	CHRISTIAN	15-34	2	21 to 40,000	NO PRIOR KNOWLEDGE	STRONGLY DISAGREE	STRONGLY DISAGREE	STRONGLY DISAGREE	STRONGLY AGREE	DISAGREE	2	YES	YES	YES
164	AREA 24	Lilongwe	2	1	1	1	PIT LATRINE, CEMENT FLOOR		YES	YES		PUBLIC TAP		NO		YES	9	18		1	NO	1	PIT LATRINE, CEMENT FLOOR	PIT LATRINE, CEMENT FLOOR	YES	1	MALE	SECONDARY	CHRISTIAN	15-34	2	21 to 40,000	PRIOR KNOWLEDGE	STRONGLY DISAGREE	STRONGLY DISAGREE	STRONGLY DISAGREE	STRONGLY DISAGREE	STRONGLY DISAGREE	1	YES	NO	YES
165	KAWALE	Lilongwe	2	1	1	1	PIT LATRINE, CEMENT FLOOR		NO	NO		PIPE AT THE YARD		NO		YES	4	13		4	NO	5	LINED PIT LATRINE	LINED PIT LATRINE, CEMENT FLOOR	NOT SURE	5	MALE	COLEEGE	CHRISTIAN	15-34		over 80000	NO PRIOR KNOWLEDGE	STRONGLY DISAGREE	STRONGLY DISAGREE	STRONGLY DISAGREE	STRONGLY AGREE	STRONGLY AGREE	4	YES	YES	NO
166	KAWALE	Lilongwe	2	2	1	1	PIT LATRINE, CEMENT FLOOR		YES	NO		PIPE AT THE YARD		NO		YES	3	8		0	NO	1	PIT LATRINE, CEMENT FLOOR	PIT LATRINE, CEMENT FLOOR	NO	1	FEMALE	PRIMARY	CHRISTIAN	OVER 65	1	Less than 10,000	PRIOR KNOWLEDGE	STRONGLY DISAGREE	STRONGLY DISAGREE	STRONGLY DISAGREE	STRONGLY AGREE	STRONGLY DISAGREE	1	YES	YES	YES
167	KAWALE	Lilongwe	2	1	1	1	PIT LATRINE, CEMENT FLOOR		NO	NO		PIPE AT THE YARD		NO		YES	3	18		2	NO	5	LINED PIT LATRINE	LINED PIT LATRINE, CEMENT FLOOR	YES	5	FEMALE	PRIMARY	CHRISTIAN	OVER 65	2	21 to 40,000	NO PRIOR KNOWLEDGE	STRONGLY DISAGREE	STRONGLY DISAGREE	STRONGLY DISAGREE	STRONGLY DISAGREE	STRONGLY DISAGREE	1	NO	NO	YES
168	KAWALE	Lilongwe	2	2	1	1	PIT LATRINE, CEMENT FLOOR		YES	YES		PIPE AT THE YARD		NO		YES	2	9		1	NO	1	PIT LATRINE, CEMENT FLOOR	PIT LATRINE, CEMENT FLOOR	NO	1	FEMALE	NO NOE	CHRISTIAN	OVER 65	2	21 to 40,000	PRIOR KNOWLEDGE	STRONGLY DISAGREE	STRONGLY AGREE	STRONGLY DISAGREE	STRONGLY AGREE	STRONGLY DISAGREE	1	YES	YES	YES
169	KAWALE	Lilongwe	2	1	1	1	PIT LATRINE, CEMENT FLOOR		YES	YES		PIPE AT THE YARD		NO		YES	4	8		2	NO	5	LINED PIT LATRINE	LINED PIT LATRINE, CEMENT FLOOR	YES	5	FEMALE	PRIMARY	CHRISTIAN	OVER 65	2	21 to 40,000	NO PRIOR KNOWLEDGE	STRONGLY DISAGREE	STRONGLY DISAGREE	STRONGLY DISAGREE	STRONGLY DISAGREE	STRONGLY DISAGREE	1	YES	YES	YES
170	KAWALE	Lilongwe	2	1	1	1	PIT LATRINE, CEMENT FLOOR		NO	NO		PIPE AT THE YARD		NO		YES	6	17		2	NO	8	FOSSA ALTERNA	ECOLOGICAL SANITATION	YES	8	FEMALE	COLEEGE	CHRISTIAN	35-64	3	41-60000	PRIOR KNOWLEDGE	STRONGLY DISAGREE	STRONGLY DISAGREE	STRONGLY DISAGREE	STRONGLY AGREE	STRONGLY DISAGREE	1	YES	YES	YES
171	KAWALE	Lilongwe	2	1	1	1	PIT LATRINE, CEMENT FLOOR		NO	NO		PUBLIC TAP		NO		YES	4	9		1	NO	1	PIT LATRINE, CEMENT FLOOR	PIT LATRINE, CEMENT FLOOR	NO	1	FEMALE	NO NOE	CHRISTIAN	35-64	1	11-20000	NO PRIOR KNOWLEDGE	STRONGLY DISAGREE	STRONGLY DISAGREE	STRONGLY DISAGREE	STRONGLY AGREE	STRONGLY DISAGREE	1	NO	NO	YES
172	KAWALE	Lilongwe	2	1	1	1	PIT LATRINE, CEMENT FLOOR		YES	YES		PIPE AT THE YARD		NO		YES	3	5		1	NO	1	PIT LATRINE, CEMENT FLOOR	PIT LATRINE, CEMENT FLOOR	YES	8	MALE	PRIMARY	CHRISTIAN	35-64	2	21 to 40,000	PRIOR KNOWLEDGE	STRONGLY DISAGREE	STRONGLY DISAGREE	STRONGLY DISAGREE	STRONGLY DISAGREE	STRONGLY DISAGREE	1	YES	NO	YES
173	KAWALE	Lilongwe	2	3	3	3	UNIMPROVED SANITATION		YES	YES		PUBLIC TAP		NO		YES	5	25		1	NO	5	LINED PIT LATRINE	LINED PIT LATRINE, CEMENT FLOOR	YES	5	FEMALE	PRIMARY	CHRISTIAN	35-64	1	11-20000	NO PRIOR KNOWLEDGE	STRONGLY DISAGREE	STRONGLY AGREE	STRONGLY DISAGREE	STRONGLY DISAGREE	STRONGLY DISAGREE	1	NO	NO	YES
174	KAWALE	Lilongwe	2	1	1	1	PIT LATRINE, CEMENT FLOOR		YES	YES		PIPE AT THE YARD		NO		YES	3	11		2	NO	1	PIT LATRINE, CEMENT FLOOR	PIT LATRINE, CEMENT FLOOR	NOT SURE	1	MALE	PRIMARY	CHRISTIAN	35-64		21 to 40,000	PRIOR KNOWLEDGE	STRONGLY DISAGREE	STRONGLY DISAGREE	STRONGLY DISAGREE	STRONGLY DISAGREE	STRONGLY AGREE	4	YES	YES	YES
175	KAWALE	Lilongwe	2	1	1	1	PIT LATRINE, CEMENT FLOOR		YES	YES		PIPE AT THE YARD		YES		YES	3	16		2	NO	1	PIT LATRINE, CEMENT FLOOR	PIT LATRINE, CEMENT FLOOR	NO	1	MALE	PRIMARY	CHRISTIAN	35-64	3	41-60000	PRIOR KNOWLEDGE	STRONGLY DISAGREE	STRONGLY DISAGREE	STRONGLY DISAGREE	STRONGLY DISAGREE	STRONGLY DISAGREE	1	YES	YES	YES
176	KAWALE	Lilongwe	2	1	1	1	PIT LATRINE, CEMENT FLOOR		YES	YES		PUBLIC TAP	1	NO		NO	4	14		3	NO	1	PIT LATRINE, CEMENT FLOOR	PIT LATRINE, CEMENT FLOOR	YES	7	FEMALE	PRIMARY	CHRISTIAN	35-64	3	41-60000	PRIOR KNOWLEDGE	STRONGLY DISAGREE	STRONGLY DISAGREE	STRONGLY DISAGREE	STRONGLY AGREE	STRONGLY DISAGREE	1	YES		YES
177	KAWALE	Lilongwe	2	1	1	1	PIT LATRINE, CEMENT FLOOR		YES	YES		PIPE AT THE YARD		NO		YES	3	14		2	NO	1	PIT LATRINE, CEMENT FLOOR	PIT LATRINE, CEMENT FLOOR	NO	1	MALE	COLEEGE	CHRISTIAN	35-64	2	21 to 40,000	PRIOR KNOWLEDGE	STRONGLY DISAGREE	DISAGREE	STRONGLY DISAGREE	STRONGLY DISAGREE	STRONGLY DISAGREE	1	YES	YES	YES
178	KAWALE	Lilongwe	2	2	1	1	PIT LATRINE, CEMENT FLOOR		YES	YES		PIPE AT THE YARD		NO		YES	5	15		2	NO	1	PIT LATRINE, CEMENT FLOOR	PIT LATRINE, CEMENT FLOOR	YES	8	MALE	SECONDARY	CHRISTIAN	35-64	2	21 to 40,000	NO PRIOR KNOWLEDGE	AGREE	STRONGLY DISAGREE	STRONGLY DISAGREE	STRONGLY DISAGREE	STRONGLY DISAGREE	1	YES	NO	YES
179	KAWALE	Lilongwe	2	1	1	1	PIT LATRINE, CEMENT FLOOR		YES	NO		PIPE AT THE YARD		YES		NO	2	13		3	NO	7	URINE DIVERTING TOILET	ECOLOGICAL SANITATION	YES	7	MALE	SECONDARY	MOSLEM	35-64	3	41-60000	PRIOR KNOWLEDGE	STRONGLY DISAGREE	STRONGLY DISAGREE	STRONGLY DISAGREE	STRONGLY DISAGREE	STRONGLY DISAGREE	1	YES	YES	YES
180	KAWALE	Lilongwe	2	1	1	1	PIT LATRINE, CEMENT FLOOR		NO	NO		PIPE AT THE YARD		NO		YES	15	42		1	NO	7	URINE DIVERTING TOILET	ECOLOGICAL SANITATION	NOT SURE	7	MALE	SECONDARY	CHRISTIAN	15-34		11-20000	PRIOR KNOWLEDGE	STRONGLY DISAGREE	STRONGLY DISAGREE	STRONGLY DISAGREE	STRONGLY AGREE	STRONGLY AGREE	4	YES	YES	YES
181	KAWALE	Lilongwe	2	5	5	5	LINED PIT LATRINE, CEMENT FLOOR		NO	NO		PIPE AT THE YARD		NO		YES	3	12		1	NO	5	LINED PIT LATRINE	LINED PIT LATRINE, CEMENT FLOOR	YES	8	FEMALE	SECONDARY	CHRISTIAN	15-34	2	21 to 40,000	PRIOR KNOWLEDGE	STRONGLY DISAGREE	STRONGLY AGREE	STRONGLY DISAGREE	STRONGLY DISAGREE	STRONGLY DISAGREE	1	YES	YES	YES
182	KAWALE	Lilongwe	2	2	1	1	PIT LATRINE, CEMENT FLOOR		YES	YES		PIPE AT THE YARD		NO		YES	4	10		2	NO	8	FOSSA ALTERNA	ECOLOGICAL SANITATION	YES	8	MALE	PRIMARY	MOSLEM	OVER 65	3	41-60000	NO PRIOR KNOWLEDGE	STRONGLY DISAGREE	STRONGLY DISAGREE	STRONGLY DISAGREE	STRONGLY DISAGREE	STRONGLY DISAGREE	1	NO	NO	YES
183	KAWALE	Lilongwe	2	1	1	1	PIT LATRINE, CEMENT FLOOR		YES	YES		PUBLIC TAP		NO		NO	1	13		2	NO	1	PIT LATRINE, CEMENT FLOOR	PIT LATRINE, CEMENT FLOOR	YES	1	MALE	SECONDARY	CHRISTIAN	35-64	3	41-60000	PRIOR KNOWLEDGE	STRONGLY DISAGREE	STRONGLY AGREE	STRONGLY DISAGREE	AGREE	STRONGLY DISAGREE	1	NO	NO	YES
184	KAWALE	Lilongwe	2	1	1	1	PIT LATRINE, CEMENT FLOOR		YES	YES		PIPE AT THE YARD		NO		YES	3	12		0	NO	1	PIT LATRINE, CEMENT FLOOR	PIT LATRINE, CEMENT FLOOR	NO	1	FEMALE	PRIMARY	CHRISTIAN	35-64	1	Less than 10,000	PRIOR KNOWLEDGE	STRONGLY DISAGREE	STRONGLY DISAGREE	STRONGLY DISAGREE	DIAGREE	STRONGLY DISAGREE	1	NO	NO	YES
185	KAWALE	Lilongwe	2	1	1	1	PIT LATRINE, CEMENT FLOOR		YES	YES		PIPE AT THE YARD		YES		YES	2	8		2	NO	13	SEPTIC TANK	FLUSHING TOILET	YES	13	FEMALE	PRIMARY	CHRISTIAN	35-64	2	21 to 40,000	NO PRIOR KNOWLEDGE	STRONGLY DISAGREE	STRONGLY DISAGREE	STRONGLY DISAGREE	STRONGLY DISAGREE	STRONGLY DISAGREE	1	YES	YES	YES
186	KAWALE	Lilongwe	2	1	1	1	PIT LATRINE, CEMENT FLOOR		YES	YES		PUBLIC TAP		NO		YES	4	12		1	NO	1	PIT LATRINE, CEMENT FLOOR	PIT LATRINE, CEMENT FLOOR	NO	1	FEMALE	SECONDARY	CHRISTIAN	35-64	1	11-20000	NO PRIOR KNOWLEDGE	STRONGLY AGREE	STRONGLY DISAGREE	STRONGLY AGREE	STRONGLY AGREE	STRONGLY DISAGREE	1	NO	NO	YES
187	KAWALE	Lilongwe	2	3	3	3	UNIMPROVED SANITATION		YES	NO		PUBLIC TAP		NO		YES	4	21		1	NO	1	PIT LATRINE, CEMENT FLOOR	PIT LATRINE, CEMENT FLOOR	YES	6	MALE	PRIMARY	MOSLEM	OVER 65	2	21 to 40,000	NO PRIOR KNOWLEDGE	STRONGLY AGREE	STRONGLY DISAGREE	STRONGLY DISAGREE	STRONGLY AGREE	STRONGLY DISAGREE	1	YES	YES	YES
188	KAWALE	Lilongwe	2	1	1	1	PIT LATRINE, CEMENT FLOOR		YES	YES		PUBLIC TAP		NO		YES	2	6		2	NO	1	PIT LATRINE, CEMENT FLOOR	PIT LATRINE, CEMENT FLOOR	NO	1	MALE	SECONDARY	CHRISTIAN	35-64	3	41-60000	NO PRIOR KNOWLEDGE	STRONGLY DISAGREE	STRONGLY DISAGREE	STRONGLY DISAGREE	STRONGLY DISAGREE	STRONGLY DISAGREE	1	NO	NO	YES
189	KAWALE	Lilongwe	2	3	3	3	UNIMPROVED SANITATION		NO	YES		PIPE AT THE YARD		NO		YES	4	14		3	NO	6	POUR FLUSH	FLUSHING TOILET	YES	6	FEMALE	SECONDARY	CHRISTIAN	35-64		61-80000	NO PRIOR KNOWLEDGE	STRONGLY DISAGREE	STRONGLY DISAGREE	STRONGLY DISAGREE	STRONGLY DISAGREE	STRONGLY AGREE	4	YES	YES	YES
190	KAWALE	Lilongwe	2	2	1	1	PIT LATRINE, CEMENT FLOOR		YES	YES		PIPE AT THE YARD		NO		YES	2	19		4	NO	1	PIT LATRINE, CEMENT FLOOR	PIT LATRINE, CEMENT FLOOR	YES	5	FEMALE	SECONDARY	CHRISTIAN	35-64	4	over 80000	PRIOR KNOWLEDGE	STRONGLY DISAGREE	STRONGLY DISAGREE	STRONGLY AGREE	STRONGLY AGREE	STRONGLY DISAGREE	1	YES	YES	NO
191	KAWALE	Lilongwe	2	1	1	1	PIT LATRINE, CEMENT FLOOR		YES	YES		PUBLIC TAP		NO		NO	1	2		1	NO	1	PIT LATRINE, CEMENT FLOOR	PIT LATRINE, CEMENT FLOOR	NO	1	FEMALE	PRIMARY	CHRISTIAN	35-64	1	11-20000	PRIOR KNOWLEDGE	STRONGLY DISAGREE	STRONGLY DISAGREE	STRONGLY DISAGREE	STRONGLY DISAGREE	STRONGLY DISAGREE	1	NO	NO	NO
192	KAWALE	Lilongwe	2	5	5	5	LINED PIT LATRINE, CEMENT FLOOR		YES	NO		PIPE AT THE YARD		NO		YES	8	23		1	NO	5	LINED PIT LATRINE	LINED PIT LATRINE, CEMENT FLOOR	YES	8	MALE	PRIMARY	CHRISTIAN	OVER 65	2	21 to 40,000	PRIOR KNOWLEDGE	STRONGLY DISAGREE	STRONGLY DISAGREE	STRONGLY AGREE	STRONGLY DISAGREE	STRONGLY DISAGREE	1	NO	NO	YES
193	KAWALE	Lilongwe	2	1	1	1	PIT LATRINE, CEMENT FLOOR		YES	YES		PUBLIC TAP		NO		YES	2	6		0	NO	1	PIT LATRINE, CEMENT FLOOR	PIT LATRINE, CEMENT FLOOR	YES	1	FEMALE	SECONDARY	CHRISTIAN	35-64	1	Less than 10,000	NO PRIOR KNOWLEDGE	STRONGLY DISAGREE	STRONGLY DISAGREE	STRONGLY DISAGREE	STRONGLY DISAGREE	STRONGLY DISAGREE	1	NO	NO	YES
194	KAWALE	Lilongwe	2	1	1	1	PIT LATRINE, CEMENT FLOOR		YES	YES		PIPE AT THE YARD		YES		YES	3	13		1	NO	1	PIT LATRINE, CEMENT FLOOR	PIT LATRINE, CEMENT FLOOR	NO	1	MALE	SECONDARY	CHRISTIAN	35-64	1	11-20000	PRIOR KNOWLEDGE	STRONGLY DISAGREE	STRONGLY DISAGREE	AGREE	STRONGLY DISAGREE	STRONGLY DISAGREE	1	YES	YES	YES
195	KAWALE	Lilongwe	2	1	1	1	PIT LATRINE, CEMENT FLOOR		YES	YES		PUBLIC TAP		NO		YES	2	12		1	NO	5	LINED PIT LATRINE	LINED PIT LATRINE, CEMENT FLOOR	NO	5	MALE	PRIMARY	CHRISTIAN	35-64	1	11-20000	PRIOR KNOWLEDGE	STRONGLY DISAGREE	STRONGLY DISAGREE	STRONGLY DISAGREE	STRONGLY DISAGREE	STRONGLY DISAGREE	1	NO	NO	YES
196	KAWALE	Lilongwe	2	3	3	3	UNIMPROVED SANITATION		YES	YES		PIPE AT THE YARD		NO		YES	4	17		4	NO	6	POUR FLUSH	FLUSHING TOILET	YES	6	MALE	SECONDARY	CHRISTIAN	35-64	4	over 80000	NO PRIOR KNOWLEDGE	STRONGLY AGREE	STRONGLY DISAGREE	STRONGLY DISAGREE	STRONGLY DISAGREE	STRONGLY DISAGREE	1	YES	NO	YES
274	CHINSAPO1	Lilongwe	2	1	1	1	PIT LATRINE, CEMENT FLOOR		YES	YES		PUBLIC TAP		YES		YES	4	14		1	NO	7	URINE DIVERTING TOILET	ECOLOGICAL SANITATION	NOT SURE	7	MALE	PRIMARY	CHRISTIAN	OVER 65		11-20000	PRIOR KNOWLEDGE	STRONGLY DISAGREE	STRONGLY DISAGREE	STRONGLY DISAGREE	STRONGLY DISAGREE	STRONGLY AGREE	4	YES	NO	NO
275	CHINSAPO1	Lilongwe	2	1	1	1	PIT LATRINE, CEMENT FLOOR		YES	YES		PUBLIC TAP		NO		NO	1	5		1	NO	1	PIT LATRINE, CEMENT FLOOR	PIT LATRINE, CEMENT FLOOR	YES	8	MALE	SECONDARY	CHRISTIAN	35-64	1	11-20000	PRIOR KNOWLEDGE	STRONGLY DISAGREE	STRONGLY DISAGREE	STRONGLY DISAGREE	STRONGLY DISAGREE	STRONGLY DISAGREE	1	NO	NO	NO
276	CHINSAPO1	Lilongwe	2	2	1	1	PIT LATRINE, CEMENT FLOOR		YES	YES		PUBLIC TAP		NO		NO	1	5		0	NO	1	PIT LATRINE, CEMENT FLOOR	PIT LATRINE, CEMENT FLOOR	NO	1	MALE	PRIMARY	CHRISTIAN	35-64	1	Less than 10,000	PRIOR KNOWLEDGE	STRONGLY DISAGREE	STRONGLY AGREE	STRONGLY DISAGREE	STRONGLY DISAGREE	STRONGLY DISAGREE	1	NO	NO	NO
277	CHINSAPO1	Lilongwe	2	1	1	1	PIT LATRINE, CEMENT FLOOR		YES	YES		PIPE AT THE YARD		NO		YES	2	7		1	NO	1	PIT LATRINE, CEMENT FLOOR	PIT LATRINE, CEMENT FLOOR	NO	1	MALE	SECONDARY	MOSLEM	OVER 65	1	11-20000	PRIOR KNOWLEDGE	STRONGLY DISAGREE	STRONGLY DISAGREE	STRONGLY DISAGREE	AGREE	STRONGLY DISAGREE	1	NO	NO	YES
278	CHINSAPO1	Lilongwe	2	2	1	1	PIT LATRINE, CEMENT FLOOR		NO	YES		PIPE AT THE YARD		NO		YES	4	13		4	NO	1	PIT LATRINE, CEMENT FLOOR	PIT LATRINE, CEMENT FLOOR	YES	8	MALE	SECONDARY	CHRISTIAN	35-64	4	over 80000	PRIOR KNOWLEDGE	STRONGLY DISAGREE	STRONGLY DISAGREE	STRONGLY DISAGREE	STRONGLY DISAGREE	STRONGLY DISAGREE	1		NO	YES
279	CHINSAPO1	Lilongwe	2	3	3	3	UNIMPROVED SANITATION		YES	YES		PUBLIC TAP		NO		YES	2	6		3	NO	1	PIT LATRINE, CEMENT FLOOR	PIT LATRINE, CEMENT FLOOR	YES	8	MALE	COLEEGE	CHRISTIAN	15-34	3	41-60000		STRONGLY DISAGREE	STRONGLY DISAGREE	STRONGLY DISAGREE	STRONGLY DISAGREE	STRONGLY DISAGREE	1	NO	NO	YES
280	CHINSAPO1	Lilongwe	2	2	1	1	PIT LATRINE, CEMENT FLOOR		NO	NO		PUBLIC TAP		NO		YES	5	24		1	NO	1	PIT LATRINE, CEMENT FLOOR	PIT LATRINE, CEMENT FLOOR	NO	1	MALE	SECONDARY	MOSLEM	35-64	2	21 to 40,000	PRIOR KNOWLEDGE	STRONGLY DISAGREE	STRONGLY DISAGREE	STRONGLY DISAGREE	STRONGLY AGREE	STRONGLY DISAGREE	1	NO	NO	YES
281	CHINSAPO1	Lilongwe	2	9	78	7	URINE DIVERTING TOILET		NO	NO		PUBLIC TAP		NO		YES	3	18		1	NO	11	EMPTY CURRENT PIT LATRINE	PIT EMPTYING	Not sure	11	MALE	SECONDARY	CHRISTIAN	35-64		21 to 40,000	PRIOR KNOWLEDGE	STRONGLY DISAGREE	STRONGLY AGREE	STRONGLY DISAGREE	STRONGLY DISAGREE	STRONGLY AGREE	4	YES	YES	NO
282	CHINSAPO1	Lilongwe	2	1	1	1	PIT LATRINE, CEMENT FLOOR		YES	YES		PUBLIC TAP		NO		NO	1	16		1	NO	1	PIT LATRINE, CEMENT FLOOR	PIT LATRINE, CEMENT FLOOR	NO	1	MALE	SECONDARY	CHRISTIAN	35-64	2	21 to 40,000	PRIOR KNOWLEDGE	STRONGLY AGREE	STRONGLY DISAGREE	STRONGLY AGREE	STRONGLY DISAGREE	STRONGLY DISAGREE	1	YES	YES	NO
283	CHINSAPO1	Lilongwe	2	2	1	1	PIT LATRINE, CEMENT FLOOR		YES	YES		PIPE AT THE YARD		YES		NO	1	2		1	NO	11	EMPTY CURRENT PIT LATRINE	PIT EMPTYING	NOT SURE	11	MALE	SECONDARY	CHRISTIAN	35-64		11-20000	NO PRIOR KNOWLEDGE	STRONGLY DISAGREE	STRONGLY DISAGREE	STRONGLY DISAGREE	STRONGLY DISAGREE	STRONGLY AGREE	4	YES	YES	NO
284	CHINSAPO1	Lilongwe	2	1	1	1	PIT LATRINE, CEMENT FLOOR		YES	YES		PUBLIC TAP		YES		NO	1	9		1	NO	1	PIT LATRINE, CEMENT FLOOR	PIT LATRINE, CEMENT FLOOR	NO	1	MALE	PRIMARY	CHRISTIAN	35-64	2	21 to 40,000	NO PRIOR KNOWLEDGE	STRONGLY DISAGREE	STRONGLY DISAGREE	STRONGLY DISAGREE	STRONGLY DISAGREE	STRONGLY DISAGREE	1	NO	NO	NO
285	CHINSAPO1	Lilongwe	2	1	1	1	PIT LATRINE, CEMENT FLOOR		YES	YES		PIPE AT THE YARD		YES		NO	1	8		3	NO	6	POUR FLUSH	FLUSHING TOILET	YES	6	MALE	SECONDARY	CHRISTIAN	35-64		41-60,000	PRIOR KNOWLEDGE	STRONGLY DISAGREE	STRONGLY DISAGREE	STRONGLY DISAGREE	STRONGLY DISAGREE	STRONGLY AGREE	4	YES	YES	NO
286	CHINSAPO1	Lilongwe	2	2	1	1	PIT LATRINE, CEMENT FLOOR		YES	YES		PUBLIC TAP		NO		YES	2	14		1	NO	1	PIT LATRINE, CEMENT FLOOR	PIT LATRINE, CEMENT FLOOR	NO	1	FEMALE	PRIMARY	CHRISTIAN	35-64	1	11-20000	PRIOR KNOWLEDGE	STRONGLY DISAGREE	STRONGLY DISAGREE	STRONGLY DISAGREE	STRONGLY DISAGREE	STRONGLY DISAGREE	1	YES	YES	YES
287	CHINSAPO1	Lilongwe	2	2	1	1	PIT LATRINE, CEMENT FLOOR		YES	YES		PIPE AT THE YARD		NO		YES	4	12		4	NO	1	PIT LATRINE, CEMENT FLOOR	PIT LATRINE, CEMENT FLOOR	YES	7	MALE	PRIMARY	CHRISTIAN	35-64	4	over 80000	PRIOR KNOWLEDGE	STRONGLY DISAGREE	STRONGLY DISAGREE	STRONGLY DISAGREE	STRONGLY DISAGREE	DISAGREE	2	YES	YES	YES
288	CHINSAPO1	Lilongwe	2	1	1	1	PIT LATRINE, CEMENT FLOOR		YES	YES		PIPE AT THE YARD		NO		YES	4	21		4	NO	1	PIT LATRINE, CEMENT FLOOR	PIT LATRINE, CEMENT FLOOR	NO	1	MALE	PRIMARY	CHRISTIAN	35-64	4	over 80000	PRIOR KNOWLEDGE	STRONGLY DISAGREE	STRONGLY DISAGREE	STRONGLY DISAGREE	AGREE	STRONGLY DISAGREE	1	YES	YES	YES
289	CHINSAPO1	Lilongwe	2	2	1	1	PIT LATRINE, CEMENT FLOOR		YES	YES		PUBLIC TAP		YES		YES	4	21		1	NO	1	PIT LATRINE, CEMENT FLOOR	PIT LATRINE, CEMENT FLOOR	YES	8	FEMALE	PRIMARY	CHRISTIAN	35-64	2	21 to 40,000	NO PRIOR KNOWLEDGE	STRONGLY DISAGREE	STRONGLY DISAGREE	STRONGLY DISAGREE	STRONGLY AGREE	STRONGLY DISAGREE	1	YES	YES	YES
290	CHINSAPO1	Lilongwe	2	2	1	1	PIT LATRINE, CEMENT FLOOR		YES	YES		PUBLIC TAP		NO		NO	1	11		3	NO	1	PIT LATRINE, CEMENT FLOOR	PIT LATRINE, CEMENT FLOOR	YES	8	MALE	PRIMARY	MOSLEM	35-64	3	41-60000	PRIOR KNOWLEDGE	STRONGLY DISAGREE	STRONGLY DISAGREE	STRONGLY DISAGREE	STRONGLY DISAGREE	STRONGLY DISAGREE	1	YES	NO	NO
291	CHINSAPO1	Lilongwe	2	3	3	3	UNIMPROVED SANITATION		YES	YES		PUBLIC TAP		YES		NO	1	6		2	NO	3	UNIMPROVED SANITATION	UNIMPROVED SANITATION	YES	8	MALE	PRIMARY	MOSLEM	35-64	2	21 to 40,000	PRIOR KNOWLEDGE	STRONGLY DISAGREE	STRONGLY DISAGREE	STRONGLY DISAGREE	STRONGLY DISAGREE	STRONGLY DISAGREE	1	NO	NO	NO
292	CHINSAPO1	Lilongwe	2	3	3	3	UNIMPROVED SANITATION		YES	YES		PIPE AT THE YARD		NO		YES	3	14		2	NO	13	SEPTIC TANK	FLUSHING TOILET	NOT SURE	13	MALE	SECONDARY	CHRISTIAN	35-64		21 to 40,000	PRIOR KNOWLEDGE	STRONGLY DISAGREE	STRONGLY DISAGREE	STRONGLY DISAGREE	DIAGREE	STRONGLY AGREE	4	YES	YES	YES
293	CHINSAPO1	Lilongwe	2	1	1	1	PIT LATRINE, CEMENT FLOOR		NO	NO		PUBLIC TAP		NO		YES	4	17		1	NO	1	PIT LATRINE, CEMENT FLOOR	PIT LATRINE, CEMENT FLOOR	YES	6	MALE	SECONDARY	MOSLEM	35-64	1	11-20000	PRIOR KNOWLEDGE	STRONGLY DISAGREE	STRONGLY DISAGREE	STRONGLY DISAGREE	STRONGLY DISAGREE	STRONGLY DISAGREE	1	NO	NO	YES
294	CHINSAPO1	Lilongwe	2	1	1	1	PIT LATRINE, CEMENT FLOOR		NO	NO		PIPE AT THE YARD		NO		YES	7	38		1	NO	1	PIT LATRINE, CEMENT FLOOR	PIT LATRINE, CEMENT FLOOR	YES	1	FEMALE	PRIMARY	CHRISTIAN	35-64	1	11-20000	PRIOR KNOWLEDGE	STRONGLY DISAGREE	STRONGLY AGREE	STRONGLY DISAGREE	STRONGLY AGREE	STRONGLY DISAGREE	1	YES	YES	YES
295	CHINSAPO1	Lilongwe	2	3	3	3	UNIMPROVED SANITATION		NO	NO		PUBLIC TAP		NO		NO	2	10		0	NO	1	PIT LATRINE, CEMENT FLOOR	PIT LATRINE, CEMENT FLOOR	YES	1	FEMALE	PRIMARY	CHRISTIAN	35-64	1	Less than 10,000	NO PRIOR KNOWLEDGE	STRONGLY DISAGREE	STRONGLY AGREE	STRONGLY DISAGREE	STRONGLY DISAGREE	STRONGLY DISAGREE	1	NO	NO	YES
296	CHINSAPO1	Lilongwe	2	2	1	1	PIT LATRINE, CEMENT FLOOR		YES	YES		PIPE AT THE YARD		NO		YES	8	31		2	NO	1	PIT LATRINE, CEMENT FLOOR	PIT LATRINE, CEMENT FLOOR	NO	1	MALE	PRIMARY	CHRISTIAN	35-64	2	21 to 40,000	PRIOR KNOWLEDGE	STRONGLY DISAGREE	STRONGLY DISAGREE	STRONGLY DISAGREE	STRONGLY DISAGREE	STRONGLY DISAGREE	1	YES	NO	YES
297	CHINSAPO1	Lilongwe	2	2	1	1	PIT LATRINE, CEMENT FLOOR		YES	NO		PIPE AT THE YARD		YES		NO	1	10		2	NO	1	PIT LATRINE, CEMENT FLOOR	PIT LATRINE, CEMENT FLOOR	YES	7	MALE	SECONDARY	CHRISTIAN	35-64	3	41-60000	PRIOR KNOWLEDGE	STRONGLY DISAGREE	STRONGLY DISAGREE	STRONGLY DISAGREE	STRONGLY DISAGREE	STRONGLY DISAGREE	1	YES	YES	NO
298	CHINSAPO1	Lilongwe	2	3	3	3	UNIMPROVED SANITATION		YES	YES		PIPE AT THE YARD		YES		YES	2	9		0	NO	3	UNIMPROVED SANITATION	UNIMPROVED SANITATION	YES	1	FEMALE	PRIMARY	CHRISTIAN	35-64	1	Less than 10,000	NO PRIOR KNOWLEDGE	STRONGLY DISAGREE	STRONGLY DISAGREE	STRONGLY DISAGREE	STRONGLY DISAGREE	STRONGLY DISAGREE	1	NO	NO	YES
299	CHINSAPO1	Lilongwe	2	2	1	1	PIT LATRINE, CEMENT FLOOR		YES	YES		PIPE AT THE YARD		NO		NO	1	7			NO	6	POUR FLUSH	FLUSHING TOILET	NO	6	FEMALE	COLEEGE	CHRISTIAN	35-64			PRIOR KNOWLEDGE	STRONGLY DISAGREE	STRONGLY DISAGREE	STRONGLY DISAGREE	STRONGLY DISAGREE	STRONGLY DISAGREE	1	YES	YES	NO
300	CHINSAPO1	Lilongwe	2	3	3	3	UNIMPROVED SANITATION		YES	YES		PIPE AT THE YARD		NO		NO	1	7		0	NO	3	UNIMPROVED SANITATION	UNIMPROVED SANITATION	YES	1	MALE	PRIMARY	CHRISTIAN	35-64	1	Less than 10,000	PRIOR KNOWLEDGE	STRONGLY DISAGREE	STRONGLY DISAGREE	STRONGLY DISAGREE	STRONGLY DISAGREE	STRONGLY DISAGREE	1	NO	NO	NO
301	CHINSAPO1	Lilongwe	2	2	1	1	PIT LATRINE, CEMENT FLOOR		NO	NO		PUBLIC TAP		YES		NO	1	5		0	NO	1	PIT LATRINE, CEMENT FLOOR	PIT LATRINE, CEMENT FLOOR	YES	1	MALE	SECONDARY	CHRISTIAN	35-64	1	Less than 10,000	NO PRIOR KNOWLEDGE	STRONGLY DISAGREE	STRONGLY DISAGREE	STRONGLY DISAGREE	STRONGLY DISAGREE	STRONGLY DISAGREE	1	NO	NO	NO
302	CHINSAPO1	Lilongwe	2	5	5	5	LINED PIT LATRINE, CEMENT FLOOR		YES	YES		PUBLIC TAP		NO		YES	5	16		4	NO	11	EMPTY CURRENT PIT LATRINE	PIT EMPTYING	NO	11	MALE	SECONDARY	CHRISTIAN	35-64	4	over 80000	PRIOR KNOWLEDGE	STRONGLY DISAGREE	STRONGLY DISAGREE	STRONGLY DISAGREE	STRONGLY DISAGREE	STRONGLY DISAGREE	1	YES	YES	YES
303	CHINSAPO1	Lilongwe	2	2	1	1	PIT LATRINE, CEMENT FLOOR		YES	YES		PIPE AT THE YARD		YES		NO	1	10		0	NO	1	PIT LATRINE, CEMENT FLOOR	PIT LATRINE, CEMENT FLOOR	NO	1	MALE	SECONDARY	CHRISTIAN	35-64	1	Less than 10,000	PRIOR KNOWLEDGE	STRONGLY DISAGREE	AGREE	STRONGLY DISAGREE	STRONGLY DISAGREE	STRONGLY DISAGREE	1	YES	NO	NO
304	CHINSAPO1	Lilongwe	2	2	1	1	PIT LATRINE, CEMENT FLOOR		YES	YES		PUBLIC TAP		NO		YES	4	16		1	NO	1	PIT LATRINE, CEMENT FLOOR	PIT LATRINE, CEMENT FLOOR	NO	1	MALE	PRIMARY	MOSLEM	35-64	1	11-20000	PRIOR KNOWLEDGE	STRONGLY DISAGREE	STRONGLY DISAGREE	STRONGLY DISAGREE	STRONGLY DISAGREE	STRONGLY DISAGREE	1	YES	YES	YES
305	CHINSAPO1	Lilongwe	2	2	1	1	PIT LATRINE, CEMENT FLOOR		YES	YES		PIPE AT THE YARD		YES		YES	3	14		2	NO	8	FOSSA ALTERNA	ECOLOGICAL SANITATION	NOT SURE	8	MALE	SECONDARY	CHRISTIAN	35-64		41-60,000	PRIOR KNOWLEDGE	STRONGLY DISAGREE	STRONGLY DISAGREE	STRONGLY DISAGREE	AGREE	STRONGLY AGREE	4	YES	YES	YES
306	CHINSAPO1	Lilongwe	2	2	1	1	PIT LATRINE, CEMENT FLOOR		YES	YES		PUBLIC TAP		YES		YES	2	4		1	NO	7	URINE DIVERTING TOILET	ECOLOGICAL SANITATION	YES	7	MALE	SECONDARY	CHRISTIAN	35-64	1	11-20000	PRIOR KNOWLEDGE	STRONGLY DISAGREE	STRONGLY DISAGREE	STRONGLY DISAGREE	DIAGREE	STRONGLY DISAGREE	1	YES	YES	YES
307	CHINSAPO1	Lilongwe	2	1	1	1	PIT LATRINE, CEMENT FLOOR		NO	NO		PUBLIC TAP		NO		NO	1	4		1	NO	3	UNIMPROVED SANITATION	UNIMPROVED SANITATION	NO	3	FEMALE	COLEEGE	CHRISTIAN	35-64	2	21 to 40,000	PRIOR KNOWLEDGE	STRONGLY DISAGREE	STRONGLY DISAGREE	STRONGLY DISAGREE	STRONGLY DISAGREE	STRONGLY DISAGREE	1	YES	YES	NO
308	CHINSAPO1	Lilongwe	2	2	1	1	PIT LATRINE, CEMENT FLOOR		YES	YES		PUBLIC TAP		NO		NO	1	8		2	NO	1	PIT LATRINE, CEMENT FLOOR	PIT LATRINE, CEMENT FLOOR	NO	1	MALE	SECONDARY	CHRISTIAN	35-64	3	41-60000	NO PRIOR KNOWLEDGE	STRONGLY DISAGREE	STRONGLY DISAGREE	STRONGLY DISAGREE	STRONGLY DISAGREE	STRONGLY DISAGREE	1	NO	NO	NO
309	CHINSAPO1	Lilongwe	2	2	1	1	PIT LATRINE, CEMENT FLOOR		YES	YES		PIPE AT THE YARD		NO		NO	1	5		1	NO	1	PIT LATRINE, CEMENT FLOOR	PIT LATRINE, CEMENT FLOOR	NO	1	MALE	SECONDARY	MOSLEM	35-64	2	21 to 40,000	PRIOR KNOWLEDGE	STRONGLY DISAGREE	STRONGLY DISAGREE	STRONGLY DISAGREE	STRONGLY DISAGREE	STRONGLY DISAGREE	1	YES	YES	NO
310	CHINSAPO1	Lilongwe	2	2	1	1	PIT LATRINE, CEMENT FLOOR		NO	NO		PUBLIC TAP		NO		YES	4	9		1	NO	3	UNIMPROVED SANITATION	UNIMPROVED SANITATION	NO	3	MALE	PRIMARY	CHRISTIAN	OVER 65	1	11-20000	NO PRIOR KNOWLEDGE	STRONGLY DISAGREE	STRONGLY DISAGREE	STRONGLY DISAGREE	STRONGLY DISAGREE	STRONGLY DISAGREE	1	NO	NO	YES
311	CHINSAPO1	Lilongwe	2	7	78	7	URINE DIVERTING TOILET		YES	NO		PUBLIC TAP		NO		NO	1	7		4	NO	11	EMPTY CURRENT PIT LATRINE	PIT EMPTYING	NO	11	MALE	PRIMARY	CHRISTIAN	35-64		over 80000	PRIOR KNOWLEDGE	STRONGLY DISAGREE	STRONGLY DISAGREE	STRONGLY DISAGREE	STRONGLY DISAGREE			YES	YES	NO
312	CHINSAPO1	Lilongwe	2	3	3	3	UNIMPROVED SANITATION		NO	NO		PUBLIC TAP		YES		NO	1	9			NO	1	PIT LATRINE, CEMENT FLOOR	PIT LATRINE, CEMENT FLOOR	YES	1	MALE	PRIMARY	CHRISTIAN	35-64			PRIOR KNOWLEDGE	STRONGLY DISAGREE	AGREE	STRONGLY DISAGREE	STRONGLY DISAGREE	DISAGREE	2	NO	NO	NO
313	CHINSAPO1	Lilongwe	2	2	1	1	PIT LATRINE, CEMENT FLOOR		YES	YES		PUBLIC TAP		NO		NO	1	6		0	NO	1	PIT LATRINE, CEMENT FLOOR	PIT LATRINE, CEMENT FLOOR	NO	1	MALE	SECONDARY	MOSLEM	35-64	1	Less than 10,000	NO PRIOR KNOWLEDGE	STRONGLY DISAGREE	STRONGLY DISAGREE	STRONGLY DISAGREE	STRONGLY DISAGREE	STRONGLY DISAGREE	1	YES	YES	NO
314	CHINSAPO1	Lilongwe	2	7	78	7	URINE DIVERTING TOILET		YES	YES		PUBLIC TAP		YES		YES	3	10		1	NO	11	EMPTY CURRENT PIT LATRINE	PIT EMPTYING	NO	11	MALE	SECONDARY	CHRISTIAN	35-64		11-20000	PRIOR KNOWLEDGE	STRONGLY DISAGREE	AGREE	STRONGLY DISAGREE	STRONGLY DISAGREE			YES	YES	YES
315	CHINSAPO1	Lilongwe	2	2	1	1	PIT LATRINE, CEMENT FLOOR		YES	YES		PIPE AT THE YARD		YES		NO	1	9		0	NO	1	PIT LATRINE, CEMENT FLOOR	PIT LATRINE, CEMENT FLOOR	NO	1	FEMALE	PRIMARY	CHRISTIAN	35-64	1	Less than 10,000	PRIOR KNOWLEDGE	STRONGLY DISAGREE	STRONGLY AGREE	STRONGLY DISAGREE	STRONGLY DISAGREE	STRONGLY DISAGREE	1	NO	YES	NO
316	CHINSAPO1	Lilongwe	2	3	3	3	UNIMPROVED SANITATION		YES	YES		PUBLIC TAP		NO		NO	3	17		1	NO	3	UNIMPROVED SANITATION	UNIMPROVED SANITATION	YES	1	MALE	NO NOE	CHRISTIAN	35-64	1	11-20000	NO PRIOR KNOWLEDGE	STRONGLY DISAGREE	STRONGLY AGREE	STRONGLY DISAGREE	STRONGLY AGREE	STRONGLY DISAGREE	1	NO	NO	YES
317	CHINSAPO1	Lilongwe	2	3	3	3	UNIMPROVED SANITATION		YES	NO		PUBLIC TAP		YES		YES	3	17		2	NO	1	PIT LATRINE, CEMENT FLOOR	PIT LATRINE, CEMENT FLOOR	YES	8	MALE	SECONDARY	CHRISTIAN	15-34	2	21 to 40,000	PRIOR KNOWLEDGE	STRONGLY AGREE	STRONGLY DISAGREE	STRONGLY DISAGREE	STRONGLY AGREE	STRONGLY DISAGREE	1	NO	NO	YES
318	CHINSAPO1	Lilongwe	2	3	3	3	UNIMPROVED SANITATION		YES	YES		PUBLIC TAP		NO		YES	2	14		1	NO	1	PIT LATRINE, CEMENT FLOOR	PIT LATRINE, CEMENT FLOOR	YES	7	MALE	PRIMARY	CHRISTIAN	35-64	2	21 to 40,000	PRIOR KNOWLEDGE	STRONGLY DISAGREE	STRONGLY DISAGREE	STRONGLY DISAGREE	STRONGLY DISAGREE	STRONGLY DISAGREE	1	YES	YES	NO
319	CHINSAPO1	Lilongwe	2	2	1	1	PIT LATRINE, CEMENT FLOOR		YES	YES		PIPE AT THE YARD		NO		YES	3	12		2	NO	1	PIT LATRINE, CEMENT FLOOR	PIT LATRINE, CEMENT FLOOR	YES	1	MALE	SECONDARY	CHRISTIAN	OVER 65	2	21 to 40,000	NO PRIOR KNOWLEDGE	STRONGLY DISAGREE	STRONGLY AGREE	STRONGLY DISAGREE	STRONGLY DISAGREE	STRONGLY DISAGREE	1	YES	YES	YES
320	CHINSAPO1	Lilongwe	2	1	1	1	PIT LATRINE, CEMENT FLOOR		YES	YES		PIPE AT THE YARD		NO		YES	3	14		3	NO	11	EMPTY CURRENT PIT LATRINE	PIT EMPTYING	YES	7	MALE	PRIMARY	CHRISTIAN	35-64	4	61-80000	PRIOR KNOWLEDGE	STRONGLY DISAGREE	STRONGLY DISAGREE	STRONGLY DISAGREE	AGREE	DISAGREE	2	YES	YES	YES
321	CHINSAPO1	Lilongwe	2	3	3	3	UNIMPROVED SANITATION		YES	YES		PUBLIC TAP		YES		YES	4	17		1	NO	1	PIT LATRINE, CEMENT FLOOR	PIT LATRINE, CEMENT FLOOR	YES	8	MALE	PRIMARY	MOSLEM	35-64	1	11-20000	NO PRIOR KNOWLEDGE	STRONGLY DISAGREE	STRONGLY DISAGREE	STRONGLY DISAGREE	STRONGLY DISAGREE	STRONGLY DISAGREE	1	NO	NO	YES
322	CHINSAPO1	Lilongwe	2	1	1	1	PIT LATRINE, CEMENT FLOOR		YES	NO		PUBLIC TAP		NO		YES	6	11		1	NO	11	EMPTY CURRENT PIT LATRINE	PIT EMPTYING	NO	11	FEMALE	PRIMARY	CHRISTIAN	35-64	1	11-20000	PRIOR KNOWLEDGE	STRONGLY DISAGREE	AGREE	STRONGLY DISAGREE	STRONGLY DISAGREE	STRONGLY DISAGREE	1	NO	NO	YES
323	CHINSAPO1	Lilongwe	2	3	3	3	UNIMPROVED SANITATION		YES	YES		PUBLIC TAP		NO		NO	1	6		2	NO	1	PIT LATRINE, CEMENT FLOOR	PIT LATRINE, CEMENT FLOOR	NO	1	MALE	SECONDARY	CHRISTIAN	35-64	2	21 to 40,000	PRIOR KNOWLEDGE	STRONGLY DISAGREE	AGREE	STRONGLY DISAGREE	STRONGLY DISAGREE	STRONGLY DISAGREE	1	NO	NO	NO
324	CHINSAPO1	Lilongwe	2	1	1	1	PIT LATRINE, CEMENT FLOOR		YES	NO		PUBLIC TAP		YES		YES	2	15		3	NO	1	PIT LATRINE, CEMENT FLOOR	PIT LATRINE, CEMENT FLOOR	NO	1	MALE	COLEEGE	CHRISTIAN	35-64	3	41-60000	NO PRIOR KNOWLEDGE	STRONGLY DISAGREE	STRONGLY DISAGREE	STRONGLY DISAGREE	STRONGLY DISAGREE	STRONGLY DISAGREE	1	YES		NO
325	CHINSAPO1	Lilongwe	2	2	1	1	PIT LATRINE, CEMENT FLOOR		NO	NO		PUBLIC TAP		NO		YES	2	8		0	NO	1	PIT LATRINE, CEMENT FLOOR	PIT LATRINE, CEMENT FLOOR	YES	7	MALE	SECONDARY	CHRISTIAN	35-64	1	Less than 10,000	NO PRIOR KNOWLEDGE	STRONGLY DISAGREE	AGREE	STRONGLY DISAGREE	STRONGLY DISAGREE	DISAGREE	2	NO	NO	YES
326	CHINSAPO1	Lilongwe	2	3	3	3	UNIMPROVED SANITATION		YES	YES		PUBLIC TAP		NO		NO	1	3		0	NO	3	UNIMPROVED SANITATION	UNIMPROVED SANITATION	NO	3	FEMALE	NO NOE	CHRISTIAN	OVER 65	1	Less than 10,000	PRIOR KNOWLEDGE	STRONGLY DISAGREE	STRONGLY DISAGREE	STRONGLY DISAGREE	STRONGLY DISAGREE	STRONGLY DISAGREE	1	NO	NO	NO
327	CHINSAPO1	Lilongwe	2	3	3	3	UNIMPROVED SANITATION		NO	YES		PUBLIC TAP		NO		YES	5	17		0	NO	3	UNIMPROVED SANITATION	UNIMPROVED SANITATION	NO	3	MALE	PRIMARY	CHRISTIAN	35-64	1	Less than 10,000	PRIOR KNOWLEDGE	STRONGLY DISAGREE	STRONGLY DISAGREE	STRONGLY DISAGREE	STRONGLY DISAGREE	STRONGLY DISAGREE	1	NO	NO	YES
328	CHINSAPO1	Lilongwe	2	2	1	1	PIT LATRINE, CEMENT FLOOR		YES	YES		PUBLIC TAP		NO		YES	3	15		1	NO	1	PIT LATRINE, CEMENT FLOOR	PIT LATRINE, CEMENT FLOOR	YES	7	MALE	SECONDARY	CHRISTIAN	15-34	2	21 to 40,000	NO PRIOR KNOWLEDGE	STRONGLY DISAGREE	STRONGLY DISAGREE	STRONGLY DISAGREE	STRONGLY DISAGREE	STRONGLY DISAGREE	1	NO	NO	YES
329	CHINSAPO1	Lilongwe	2	15	1	1	PIT LATRINE, CEMENT FLOOR		YES	YES		PIPE AT THE YARD		NO		YES	3	10		3	NO	5	LINED PIT LATRINE	LINED PIT LATRINE, CEMENT FLOOR	YES	5	FEMALE	SECONDARY	CHRISTIAN	35-64	3	41-60000	NO PRIOR KNOWLEDGE	STRONGLY DISAGREE	STRONGLY DISAGREE	STRONGLY DISAGREE	STRONGLY DISAGREE	STRONGLY DISAGREE	1	NO	YES	YES
330	CHINSAPO1	Lilongwe	2	1	1	1	PIT LATRINE, CEMENT FLOOR		YES	YES		PIPE AT THE YARD		NO		NO	1	6		4	NO	8	FOSSA ALTERNA	ECOLOGICAL SANITATION	NOT SURE	8	MALE	PRIMARY	CHRISTIAN	35-64		over 80000	NO PRIOR KNOWLEDGE	STRONGLY DISAGREE	STRONGLY DISAGREE	STRONGLY DISAGREE	STRONGLY DISAGREE	STRONGLY AGREE	4	YES	YES	NO
331	CHINSAPO1	Lilongwe	2	2	1	1	PIT LATRINE, CEMENT FLOOR		NO	NO		PUBLIC TAP		NO		YES	5	8		0	NO	1	PIT LATRINE, CEMENT FLOOR	PIT LATRINE, CEMENT FLOOR	NOT SURE	1	MALE	SECONDARY	CHRISTIAN	35-64		Less than 10,000	NO PRIOR KNOWLEDGE	STRONGLY DISAGREE	STRONGLY DISAGREE	STRONGLY DISAGREE	STRONGLY DISAGREE	AGREE	3	NO	NO	YES
332	CHINSAPO1	Lilongwe	2	5	5	5	LINED PIT LATRINE, CEMENT FLOOR		NO	YES		PIPE AT THE YARD		YES		YES	5	20		2	NO	5	LINED PIT LATRINE	LINED PIT LATRINE, CEMENT FLOOR	NO	5	MALE	COLEEGE	CHRISTIAN	35-64	2	21 to 40,000	PRIOR KNOWLEDGE	STRONGLY DISAGREE	STRONGLY AGREE	STRONGLY DISAGREE	STRONGLY DISAGREE	STRONGLY DISAGREE	1	YES	YES	YES
333	CHINSAPO1	Lilongwe	2	2	1	1	PIT LATRINE, CEMENT FLOOR		YES	YES		PUBLIC TAP		NO		YES	3	10			NO	1	PIT LATRINE, CEMENT FLOOR	PIT LATRINE, CEMENT FLOOR	NO	1	MALE	PRIMARY	CHRISTIAN	35-64			NO PRIOR KNOWLEDGE	STRONGLY DISAGREE	STRONGLY DISAGREE	STRONGLY DISAGREE	STRONGLY DISAGREE	STRONGLY DISAGREE	1	NO	NO	YES
334	CHINSAPO1	Lilongwe	2	3	3	3	UNIMPROVED SANITATION		YES	NO		PIPE AT THE YARD		NO		YES	3	14		1	NO	3	UNIMPROVED SANITATION	UNIMPROVED SANITATION	YES	8	MALE	PRIMARY	CHRISTIAN	15-34	1	11-20000	PRIOR KNOWLEDGE	STRONGLY DISAGREE	STRONGLY DISAGREE	STRONGLY DISAGREE	STRONGLY DISAGREE	STRONGLY DISAGREE	1	NO	NO	YES
335	CHINSAPO1	Lilongwe	2	1	1	1	PIT LATRINE, CEMENT FLOOR		YES	YES		PUBLIC TAP		NO		YES	2	7		0	NO	1	PIT LATRINE, CEMENT FLOOR	PIT LATRINE, CEMENT FLOOR	NO	1	FEMALE	SECONDARY	CHRISTIAN	35-64	1	Less than 10,000	PRIOR KNOWLEDGE	STRONGLY AGREE	STRONGLY AGREE	STRONGLY DISAGREE	AGREE	STRONGLY DISAGREE	1	NO	NO	YES
336	CHINSAPO1	Lilongwe	2	2	1	1	PIT LATRINE, CEMENT FLOOR		YES	NO		PIPE AT THE YARD		YES		NO	1	6		0	NO	1	PIT LATRINE, CEMENT FLOOR	PIT LATRINE, CEMENT FLOOR	YES	7	MALE	SECONDARY	CHRISTIAN	35-64	1	Less than 10,000	PRIOR KNOWLEDGE	STRONGLY DISAGREE	DISAGREE	STRONGLY DISAGREE	STRONGLY DISAGREE	DISAGREE	2	YES	YES	NO
337	CHINSAPO1	Lilongwe	2	2	1	1	PIT LATRINE, CEMENT FLOOR		YES	YES		PIPE AT THE YARD		YES		NO	1	4		2	NO	1	PIT LATRINE, CEMENT FLOOR	PIT LATRINE, CEMENT FLOOR	YES	6	MALE	COLEEGE	CHRISTIAN	35-64	3	41-60000	PRIOR KNOWLEDGE	STRONGLY DISAGREE	STRONGLY AGREE	STRONGLY DISAGREE	STRONGLY DISAGREE	STRONGLY DISAGREE	1	NO	YES	NO
338	CHINSAPO1	Lilongwe	2	3	3	3	UNIMPROVED SANITATION		YES	YES		PUBLIC TAP		YES		NO	1	8		1	NO	7	URINE DIVERTING TOILET	ECOLOGICAL SANITATION	YES	7	FEMALE	SECONDARY	CHRISTIAN	35-64		21 to 40,000	PRIOR KNOWLEDGE	STRONGLY DISAGREE	STRONGLY AGREE	AGREE	STRONGLY DISAGREE	STRONGLY AGREE	4	NO	NO	NO
339	CHINSAPO1	Lilongwe	2	1	1	1	PIT LATRINE, CEMENT FLOOR		NO	NO		PIPE AT THE YARD		NO		YES	7	32		2	NO	5	LINED PIT LATRINE	LINED PIT LATRINE, CEMENT FLOOR	YES	7	MALE	SECONDARY	CHRISTIAN	15-34	2	21 to 40,000	PRIOR KNOWLEDGE	STRONGLY DISAGREE	STRONGLY DISAGREE	STRONGLY DISAGREE	STRONGLY AGREE	STRONGLY DISAGREE	1	YES	YES	YES
340	CHINSAPO1	Lilongwe	2	3	3	3	UNIMPROVED SANITATION		YES	YES		PUBLIC TAP		NO		YES	6	13		1	NO	1	PIT LATRINE, CEMENT FLOOR	PIT LATRINE, CEMENT FLOOR	YES	8	MALE	PRIMARY	CHRISTIAN	15-34	1	11-20000	NO PRIOR KNOWLEDGE	STRONGLY DISAGREE	STRONGLY DISAGREE	STRONGLY DISAGREE	STRONGLY AGREE	STRONGLY DISAGREE	1	NO	NO	YES
341	CHINSAPO1	Lilongwe	2	3	3	3	UNIMPROVED SANITATION		YES	YES		PUBLIC TAP		NO		YES	2	10		0	NO	3	UNIMPROVED SANITATION	UNIMPROVED SANITATION	YES	8	MALE	PRIMARY	MOSLEM	35-64	1	Less than 10,000	NO PRIOR KNOWLEDGE	STRONGLY DISAGREE	STRONGLY DISAGREE	STRONGLY DISAGREE	STRONGLY DISAGREE	STRONGLY DISAGREE	1	NO	YES	YES
342	CHINSAPO1	Lilongwe	2	3	3	3	UNIMPROVED SANITATION		YES	YES		PUBLIC TAP		NO		NO	1	2		0	NO	1	PIT LATRINE, CEMENT FLOOR	PIT LATRINE, CEMENT FLOOR	NO	1	FEMALE	PRIMARY	MOSLEM	15-34	1	Less than 10,000	NO PRIOR KNOWLEDGE	STRONGLY DISAGREE	STRONGLY AGREE	STRONGLY DISAGREE	STRONGLY DISAGREE	STRONGLY DISAGREE	1	NO	NO	NO
343	CHINSAPO1	Lilongwe	2	2	1	1	PIT LATRINE, CEMENT FLOOR		NO	NO		PUBLIC TAP		NO		YES	4	18		2	NO	1	PIT LATRINE, CEMENT FLOOR	PIT LATRINE, CEMENT FLOOR	YES	1	MALE	SECONDARY	MOSLEM	15-34	2	21 to 40,000	NO PRIOR KNOWLEDGE	STRONGLY DISAGREE	STRONGLY DISAGREE	STRONGLY DISAGREE	STRONGLY AGREE	STRONGLY DISAGREE	1	YES	YES	YES
344	CHINSAPO1	Lilongwe	2	1	1	1	PIT LATRINE, CEMENT FLOOR		YES	YES		PIPE AT THE YARD		NO		YES	2	12		4	NO	5	LINED PIT LATRINE	LINED PIT LATRINE, CEMENT FLOOR	YES	7	MALE	SECONDARY	CHRISTIAN	35-64	4	over 80000	PRIOR KNOWLEDGE	STRONGLY DISAGREE	STRONGLY DISAGREE	STRONGLY DISAGREE	STRONGLY AGREE	DISAGREE	2	YES	YES	NO
345	CHINSAPO1	Lilongwe	2	1	1	1	PIT LATRINE, CEMENT FLOOR		YES	YES		PUBLIC TAP		NO		YES	3	9		4	NO	7	URINE DIVERTING TOILET	ECOLOGICAL SANITATION	YES	7	MALE	PRIMARY	CHRISTIAN	15-34	4	over 80000	PRIOR KNOWLEDGE	STRONGLY DISAGREE	STRONGLY AGREE	STRONGLY DISAGREE	STRONGLY DISAGREE	STRONGLY DISAGREE	1	NO	YES	YES
346	CHINSAPO1	Lilongwe	2	2	1	1	PIT LATRINE, CEMENT FLOOR		NO	NO		PUBLIC TAP		NO		YES	3	5		3	NO	1	PIT LATRINE, CEMENT FLOOR	PIT LATRINE, CEMENT FLOOR	YES	6	MALE	SECONDARY	CHRISTIAN	15-34	4	61-80000	NO PRIOR KNOWLEDGE	STRONGLY DISAGREE	STRONGLY DISAGREE	STRONGLY DISAGREE	STRONGLY DISAGREE	STRONGLY DISAGREE	1	YES	YES	NO
347	CHINSAPO1	Lilongwe	2	2	1	1	PIT LATRINE, CEMENT FLOOR		YES	NO		PUBLIC TAP		YES		NO	1	6		4	YES	7	URINE DIVERTING TOILET	ECOLOGICAL SANITATION	NO	7	MALE	SECONDARY	CHRISTIAN	35-64	4	over 80000	PRIOR KNOWLEDGE	STRONGLY DISAGREE	STRONGLY DISAGREE	STRONGLY DISAGREE	STRONGLY DISAGREE	STRONGLY DISAGREE	1	YES	NO	NO
348	CHINSAPO1	Lilongwe	2	1	1	1	PIT LATRINE, CEMENT FLOOR		YES	YES		PUBLIC TAP		NO		YES	2	10		0	NO	3	UNIMPROVED SANITATION	UNIMPROVED SANITATION	YES	7	MALE	SECONDARY	CHRISTIAN	15-34	1	Less than 10,000	NO PRIOR KNOWLEDGE	STRONGLY AGREE	STRONGLY AGREE	AGREE	STRONGLY DISAGREE	STRONGLY DISAGREE	1	NO	NO	YES
349	CHINSAPO1	Lilongwe	2	1	1	1	PIT LATRINE, CEMENT FLOOR		YES	YES		PIPE AT THE YARD		YES		YES	5	26		4	NO	6	POUR FLUSH	FLUSHING TOILET	NO	6	MALE	COLEEGE	MOSLEM	15-34	4	over 80000	PRIOR KNOWLEDGE	STRONGLY DISAGREE	STRONGLY DISAGREE	STRONGLY DISAGREE	STRONGLY DISAGREE	STRONGLY DISAGREE	1	YES	YES	YES
350	CHINSAPO1	Lilongwe	2	3	3	3	UNIMPROVED SANITATION		YES	YES		PUBLIC TAP		NO		YES	5	20		1	NO	1	PIT LATRINE, CEMENT FLOOR	PIT LATRINE, CEMENT FLOOR	NO	1	MALE	PRIMARY	CHRISTIAN	35-64	1	11-20000	NO PRIOR KNOWLEDGE	STRONGLY DISAGREE	STRONGLY DISAGREE	STRONGLY DISAGREE	STRONGLY DISAGREE	STRONGLY DISAGREE	1	NO	NO	YES
351	CHINSAPO1	Lilongwe	2	2	1	1	PIT LATRINE, CEMENT FLOOR		YES	YES		PIPE AT THE YARD		NO		YES	3	9		1	NO	6	POUR FLUSH	FLUSHING TOILET	YES	6	FEMALE	SECONDARY	CHRISTIAN	35-64	1	11-20000	PRIOR KNOWLEDGE	STRONGLY DISAGREE	STRONGLY AGREE	STRONGLY DISAGREE	STRONGLY DISAGREE	DISAGREE	2	NO	NO	YES
352	CHINSAPO1	Lilongwe	2	2	1	1	PIT LATRINE, CEMENT FLOOR		YES	YES		PUBLIC TAP		YES		NO	1	6		3	NO	1	PIT LATRINE, CEMENT FLOOR	PIT LATRINE, CEMENT FLOOR	NO	1	FEMALE	SECONDARY	CHRISTIAN	35-64	4	61-80000	PRIOR KNOWLEDGE	STRONGLY DISAGREE	STRONGLY AGREE	STRONGLY DISAGREE	DIAGREE	STRONGLY DISAGREE	1	YES	NO	NO
253	CHINSAPO1	Lilongwe	2	1	1	1	PIT LATRINE, CEMENT FLOOR		YES	YES		PUBLIC TAP		NO		NO	1	7		1	NO	13	SEPTIC TANK	FLUSHING TOILET	NOT SURE	13	MALE	COLEEGE	CHRISTIAN	35-64		11-20000	NO PRIOR KNOWLEDGE	STRONGLY DISAGREE	STRONGLY AGREE	STRONGLY DISAGREE	STRONGLY DISAGREE	STRONGLY AGREE	4	YES	YES	NO
354	CHINSAPO1	Lilongwe	2	1	1	1	PIT LATRINE, CEMENT FLOOR		YES	YES		PUBLIC TAP		NO		NO	3	15			NO	1	PIT LATRINE, CEMENT FLOOR	PIT LATRINE, CEMENT FLOOR	NO	1	MALE	PRIMARY	CHRISTIAN	35-64			NO PRIOR KNOWLEDGE	STRONGLY DISAGREE	STRONGLY AGREE	STRONGLY DISAGREE	STRONGLY DISAGREE	STRONGLY DISAGREE	1	NO	NO	YES
355	CHINSAPO1	Lilongwe	2	3	3	3	UNIMPROVED SANITATION		YES	YES		PIPE AT THE YARD		YES		NO	1	6		1	NO	1	PIT LATRINE, CEMENT FLOOR	PIT LATRINE, CEMENT FLOOR	NO	1	FEMALE	PRIMARY	CHRISTIAN	OVER 65	1	11-20000	PRIOR KNOWLEDGE	STRONGLY AGREE	STRONGLY DISAGREE	STRONGLY DISAGREE	STRONGLY DISAGREE	STRONGLY DISAGREE	1	NO	NO	NO
356	CHILINDE	Lilongwe	2	5	5	5	LINED PIT LATRINE, CEMENT FLOOR		YES	YES		PIPE AT THE YARD	1	NO		YES	2	10		2	NO	11	EMPTY CURRENT PIT LATRINE	PIT EMPTYING	NOT SURE	11	FEMALE	PRIMARY	CHRISTIAN	35-64		21 to 40,000	PRIOR KNOWLEDGE	STRONGLY DISAGREE	STRONGLY AGREE	STRONGLY DISAGREE	STRONGLY DISAGREE	STRONGLY AGREE	4	YES	YES	NO
357	CHILINDE	Lilongwe	2	1	1	1	PIT LATRINE, CEMENT FLOOR		YES	YES		PUBLIC TAP	1	YES		YES	3	11		2	YES	7	URINE DIVERTING TOILET	ECOLOGICAL SANITATION	YES	7	MALE	PRIMARY	CHRISTIAN	35-64	3	41-60000	PRIOR KNOWLEDGE	AGREE	STRONGLY AGREE	STRONGLY DISAGREE	STRONGLY DISAGREE	STRONGLY DISAGREE	1	NO	NO	YES
358	CHILINDE	Lilongwe	2	1	1	1	PIT LATRINE, CEMENT FLOOR		YES	YES		PUBLIC TAP		NO		YES	3	7		2	NO	5	LINED PIT LATRINE	LINED PIT LATRINE, CEMENT FLOOR	YES	5	MALE	SECONDARY	CHRISTIAN	15-34	3	41-60000	PRIOR KNOWLEDGE	STRONGLY DISAGREE	STRONGLY DISAGREE	STRONGLY DISAGREE	STRONGLY DISAGREE	DISAGREE	2	NO	YES	YES
359	CHILINDE	Lilongwe	2	1	1	1	PIT LATRINE, CEMENT FLOOR		YES	YES		PIPE AT THE YARD		YES		YES	7	26		2	NO	1	PIT LATRINE, CEMENT FLOOR	PIT LATRINE, CEMENT FLOOR	YES	1	MALE	SECONDARY	CHRISTIAN	35-64	2	21 to 40,000	PRIOR KNOWLEDGE	STRONGLY AGREE	STRONGLY DISAGREE	STRONGLY DISAGREE	STRONGLY DISAGREE	STRONGLY DISAGREE	1	NO	NO	YES
360	CHILINDE	Lilongwe	2	1	1	1	PIT LATRINE, CEMENT FLOOR		YES	YES		PIPE AT THE YARD	1	NO		YES	3	19		2	NO	1	PIT LATRINE, CEMENT FLOOR	PIT LATRINE, CEMENT FLOOR	YES	5	MALE	SECONDARY	CHRISTIAN	35-64	3	41-60000	NO PRIOR KNOWLEDGE	STRONGLY DISAGREE	STRONGLY DISAGREE	STRONGLY DISAGREE	STRONGLY DISAGREE	STRONGLY DISAGREE	1	YES	YES	YES
361	CHILINDE	Lilongwe	2	2	1	1	PIT LATRINE, CEMENT FLOOR		YES	YES		PIPE AT THE YARD		NO		YES	2	10			NO	5	LINED PIT LATRINE	LINED PIT LATRINE, CEMENT FLOOR	NO	5	FEMALE	COLEEGE	CHRISTIAN	15-34			PRIOR KNOWLEDGE	STRONGLY AGREE	STRONGLY DISAGREE	STRONGLY DISAGREE	STRONGLY DISAGREE	STRONGLY DISAGREE	1	YES	YES	YES
362	CHILINDE	Lilongwe	2	13	1	1	PIT LATRINE, CEMENT FLOOR		YES	YES		PIPE AT THE YARD	1	NO		NO	1	3		2	NO	7	URINE DIVERTING TOILET	ECOLOGICAL SANITATION	YES	7	MALE	PRIMARY	CHRISTIAN	OVER 65		41-60,000	PRIOR KNOWLEDGE	DISAGREE	DISAGREE	DISAGREE	STRONGLY DISAGREE	AGREE	3	YES	YES	NO
363	CHILINDE	Lilongwe	2	2	1	1	PIT LATRINE, CEMENT FLOOR		YES	YES		PIPE AT THE YARD		YES		YES	3	12		1	NO	5	LINED PIT LATRINE	LINED PIT LATRINE, CEMENT FLOOR	NO	5	FEMALE	PRIMARY	CHRISTIAN	35-64	2	21 to 40,000	PRIOR KNOWLEDGE	STRONGLY DISAGREE	STRONGLY AGREE	STRONGLY DISAGREE	STRONGLY DISAGREE	STRONGLY DISAGREE	1	YES	YES	YES
364	CHILINDE	Lilongwe	2	1	1	1	PIT LATRINE, CEMENT FLOOR		YES	YES		PIPE AT THE YARD		NO		YES	9	28		1	NO	1	PIT LATRINE, CEMENT FLOOR	PIT LATRINE, CEMENT FLOOR	YES	5	MALE	COLEEGE	CHRISTIAN	15-34	2	21 to 40,000	NO PRIOR KNOWLEDGE	STRONGLY DISAGREE	STRONGLY DISAGREE	STRONGLY DISAGREE	STRONGLY AGREE	STRONGLY DISAGREE	1	NO	NO	YES
365	CHILINDE	Lilongwe	2	3	3	3	UNIMPROVED SANITATION		YES	NO		PIPE AT THE YARD		NO		YES	5	20		1	NO	5	LINED PIT LATRINE	LINED PIT LATRINE, CEMENT FLOOR	YES	5	MALE	PRIMARY	CHRISTIAN	35-64	2	21 to 40,000	PRIOR KNOWLEDGE	STRONGLY DISAGREE	STRONGLY AGREE	STRONGLY DISAGREE	STRONGLY AGREE	STRONGLY DISAGREE	1	NO	NO	YES
366	CHILINDE	Lilongwe	2	1	1	1	PIT LATRINE, CEMENT FLOOR		NO	NO		PIPE AT THE YARD		NO		YES	5	14			NO	1	PIT LATRINE, CEMENT FLOOR	PIT LATRINE, CEMENT FLOOR	NO	1	FEMALE	NO NOE	MOSLEM	OVER 65			NO PRIOR KNOWLEDGE	STRONGLY DISAGREE	STRONGLY AGREE	STRONGLY DISAGREE	STRONGLY DISAGREE	STRONGLY DISAGREE	1	NO	YES	YES
367	CHILINDE	Lilongwe	2	3	3	3	UNIMPROVED SANITATION		YES	YES		PIPE AT THE YARD		NO		YES	5	16		1	NO	5	LINED PIT LATRINE	LINED PIT LATRINE, CEMENT FLOOR	NO	5	MALE	SECONDARY	CHRISTIAN	15-34	1	11-20000	PRIOR KNOWLEDGE	STRONGLY DISAGREE	AGREE	STRONGLY DISAGREE	STRONGLY DISAGREE	STRONGLY DISAGREE	1	NO	NO	YES
368	CHILINDE	Lilongwe	2	2	1	1	PIT LATRINE, CEMENT FLOOR		NO	YES		PUBLIC TAP		NO		NO	1	5		0	NO	3	UNIMPROVED SANITATION	UNIMPROVED SANITATION	YES	7	MALE	SECONDARY	CHRISTIAN	35-64	1	Less than 10,000	NO PRIOR KNOWLEDGE	AGREE	STRONGLY AGREE	STRONGLY DISAGREE	AGREE	STRONGLY DISAGREE	1	YES	YES	NO
369	CHILINDE	Lilongwe	2	1	1	1	PIT LATRINE, CEMENT FLOOR		NO	NO		PIPE AT THE YARD		YES		NO	1	5		1	NO	6	POUR FLUSH	FLUSHING TOILET	YES	6	MALE	COLEEGE	CHRISTIAN	35-64		11-20000	NO PRIOR KNOWLEDGE	STRONGLY DISAGREE	AGREE	STRONGLY DISAGREE	AGREE	AGREE	3	YES	NO	NO
370	CHILINDE	Lilongwe	2	5	5	5	LINED PIT LATRINE, CEMENT FLOOR		YES	YES		PIPE AT THE YARD		NO		YES	2	12		1	NO	11	EMPTY CURRENT PIT LATRINE	PIT EMPTYING	NO	11	FEMALE	PRIMARY	MOSLEM	35-64	1	11-20000	PRIOR KNOWLEDGE	STRONGLY AGREE	STRONGLY DISAGREE	STRONGLY AGREE	STRONGLY AGREE	STRONGLY DISAGREE	1	NO	NO	YES
371	CHILINDE	Lilongwe	2	1	1	1	PIT LATRINE, CEMENT FLOOR		YES	YES		PIPE AT THE YARD		NO		YES	6	13		3	NO	1	PIT LATRINE, CEMENT FLOOR	PIT LATRINE, CEMENT FLOOR	YES	7	MALE	SECONDARY	CHRISTIAN	35-64	3	41-60000	PRIOR KNOWLEDGE	STRONGLY DISAGREE	STRONGLY DISAGREE	STRONGLY DISAGREE	STRONGLY DISAGREE	STRONGLY DISAGREE	1	NO	NO	YES
372	CHILINDE	Lilongwe	2	3	3	3	UNIMPROVED SANITATION		NO	NO		PUBLIC TAP		YES		YES	6	22			NO	1	PIT LATRINE, CEMENT FLOOR	PIT LATRINE, CEMENT FLOOR	YES	1	MALE	SECONDARY	CHRISTIAN	35-64			NO PRIOR KNOWLEDGE	STRONGLY DISAGREE	STRONGLY AGREE	STRONGLY DISAGREE	STRONGLY AGREE	STRONGLY DISAGREE	1	NO	NO	YES
373	CHILINDE	Lilongwe	2	2	1	1	PIT LATRINE, CEMENT FLOOR		YES	YES		PUBLIC TAP		YES		YES	2	13		1	YES	7	URINE DIVERTING TOILET	ECOLOGICAL SANITATION	YES	7	FEMALE	COLEEGE	CHRISTIAN	OVER 65		11-20000	NO PRIOR KNOWLEDGE	STRONGLY AGREE	AGREE	STRONGLY DISAGREE	STRONGLY DISAGREE	STRONGLY AGREE	4	YES	YES	YES
374	CHILINDE	Lilongwe	2	1	1	1	PIT LATRINE, CEMENT FLOOR		YES	YES		PUBLIC TAP		NO		NO	1	6		1	NO	1	PIT LATRINE, CEMENT FLOOR	PIT LATRINE, CEMENT FLOOR	NO	1	MALE	PRIMARY	CHRISTIAN	35-64	2	21 to 40,000	PRIOR KNOWLEDGE	STRONGLY AGREE	STRONGLY AGREE	STRONGLY DISAGREE	STRONGLY DISAGREE	STRONGLY DISAGREE	1	NO	NO	NO
375	CHILINDE	Lilongwe	2	1	1	1	PIT LATRINE, CEMENT FLOOR		YES	YES		PUBLIC TAP		YES		YES	14	39		2	NO	5	LINED PIT LATRINE	LINED PIT LATRINE, CEMENT FLOOR	NO	5	MALE	SECONDARY	CHRISTIAN	15-34	2	21 to 40,000	PRIOR KNOWLEDGE	STRONGLY AGREE	STRONGLY AGREE	STRONGLY DISAGREE	STRONGLY AGREE	STRONGLY DISAGREE	1	NO	NO	YES
376	CHILINDE	Lilongwe	2	2	1	1	PIT LATRINE, CEMENT FLOOR		YES	NO		PIPE AT THE YARD		NO		NO	1	4		1	NO	1	PIT LATRINE, CEMENT FLOOR	PIT LATRINE, CEMENT FLOOR	NO	1	FEMALE	PRIMARY	CHRISTIAN	35-64	2	21 to 40,000	PRIOR KNOWLEDGE	STRONGLY DISAGREE	STRONGLY AGREE	STRONGLY DISAGREE	AGREE	STRONGLY DISAGREE	1	YES	YES	NO
377	CHILINDE	Lilongwe	2	5	5	5	LINED PIT LATRINE, CEMENT FLOOR		YES	YES		PIPE AT THE YARD		YES		YES	3	14		4	NO	11	EMPTY CURRENT PIT LATRINE	PIT EMPTYING	YES	7	FEMALE	SECONDARY	CHRISTIAN	35-64	4	over 80000	NO PRIOR KNOWLEDGE	STRONGLY DISAGREE	STRONGLY DISAGREE	STRONGLY DISAGREE	AGREE	STRONGLY DISAGREE	1	YES	YES	YES
378	CHILINDE	Lilongwe	2	3	3	3	UNIMPROVED SANITATION		YES	YES		PIPE AT THE YARD		YES		YES	2	9		1	NO	8	FOSSA ALTERNA	ECOLOGICAL SANITATION	YES	8	FEMALE	NO NOE	MOSLEM	35-64	1	11-20000	NO PRIOR KNOWLEDGE	STRONGLY DISAGREE	AGREE	STRONGLY DISAGREE	AGREE	STRONGLY DISAGREE	1	NO	YES	YES
379	CHILINDE	Lilongwe	2	1	1	1	PIT LATRINE, CEMENT FLOOR		YES	YES		PIPE AT THE YARD		YES		YES	2	7		0	NO	1	PIT LATRINE, CEMENT FLOOR	PIT LATRINE, CEMENT FLOOR	NO	1	FEMALE	PRIMARY	CHRISTIAN	OVER 65	1	Less than 10,000	NO PRIOR KNOWLEDGE	STRONGLY DISAGREE	STRONGLY DISAGREE	STRONGLY DISAGREE	STRONGLY DISAGREE	STRONGLY DISAGREE	1	NO	NO	YES
380	CHILINDE	Lilongwe	2	2	1	1	PIT LATRINE, CEMENT FLOOR		YES	YES		PIPE AT THE YARD		YES		YES	4	19		3	NO	8	FOSSA ALTERNA	ECOLOGICAL SANITATION	YES	8	MALE	SECONDARY	CHRISTIAN	OVER 65	3	41-60000	NO PRIOR KNOWLEDGE	AGREE	AGREE	STRONGLY DISAGREE	AGREE	STRONGLY DISAGREE	1	NO	NO	YES
381	CHILINDE	Lilongwe	2	1	1	1	PIT LATRINE, CEMENT FLOOR		YES	YES		PIPE AT THE YARD	1	NO		YES	3	13		2	NO	1	PIT LATRINE, CEMENT FLOOR	PIT LATRINE, CEMENT FLOOR	NO	1	FEMALE	SECONDARY	CHRISTIAN	35-64	2	21 to 40,000	PRIOR KNOWLEDGE	STRONGLY DISAGREE	STRONGLY DISAGREE	STRONGLY AGREE	STRONGLY DISAGREE	STRONGLY DISAGREE	1	YES	YES	YES
382	CHILINDE	Lilongwe	2	1	1	1	PIT LATRINE, CEMENT FLOOR		NO	NO		PIPE AT THE YARD		YES		YES	4	16		4	NO	7	URINE DIVERTING TOILET	ECOLOGICAL SANITATION	YES	7	MALE	SECONDARY	CHRISTIAN	35-64		over 80000	PRIOR KNOWLEDGE	STRONGLY DISAGREE	STRONGLY AGREE	STRONGLY DISAGREE	AGREE	STRONGLY AGREE	4	YES	YES	YES
383	CHILINDE	Lilongwe	2	3	3	3	UNIMPROVED SANITATION		YES	NO		PIPE AT THE YARD		YES		YES	7	17		3	NO	8	FOSSA ALTERNA	ECOLOGICAL SANITATION	YES	7	MALE	SECONDARY	CHRISTIAN	OVER 65	3	41-60000	NO PRIOR KNOWLEDGE	STRONGLY DISAGREE	AGREE	STRONGLY DISAGREE	STRONGLY AGREE	STRONGLY DISAGREE	1	NO	NO	YES
384	CHILINDE	Lilongwe	2	1	1	1	PIT LATRINE, CEMENT FLOOR		YES	YES		PIPE AT THE YARD		NO		YES	3	7		3	NO	1	PIT LATRINE, CEMENT FLOOR	PIT LATRINE, CEMENT FLOOR	YES	6	MALE	SECONDARY	CHRISTIAN	15-34	3	41-60000	PRIOR KNOWLEDGE	STRONGLY DISAGREE	STRONGLY DISAGREE	STRONGLY DISAGREE	STRONGLY DISAGREE	STRONGLY DISAGREE	1	NO	NO	YES
385	CHILINDE	Lilongwe	2	1	1	1	PIT LATRINE, CEMENT FLOOR		YES	YES		PIPE AT THE YARD		YES		YES	4	12		2	NO	1	PIT LATRINE, CEMENT FLOOR	PIT LATRINE, CEMENT FLOOR	YES	8	FEMALE	SECONDARY	CHRISTIAN	15-34	2	21 to 40,000	PRIOR KNOWLEDGE	STRONGLY DISAGREE	STRONGLY DISAGREE	STRONGLY DISAGREE	STRONGLY AGREE	STRONGLY DISAGREE	1	YES	NO	YES
386	CHILINDE	Lilongwe	2	1	1	1	PIT LATRINE, CEMENT FLOOR		YES	NO		PIPE AT THE YARD		NO		YES	7	27		4	NO	6	POUR FLUSH	FLUSHING TOILET	YES	6	MALE	COLEEGE	CHRISTIAN	OVER 65		over 80000	PRIOR KNOWLEDGE	STRONGLY DISAGREE	STRONGLY DISAGREE	STRONGLY DISAGREE	STRONGLY AGREE	STRONGLY AGREE	4	NO	NO	YES
387	CHILINDE	Lilongwe	2	1	1	1	PIT LATRINE, CEMENT FLOOR		YES	YES		PIPE AT THE YARD		YES		YES	4	10		2	NO	8	FOSSA ALTERNA	ECOLOGICAL SANITATION	YES	8	MALE	SECONDARY	CHRISTIAN	OVER 65	2	21 to 40,000	PRIOR KNOWLEDGE	STRONGLY AGREE	STRONGLY AGREE	STRONGLY DISAGREE	STRONGLY AGREE	DISAGREE	2	YES	YES	YES
388	CHILINDE	Lilongwe	2	1	1	1	PIT LATRINE, CEMENT FLOOR		YES	YES		PIPE AT THE YARD		YES		YES	3	16		3	NO	1	PIT LATRINE, CEMENT FLOOR	PIT LATRINE, CEMENT FLOOR	NO	1	MALE	COLEEGE	CHRISTIAN	35-64	3	41-60000	PRIOR KNOWLEDGE	STRONGLY DISAGREE	STRONGLY DISAGREE	STRONGLY DISAGREE	STRONGLY DISAGREE	STRONGLY DISAGREE	1	YES	YES	YES
389	CHILINDE	Lilongwe	2	1	1	1	PIT LATRINE, CEMENT FLOOR		YES	YES		PIPE AT THE YARD		NO		YES	6	23		2	NO	6	POUR FLUSH	FLUSHING TOILET	NOT SURE	6	FEMALE	PRIMARY	CHRISTIAN	15-34		21 to 40,000	PRIOR KNOWLEDGE	STRONGLY DISAGREE	STRONGLY DISAGREE	STRONGLY DISAGREE	STRONGLY DISAGREE	STRONGLY AGREE	4	NO	NO	YES
390	CHILINDE	Lilongwe	2	1	1	1	PIT LATRINE, CEMENT FLOOR		YES	YES		PUBLIC TAP		NO		NO	1	9		0	NO	1	PIT LATRINE, CEMENT FLOOR	PIT LATRINE, CEMENT FLOOR	YES	8	FEMALE	SECONDARY	CHRISTIAN	OVER 65	1	Less than 10,000	NO PRIOR KNOWLEDGE	STRONGLY DISAGREE	STRONGLY DISAGREE	AGREE	STRONGLY DISAGREE	STRONGLY DISAGREE	1	NO	NO	NO
391	CHILINDE	Lilongwe	2	5	5	5	LINED PIT LATRINE, CEMENT FLOOR		NO	NO		PIPE AT THE YARD		NO		YES	5	17		2	NO	6	POUR FLUSH	FLUSHING TOILET	YES	6	FEMALE	SECONDARY	CHRISTIAN	35-64		41-60,000	PRIOR KNOWLEDGE	STRONGLY AGREE	STRONGLY DISAGREE	STRONGLY DISAGREE	AGREE	STRONGLY AGREE	4	NO	NO	YES
392	CHILINDE	Lilongwe	2	3	3	3	UNIMPROVED SANITATION		YES	NO		PIPE AT THE YARD		YES		YES	2	9		1	NO	1	PIT LATRINE, CEMENT FLOOR	PIT LATRINE, CEMENT FLOOR	YES	7	MALE	SECONDARY	CHRISTIAN	35-64	2	21 to 40,000	PRIOR KNOWLEDGE	AGREE	AGREE	STRONGLY DISAGREE	STRONGLY AGREE	STRONGLY DISAGREE	1	YES	NO	YES
393	CHILINDE	Lilongwe	2	1	1	1	PIT LATRINE, CEMENT FLOOR		YES	YES		PUBLIC TAP		NO		YES	2	12		1	NO	1	PIT LATRINE, CEMENT FLOOR	PIT LATRINE, CEMENT FLOOR	NOT SURE	1	FEMALE	SECONDARY	CHRISTIAN	35-64		21 to 40,000	NO PRIOR KNOWLEDGE	STRONGLY AGREE	STRONGLY AGREE	AGREE	STRONGLY DISAGREE	STRONGLY AGREE	4	NO	YES	YES
394	CHILINDE	Lilongwe	2	1	1	1	PIT LATRINE, CEMENT FLOOR		YES	YES		PUBLIC TAP		NO		YES	5	19		1	NO	1	PIT LATRINE, CEMENT FLOOR	PIT LATRINE, CEMENT FLOOR	YES	8	MALE	SECONDARY	CHRISTIAN	35-64	2	21 to 40,000	NO PRIOR KNOWLEDGE	STRONGLY AGREE	STRONGLY DISAGREE	STRONGLY DISAGREE	STRONGLY AGREE	STRONGLY DISAGREE	1	NO	NO	YES
395	CHILINDE	Lilongwe	2	1	1	1	PIT LATRINE, CEMENT FLOOR		YES	YES		PUBLIC TAP		NO		NO	1	5		0	NO	1	PIT LATRINE, CEMENT FLOOR	PIT LATRINE, CEMENT FLOOR	YES	1	MALE	SECONDARY	CHRISTIAN	35-64	1	Less than 10,000	PRIOR KNOWLEDGE	STRONGLY DISAGREE	STRONGLY DISAGREE	STRONGLY DISAGREE	STRONGLY DISAGREE	STRONGLY DISAGREE	1	YES	YES	NO
516	AREA 25B	Lilongwe	2	1	1	1	PIT LATRINE, CEMENT FLOOR		YES	YES		PIPE AT THE YARD		NO		YES	2	10		4	NO	1	PIT LATRINE, CEMENT FLOOR	PIT LATRINE, CEMENT FLOOR	YES	6	FEMALE	PRIMARY	CHRISTIAN	35-64	4	over 80000	NO PRIOR KNOWLEDGE	STRONGLY DISAGREE	STRONGLY DISAGREE	DISAGREE	AGREE	STRONGLY DISAGREE	1	YES	YES	NO
517	AREA 25B	Lilongwe	2	1	1	1	PIT LATRINE, CEMENT FLOOR		YES	YES		PIPE AT THE YARD		NO		YES	2	11		2	NO	11	EMPTY CURRENT PIT LATRINE	PIT EMPTYING	YES	7	MALE	SECONDARY	CHRISTIAN	35-64	2	21 to 40,000	PRIOR KNOWLEDGE	STRONGLY DISAGREE	STRONGLY DISAGREE	STRONGLY DISAGREE	STRONGLY AGREE	STRONGLY DISAGREE	1	YES	YES	YES
518	AREA 25B	Lilongwe	2	1	1	1	PIT LATRINE, CEMENT FLOOR		NO	NO		PIPE AT THE YARD		NO		YES	8	21		3	NO	11	EMPTY CURRENT PIT LATRINE	PIT EMPTYING	YES	7	MALE	NO NOE	CHRISTIAN	35-64	3	41-60000	NO PRIOR KNOWLEDGE	STRONGLY DISAGREE	STRONGLY DISAGREE	STRONGLY DISAGREE	AGREE	STRONGLY DISAGREE	1	NO	NO	YES
519	AREA 25B	Lilongwe	2	1	1	1	PIT LATRINE, CEMENT FLOOR		NO	NO		PIPE AT THE YARD		YES		YES	4	21		0	NO	8	FOSSA ALTERNA	ECOLOGICAL SANITATION	YES	8	FEMALE	PRIMARY	CHRISTIAN	35-64	1	Less than 10,000	PRIOR KNOWLEDGE	STRONGLY DISAGREE	STRONGLY DISAGREE	STRONGLY DISAGREE	STRONGLY AGREE	STRONGLY DISAGREE	1	NO	NO	YES
520	AREA 25B	Lilongwe	2	2	1	1	PIT LATRINE, CEMENT FLOOR		YES	YES		PIPE AT THE YARD		NO		YES	6	11		2	NO	6	POUR FLUSH	FLUSHING TOILET	NOT SURE	13	MALE	NO NOE	CHRISTIAN	OVER 65		41-60,000	PRIOR KNOWLEDGE	STRONGLY AGREE	STRONGLY DISAGREE	STRONGLY DISAGREE	DIAGREE	AGREE	3		YES	YES
521	AREA 25B	Lilongwe	2	2	1	1	PIT LATRINE, CEMENT FLOOR		YES	YES		PIPE AT THE YARD		NO		YES	3	10		2	NO	5	LINED PIT LATRINE	LINED PIT LATRINE, CEMENT FLOOR	NOT SURE	5	MALE	SECONDARY	CHRISTIAN	35-64		41-60,000	PRIOR KNOWLEDGE	DISAGREE	DISAGREE	STRONGLY DISAGREE	STRONGLY DISAGREE	STRONGLY AGREE	4	YES	YES	YES
522	AREA 25B	Lilongwe	2	2	1	1	PIT LATRINE, CEMENT FLOOR		YES	NO		PIPE AT THE YARD		NO		YES	3	12		1	NO	1	PIT LATRINE, CEMENT FLOOR	PIT LATRINE, CEMENT FLOOR	NO	1	FEMALE	NO NOE	CHRISTIAN	35-64	1	11-20000	PRIOR KNOWLEDGE	DISAGREE	STRONGLY AGREE	STRONGLY DISAGREE	STRONGLY DISAGREE	DISAGREE	2	NO	NO	YES
523	AREA 25B	Lilongwe	2	1	1	1	PIT LATRINE, CEMENT FLOOR		NO	NO		PIPE AT THE YARD		NO		YES	5	18		3	NO	1	PIT LATRINE, CEMENT FLOOR	PIT LATRINE, CEMENT FLOOR	NOT SURE	6	FEMALE	SECONDARY	CHRISTIAN	15-34		61-80000	PRIOR KNOWLEDGE	STRONGLY DISAGREE	STRONGLY DISAGREE	STRONGLY DISAGREE	STRONGLY DISAGREE	STRONGLY AGREE	4	YES	YES	YES
524	AREA 25B	Lilongwe	2	1	1	1	PIT LATRINE, CEMENT FLOOR		YES	YES		PIPE AT THE YARD		NO		NO	1	3		2	NO	1	PIT LATRINE, CEMENT FLOOR	PIT LATRINE, CEMENT FLOOR	NO	1	MALE	SECONDARY	CHRISTIAN	35-64	2	21 to 40,000	PRIOR KNOWLEDGE	STRONGLY DISAGREE	AGREE	STRONGLY DISAGREE	STRONGLY DISAGREE	DISAGREE	2	NO	NO	NO
525	AREA 25B	Lilongwe	2	2	1	1	PIT LATRINE, CEMENT FLOOR		YES	NO		PIPE AT THE YARD		YES		NO	1	6		2	NO	1	PIT LATRINE, CEMENT FLOOR	PIT LATRINE, CEMENT FLOOR	NO	1	MALE	SECONDARY	CHRISTIAN	35-64	3	41-60000	PRIOR KNOWLEDGE	STRONGLY DISAGREE	AGREE	STRONGLY DISAGREE	STRONGLY DISAGREE	STRONGLY DISAGREE	1	YES	YES	NO
526	AREA 25B	Lilongwe	2	1	1	1	PIT LATRINE, CEMENT FLOOR		YES	NO		PIPE AT THE YARD	1	YES		YES	12	34		4	NO	7	URINE DIVERTING TOILET	ECOLOGICAL SANITATION	NO	7	MALE	COLEEGE	CHRISTIAN	35-64	4	over 80000	PRIOR KNOWLEDGE	STRONGLY DISAGREE	STRONGLY AGREE	STRONGLY DISAGREE	STRONGLY AGREE	STRONGLY DISAGREE	1	YES	YES	YES
527	AREA 25B	Lilongwe	2	1	1	1	PIT LATRINE, CEMENT FLOOR		YES	YES		PIPE AT THE YARD	1	NO		NO	1	7		3	NO	7	URINE DIVERTING TOILET	ECOLOGICAL SANITATION	YES	7	MALE	SECONDARY	CHRISTIAN	15-34	3	41-60000	NO PRIOR KNOWLEDGE	STRONGLY DISAGREE	STRONGLY AGREE	STRONGLY DISAGREE	STRONGLY AGREE	STRONGLY DISAGREE	1	YES	YES	NO
528	AREA 25B	Lilongwe	2	1	1	1	PIT LATRINE, CEMENT FLOOR		YES	YES		PUBLIC TAP	1	NO		NO	1	6		1	NO	1	PIT LATRINE, CEMENT FLOOR	PIT LATRINE, CEMENT FLOOR	NO	1	MALE	SECONDARY	CHRISTIAN	35-64	1	11-20000	NO PRIOR KNOWLEDGE	STRONGLY DISAGREE	STRONGLY DISAGREE	STRONGLY DISAGREE	STRONGLY DISAGREE	STRONGLY DISAGREE	1	NO	NO	NO
529	AREA 25B	Lilongwe	2	2	1	1	PIT LATRINE, CEMENT FLOOR		YES	YES		PIPE AT THE YARD		NO		YES	3	17		2	NO	11	EMPTY CURRENT PIT LATRINE	PIT EMPTYING	NO	11	MALE	COLEEGE	CHRISTIAN	35-64	2	21 to 40,000	NO PRIOR KNOWLEDGE	STRONGLY DISAGREE	STRONGLY DISAGREE	STRONGLY DISAGREE	STRONGLY DISAGREE	STRONGLY DISAGREE	1	NO	NO	YES
530	AREA 25B	Lilongwe	2	1	1	1	PIT LATRINE, CEMENT FLOOR		NO	NO		PIPE AT THE YARD		NO		YES	4	16		2	NO	1	PIT LATRINE, CEMENT FLOOR	PIT LATRINE, CEMENT FLOOR	YES	1	FEMALE	PRIMARY	CHRISTIAN	35-64	2	21 to 40,000	PRIOR KNOWLEDGE	STRONGLY AGREE	STRONGLY DISAGREE	STRONGLY DISAGREE	STRONGLY DISAGREE	STRONGLY DISAGREE	1	YES	YES	YES
531	AREA 25B	Lilongwe	2	3	3	3	UNIMPROVED SANITATION		YES	NO		PUBLIC TAP		NO		YES	2	12		1	NO	3	UNIMPROVED SANITATION	UNIMPROVED SANITATION	NO	3	MALE	PRIMARY	CHRISTIAN	35-64	2	21 to 40,000	NO PRIOR KNOWLEDGE	STRONGLY DISAGREE	STRONGLY AGREE	STRONGLY DISAGREE	STRONGLY AGREE	STRONGLY DISAGREE	1	NO	NO	YES
532	AREA 25B	Lilongwe	2	1	1	1	PIT LATRINE, CEMENT FLOOR		YES	YES		PIPE AT THE YARD		NO		YES	4	15		0	NO	1	PIT LATRINE, CEMENT FLOOR	PIT LATRINE, CEMENT FLOOR	YES	1	MALE	PRIMARY	CHRISTIAN	OVER 65	1	Less than 10,000	PRIOR KNOWLEDGE	STRONGLY DISAGREE	STRONGLY DISAGREE	STRONGLY DISAGREE	STRONGLY DISAGREE	STRONGLY DISAGREE	1	NO	NO	YES
533	AREA 25B	Lilongwe	2	2	1	1	PIT LATRINE, CEMENT FLOOR		YES	NO		PIPE AT THE YARD		NO		YES	8	23		4	NO	1	PIT LATRINE, CEMENT FLOOR	PIT LATRINE, CEMENT FLOOR	YES	1	MALE	SECONDARY	CHRISTIAN	15-34	4	over 80000	PRIOR KNOWLEDGE	STRONGLY DISAGREE	STRONGLY DISAGREE	STRONGLY DISAGREE	STRONGLY AGREE	DISAGREE	2	YES	YES	YES
534	AREA 25B	Lilongwe	2	1	1	1	PIT LATRINE, CEMENT FLOOR		NO	YES		PIPE AT THE YARD		NO		YES	5	28			NO	1	PIT LATRINE, CEMENT FLOOR	PIT LATRINE, CEMENT FLOOR	YES	5	FEMALE	PRIMARY	CHRISTIAN	35-64			PRIOR KNOWLEDGE	STRONGLY AGREE	STRONGLY DISAGREE	STRONGLY DISAGREE	STRONGLY AGREE	STRONGLY DISAGREE	1	YES	YES	YES
535	AREA 25B	Lilongwe	2	1	1	1	PIT LATRINE, CEMENT FLOOR		YES	YES		PIPE AT THE YARD	1	NO		YES	6	15		3	NO	5	LINED PIT LATRINE	LINED PIT LATRINE, CEMENT FLOOR	YES	5	MALE	PRIMARY	CHRISTIAN	OVER 65	4	61-80000	NO PRIOR KNOWLEDGE	STRONGLY DISAGREE	STRONGLY DISAGREE	STRONGLY DISAGREE	STRONGLY DISAGREE	STRONGLY DISAGREE	1	YES	YES	YES
536	AREA 25B	Lilongwe	2	1	1	1	PIT LATRINE, CEMENT FLOOR		YES	YES		PUBLIC TAP		NO		NO	1	5		0	NO	5	LINED PIT LATRINE	LINED PIT LATRINE, CEMENT FLOOR	NOT SURE	5	FEMALE	PRIMARY	CHRISTIAN	35-64		Less than 10,000	NO PRIOR KNOWLEDGE	STRONGLY DISAGREE	STRONGLY DISAGREE	STRONGLY DISAGREE	STRONGLY DISAGREE	STRONGLY AGREE	4	NO	NO	NO
537	AREA 25B	Lilongwe	2	1	1	1	PIT LATRINE, CEMENT FLOOR		YES	YES		PUBLIC TAP		NO		YES	4	9		1	NO	8	FOSSA ALTERNA	ECOLOGICAL SANITATION	NO	8	MALE	SECONDARY	CHRISTIAN	35-64	1	11-20000	NO PRIOR KNOWLEDGE	STRONGLY DISAGREE	STRONGLY DISAGREE	STRONGLY DISAGREE	STRONGLY DISAGREE	STRONGLY DISAGREE	1	YES	NO	YES
538	AREA 25B	Lilongwe	2	3	3	3	UNIMPROVED SANITATION		YES	YES		PIPE AT THE YARD		NO		YES	5	14		1	NO	5	LINED PIT LATRINE	LINED PIT LATRINE, CEMENT FLOOR	YES	5	FEMALE	SECONDARY	CHRISTIAN	35-64	1	11-20000	PRIOR KNOWLEDGE	STRONGLY AGREE	STRONGLY DISAGREE	STRONGLY DISAGREE	STRONGLY DISAGREE	STRONGLY DISAGREE	1	YES	NO	YES
539	AREA 25B	Lilongwe	2	1	1	1	PIT LATRINE, CEMENT FLOOR		YES	YES		PUBLIC TAP		YES		YES	3	13		1	NO	5	LINED PIT LATRINE	LINED PIT LATRINE, CEMENT FLOOR	YES	5	MALE	PRIMARY	CHRISTIAN	35-64	1	11-20000	PRIOR KNOWLEDGE	STRONGLY DISAGREE	STRONGLY DISAGREE	STRONGLY DISAGREE	AGREE	STRONGLY DISAGREE	1	NO	NO	YES
540	AREA 25B	Lilongwe	2	1	1	1	PIT LATRINE, CEMENT FLOOR		YES	YES		PIPE AT THE YARD		YES		YES	4	16		2	NO	8	FOSSA ALTERNA	ECOLOGICAL SANITATION	NO	8	MALE	SECONDARY	CHRISTIAN	35-64	2	21 to 40,000	PRIOR KNOWLEDGE	STRONGLY AGREE	STRONGLY DISAGREE	STRONGLY DISAGREE	STRONGLY AGREE	STRONGLY DISAGREE	1	YES	NO	YES
541	AREA 25B	Lilongwe	2	1	1	1	PIT LATRINE, CEMENT FLOOR		NO	NO		PIPE AT THE YARD		NO		YES	2	8		2	NO	7	URINE DIVERTING TOILET	ECOLOGICAL SANITATION	YES	7	MALE	PRIMARY	CHRISTIAN	35-64	2	21 to 40,000	PRIOR KNOWLEDGE	DISAGREE	STRONGLY AGREE	STRONGLY DISAGREE	STRONGLY DISAGREE	STRONGLY DISAGREE	1	YES	YES	YES
542	AREA 25B	Lilongwe	2	1	1	1	PIT LATRINE, CEMENT FLOOR		YES	NO		PIPE AT THE YARD		NO		YES	6	16		1	NO	11	EMPTY CURRENT PIT LATRINE	PIT EMPTYING	NO	11	FEMALE	PRIMARY	MOSLEM	15-34	1	11-20000	NO PRIOR KNOWLEDGE	STRONGLY DISAGREE	AGREE	STRONGLY DISAGREE	STRONGLY AGREE	STRONGLY DISAGREE	1	NO	NO	YES
543	AREA 25B	Lilongwe	2	2	1	1	PIT LATRINE, CEMENT FLOOR		YES	NO		PIPE AT THE YARD		YES		NO	1	6		4	NO	11	EMPTY CURRENT PIT LATRINE	PIT EMPTYING	NOT SURE	11	FEMALE	COLEEGE	CHRISTIAN	35-64		over 80000	NO PRIOR KNOWLEDGE	STRONGLY DISAGREE	STRONGLY DISAGREE	STRONGLY DISAGREE	STRONGLY AGREE	STRONGLY AGREE	4	YES	YES	NO
544	AREA 25B	Lilongwe	2	2	1	1	PIT LATRINE, CEMENT FLOOR		YES	NO		PIPE AT THE YARD		NO		YES	5	18		4	NO	1	PIT LATRINE, CEMENT FLOOR	PIT LATRINE, CEMENT FLOOR	NOT SURE	1	FEMALE	PRIMARY	CHRISTIAN	35-64		over 80000	PRIOR KNOWLEDGE	STRONGLY DISAGREE	STRONGLY DISAGREE	STRONGLY DISAGREE	STRONGLY DISAGREE	AGREE	3	YES	NO	YES
545	AREA 25B	Lilongwe	2	1	1	1	PIT LATRINE, CEMENT FLOOR		YES	YES		PUBLIC TAP		NO		NO	1	4		1	NO	7	URINE DIVERTING TOILET	ECOLOGICAL SANITATION	NOT SURE	7	MALE	SECONDARY	CHRISTIAN	15-34		11-20000	NO PRIOR KNOWLEDGE	DISAGREE	DISAGREE	DISAGREE	STRONGLY DISAGREE	STRONGLY AGREE	4	NO	NO	NO
645	AREA 25B	Lilongwe	2	1	1	1	PIT LATRINE, CEMENT FLOOR		YES	YES		PIPE AT THE YARD		NO		YES	3	10		4	NO	5	LINED PIT LATRINE	LINED PIT LATRINE, CEMENT FLOOR	NO	5	MALE	NO NOE	CHRISTIAN	35-64	4	over 80000	NO PRIOR KNOWLEDGE	STRONGLY DISAGREE	AGREE	STRONGLY DISAGREE	DIAGREE	STRONGLY DISAGREE	1	YES	YES	YES
547	AREA 25B	Lilongwe	2	2	1	1	PIT LATRINE, CEMENT FLOOR		NO	NO		PIPE AT THE YARD		NO		YES	4	10		1	NO	1	PIT LATRINE, CEMENT FLOOR	PIT LATRINE, CEMENT FLOOR	NO	1	MALE	PRIMARY	CHRISTIAN	OVER 65	1	11-20000	NO PRIOR KNOWLEDGE	STRONGLY DISAGREE	STRONGLY DISAGREE	STRONGLY DISAGREE	AGREE	STRONGLY DISAGREE	1	NO	YES	YES
548	AREA 25B	Lilongwe	2	1	1	1	PIT LATRINE, CEMENT FLOOR		YES	YES		PUBLIC TAP		NO		NO	2	12		2	NO	8	FOSSA ALTERNA	ECOLOGICAL SANITATION	NOT SURE	8	MALE	PRIMARY	CHRISTIAN	35-64		21 to 40,000	PRIOR KNOWLEDGE	STRONGLY DISAGREE	AGREE	STRONGLY DISAGREE	STRONGLY AGREE	STRONGLY AGREE	4	NO	NO	YES
549	AREA 25B	Lilongwe	2	1	1	1	PIT LATRINE, CEMENT FLOOR		YES	YES		PUBLIC TAP		NO		NO	1	11		1	NO	1	PIT LATRINE, CEMENT FLOOR	PIT LATRINE, CEMENT FLOOR	YES	8	MALE	SECONDARY	CHRISTIAN	35-64	2	21 to 40,000	NO PRIOR KNOWLEDGE	STRONGLY DISAGREE	AGREE	STRONGLY DISAGREE	STRONGLY DISAGREE	STRONGLY DISAGREE	1	NO	NO	NO
550	AREA 25B	Lilongwe	2	1	1	1	PIT LATRINE, CEMENT FLOOR		YES	YES		PIPE AT THE YARD		YES		YES	2	9		2	NO	1	PIT LATRINE, CEMENT FLOOR	PIT LATRINE, CEMENT FLOOR	YES	8	MALE	COLEEGE	CHRISTIAN	35-64	2	21 to 40,000	PRIOR KNOWLEDGE	STRONGLY DISAGREE	STRONGLY DISAGREE	STRONGLY DISAGREE	STRONGLY DISAGREE	STRONGLY DISAGREE	1	YES	NO	YES
551	AREA 25B	Lilongwe	2	1	1	1	PIT LATRINE, CEMENT FLOOR		YES	YES		PUBLIC TAP		NO		YES	4	12		0	NO	1	PIT LATRINE, CEMENT FLOOR	PIT LATRINE, CEMENT FLOOR	NO	1	FEMALE	PRIMARY	MOSLEM	35-64	1	Less than 10,000	PRIOR KNOWLEDGE	STRONGLY DISAGREE	DISAGREE	STRONGLY DISAGREE	STRONGLY DISAGREE	STRONGLY DISAGREE	1	NO	NO	YES
552	AREA 25B	Lilongwe	2	3	3	3	UNIMPROVED SANITATION		YES	YES		PIPE AT THE YARD		NO		YES	2	8		0	NO	11	EMPTY CURRENT PIT LATRINE	PIT EMPTYING	NO	3	FEMALE	NO NOE	CHRISTIAN	15-34	1	Less than 10,000	PRIOR KNOWLEDGE	STRONGLY DISAGREE	AGREE	STRONGLY DISAGREE	STRONGLY AGREE	STRONGLY DISAGREE	1	NO	NO	YES
553	AREA 25B	Lilongwe	2	3	3	3	UNIMPROVED SANITATION		YES	YES		PUBLIC TAP		NO		YES	4	21		1	NO	3	UNIMPROVED SANITATION	UNIMPROVED SANITATION	NO	3	FEMALE	PRIMARY	CHRISTIAN	35-64	2	21 to 40,000	PRIOR KNOWLEDGE	STRONGLY AGREE	STRONGLY DISAGREE	STRONGLY DISAGREE	DIAGREE	STRONGLY DISAGREE	1	NO	NO	YES
554	AREA 25B	Lilongwe	2	3	3	3	UNIMPROVED SANITATION		NO	NO		PIPE AT THE YARD		NO		YES	4	7		1	YES	7	URINE DIVERTING TOILET	ECOLOGICAL SANITATION	YES	7	MALE	PRIMARY	MOSLEM	OVER 65	1	11-20000	NO PRIOR KNOWLEDGE	STRONGLY DISAGREE	STRONGLY DISAGREE	STRONGLY DISAGREE	STRONGLY AGREE	DISAGREE	2	NO	NO	YES
556	SENTI	Lilongwe	2	8	78	8	FOSSA ALTERNA		YES	YES		PUBLIC TAP		NO		NO	1	3		1	NO	11	EMPTY CURRENT PIT LATRINE	PIT EMPTYING	YES	6	MALE	PRIMARY	CHRISTIAN	35-64		21 to 40,000	PRIOR KNOWLEDGE	STRONGLY DISAGREE	AGREE	DISAGREE	STRONGLY DISAGREE			NO	NO	NO
557	SENTI	Lilongwe	2	1	1	1	PIT LATRINE, CEMENT FLOOR		NO	NO		PUBLIC TAP		NO		YES	2	11		1	NO	11	EMPTY CURRENT PIT LATRINE	PIT EMPTYING	NOT SURE	11	MALE	PRIMARY	CHRISTIAN	35-64		21 to 40,000	PRIOR KNOWLEDGE	STRONGLY DISAGREE	STRONGLY DISAGREE	STRONGLY DISAGREE	STRONGLY DISAGREE	AGREE	3	NO	NO	YES
558	SENTI	Lilongwe	2	1	1	1	PIT LATRINE, CEMENT FLOOR		NO	NO		PUBLIC TAP		NO		NO	1	7		2	NO	1	PIT LATRINE, CEMENT FLOOR	PIT LATRINE, CEMENT FLOOR	NOT SURE	1	MALE	SECONDARY	CHRISTIAN	35-64		21 to 40,000	PRIOR KNOWLEDGE	STRONGLY AGREE	STRONGLY DISAGREE	STRONGLY DISAGREE	DIAGREE	STRONGLY AGREE	4	YES	NO	NO
559	SENTI	Lilongwe	2	3	3	3	UNIMPROVED SANITATION		YES	YES		PUBLIC TAP		NO		YES	4	17		1	NO	1	PIT LATRINE, CEMENT FLOOR	PIT LATRINE, CEMENT FLOOR	YES	8	MALE	PRIMARY	CHRISTIAN	15-34	1	11-20000	PRIOR KNOWLEDGE	STRONGLY AGREE	STRONGLY DISAGREE	STRONGLY DISAGREE	AGREE	STRONGLY DISAGREE	1	YES	NO	YES
560	SENTI	Lilongwe	2	2	1	1	PIT LATRINE, CEMENT FLOOR		YES	YES		PIPE AT THE YARD		NO		YES	5	21		3	NO	1	PIT LATRINE, CEMENT FLOOR	PIT LATRINE, CEMENT FLOOR	NO	1	MALE	NO NOE	CHRISTIAN	OVER 65	3	41-60000	PRIOR KNOWLEDGE	AGREE	AGREE	STRONGLY DISAGREE	STRONGLY DISAGREE	STRONGLY DISAGREE	1	YES	NO	YES
561	SENTI	Lilongwe	2	2	1	1	PIT LATRINE, CEMENT FLOOR		YES	NO		PUBLIC TAP		NO		YES	2	6		3	NO	1	PIT LATRINE, CEMENT FLOOR	PIT LATRINE, CEMENT FLOOR	YES	6	MALE	PRIMARY	MOSLEM	35-64	3	41-60000	PRIOR KNOWLEDGE	DISAGREE	STRONGLY DISAGREE	STRONGLY DISAGREE	STRONGLY DISAGREE	STRONGLY DISAGREE	1	YES	NO	YES
562	SENTI	Lilongwe	2	2	1	1	PIT LATRINE, CEMENT FLOOR		NO	NO		PUBLIC TAP		NO		YES	5	18			NO	11	EMPTY CURRENT PIT LATRINE	PIT EMPTYING	YES	1	MALE	SECONDARY	CHRISTIAN	35-64			PRIOR KNOWLEDGE	STRONGLY AGREE	AGREE	STRONGLY DISAGREE	STRONGLY DISAGREE	STRONGLY DISAGREE	1	NO	NO	YES
563	SENTI	Lilongwe	2	3	3	3	UNIMPROVED SANITATION		NO	NO		PUBLIC TAP		NO		NO	1	5		2	NO	1	PIT LATRINE, CEMENT FLOOR	PIT LATRINE, CEMENT FLOOR	YES	1	MALE	PRIMARY	CHRISTIAN	35-64	3	41-60000	NO PRIOR KNOWLEDGE	STRONGLY AGREE	STRONGLY DISAGREE	STRONGLY DISAGREE	STRONGLY AGREE	STRONGLY DISAGREE	1	YES	YES	NO
564	SENTI	Lilongwe	2	1	1	1	PIT LATRINE, CEMENT FLOOR		NO	NO		PUBLIC TAP		YES		YES	3	16		3	NO	7	URINE DIVERTING TOILET	ECOLOGICAL SANITATION	YES	7	MALE	PRIMARY	CHRISTIAN	35-64	4	61-80000	PRIOR KNOWLEDGE	DISAGREE	STRONGLY DISAGREE	STRONGLY DISAGREE	STRONGLY DISAGREE	STRONGLY DISAGREE	1	YES	NO	YES
565	SENTI	Lilongwe	2	3	3	3	UNIMPROVED SANITATION		YES	YES		PUBLIC TAP		NO		NO	1	6		1	NO	11	EMPTY CURRENT PIT LATRINE	PIT EMPTYING	YES	8	FEMALE	PRIMARY	CHRISTIAN	35-64	1	11-20000	NO PRIOR KNOWLEDGE	AGREE	STRONGLY DISAGREE	STRONGLY DISAGREE	STRONGLY DISAGREE	STRONGLY DISAGREE	1	YES	NO	NO
566	SENTI	Lilongwe	2	3	3	3	UNIMPROVED SANITATION		NO	NO		PUBLIC TAP		NO		NO	1	8		0	NO	3	UNIMPROVED SANITATION	UNIMPROVED SANITATION	NO	3	FEMALE	PRIMARY	CHRISTIAN	35-64	1	Less than 10,000	NO PRIOR KNOWLEDGE	STRONGLY DISAGREE	STRONGLY DISAGREE	STRONGLY DISAGREE	STRONGLY AGREE	STRONGLY DISAGREE	1	NO	NO	NO
567	SENTI	Lilongwe	2	2	1	1	PIT LATRINE, CEMENT FLOOR		YES	YES		PUBLIC TAP		NO		NO	1	7		1	NO	1	PIT LATRINE, CEMENT FLOOR	PIT LATRINE, CEMENT FLOOR	YES	8	MALE	SECONDARY	MOSLEM	35-64	2	21 to 40,000	PRIOR KNOWLEDGE	DISAGREE	STRONGLY AGREE	AGREE	STRONGLY DISAGREE	STRONGLY DISAGREE	1	YES	NO	NO
568	SENTI	Lilongwe	2	1	1	1	PIT LATRINE, CEMENT FLOOR		NO	NO		PIPE AT THE YARD		NO		NO	1	9		1	NO	1	PIT LATRINE, CEMENT FLOOR	PIT LATRINE, CEMENT FLOOR	NO	1	MALE	SECONDARY	CHRISTIAN	35-64	2	21 to 40,000	PRIOR KNOWLEDGE	STRONGLY AGREE	DISAGREE	STRONGLY DISAGREE	STRONGLY DISAGREE	DISAGREE	2	YES	YES	NO
569	SENTI	Lilongwe	2	3	3	3	UNIMPROVED SANITATION		YES	YES		PUBLIC TAP		NO		YES	5	15		1	NO	1	PIT LATRINE, CEMENT FLOOR	PIT LATRINE, CEMENT FLOOR	YES	1	MALE	PRIMARY	CHRISTIAN	35-64	2	21 to 40,000	PRIOR KNOWLEDGE	STRONGLY DISAGREE	STRONGLY AGREE	STRONGLY DISAGREE	STRONGLY DISAGREE	STRONGLY DISAGREE	1	YES	NO	YES
570	SENTI	Lilongwe	2	1	1	1	PIT LATRINE, CEMENT FLOOR		YES	YES		PUBLIC TAP		NO		YES	6	22		1	NO	1	PIT LATRINE, CEMENT FLOOR	PIT LATRINE, CEMENT FLOOR	NO	1	MALE	SECONDARY	CHRISTIAN	35-64	2	21 to 40,000	PRIOR KNOWLEDGE	STRONGLY DISAGREE	AGREE	AGREE	STRONGLY DISAGREE	STRONGLY DISAGREE	1	NO	NO	YES
571	SENTI	Lilongwe	2	2	1	1	PIT LATRINE, CEMENT FLOOR		NO	YES		PUBLIC TAP	1	NO		YES	2	13		1	NO	1	PIT LATRINE, CEMENT FLOOR	PIT LATRINE, CEMENT FLOOR	YES	1	MALE	NO NOE	CHRISTIAN	35-64	1	11-20000	PRIOR KNOWLEDGE	AGREE	DISAGREE	DISAGREE	STRONGLY DISAGREE	STRONGLY DISAGREE	1	NO	NO	YES
572	SENTI	Lilongwe	2	1	1	1	PIT LATRINE, CEMENT FLOOR		NO	NO		PUBLIC TAP		NO		YES	10	32		4	NO	8	FOSSA ALTERNA	ECOLOGICAL SANITATION	YES	8	MALE	SECONDARY	CHRISTIAN	35-64	4	61-80000	PRIOR KNOWLEDGE	STRONGLY DISAGREE	STRONGLY DISAGREE	STRONGLY DISAGREE	STRONGLY DISAGREE	STRONGLY DISAGREE	1	NO	NO	YES
573	SENTI	Lilongwe	2	1	1	1	PIT LATRINE, CEMENT FLOOR		NO	NO		PUBLIC TAP		NO		NO	1	10		3	NO	1	PIT LATRINE, CEMENT FLOOR	PIT LATRINE, CEMENT FLOOR	NO	1	MALE	PRIMARY	CHRISTIAN	35-64	4	61-80000	PRIOR KNOWLEDGE	STRONGLY DISAGREE	STRONGLY DISAGREE	STRONGLY DISAGREE	STRONGLY AGREE	STRONGLY DISAGREE	1	NO	NO	NO
574	SENTI	Lilongwe	2	3	3	3	UNIMPROVED SANITATION		YES	YES		PUBLIC TAP		NO		YES	2	10		0	NO	3	UNIMPROVED SANITATION	UNIMPROVED SANITATION	NO	3	MALE	PRIMARY	CHRISTIAN	15-34	1	Less than 10,000	PRIOR KNOWLEDGE	STRONGLY DISAGREE	STRONGLY DISAGREE	STRONGLY DISAGREE	STRONGLY DISAGREE	STRONGLY DISAGREE	1	NO	NO	NO
575	SENTI	Lilongwe	2	3	3	3	UNIMPROVED SANITATION		NO	NO		PIPE AT THE YARD		NO		YES	5	19		4	NO	5	LINED PIT LATRINE	LINED PIT LATRINE, CEMENT FLOOR	NO	5	MALE	NO NOE	MOSLEM	15-34	4	over 80000	PRIOR KNOWLEDGE	STRONGLY AGREE	STRONGLY DISAGREE	STRONGLY DISAGREE	STRONGLY DISAGREE	STRONGLY DISAGREE	1	NO	YES	YES
576	SENTI	Lilongwe	2	2	1	1	PIT LATRINE, CEMENT FLOOR		NO	NO		PIPE AT THE YARD		NO		YES	2	10		4	NO	1	PIT LATRINE, CEMENT FLOOR	PIT LATRINE, CEMENT FLOOR	NO	1	MALE	SECONDARY	CHRISTIAN	35-64	4	over 80000	PRIOR KNOWLEDGE	STRONGLY AGREE	STRONGLY DISAGREE	STRONGLY DISAGREE	STRONGLY AGREE	STRONGLY DISAGREE	1	YES	YES	NO
577	SENTI	Lilongwe	2	2	1	1	PIT LATRINE, CEMENT FLOOR		NO	NO		PUBLIC TAP		NO		NO	1	5		4	NO	11	EMPTY CURRENT PIT LATRINE	PIT EMPTYING	NO	11	MALE	PRIMARY	CHRISTIAN	15-34	4	over 80000	NO PRIOR KNOWLEDGE	STRONGLY AGREE	STRONGLY DISAGREE	STRONGLY DISAGREE	STRONGLY AGREE	STRONGLY DISAGREE	1	NO	NO	NO
578	SENTI	Lilongwe	2	3	3	3	UNIMPROVED SANITATION		YES	YES		PUBLIC TAP		NO		NO	2	3		2	NO	1	PIT LATRINE, CEMENT FLOOR	PIT LATRINE, CEMENT FLOOR	NO	1	FEMALE	PRIMARY	CHRISTIAN	35-64	3	41-60000	PRIOR KNOWLEDGE	STRONGLY DISAGREE	STRONGLY AGREE	STRONGLY DISAGREE	STRONGLY DISAGREE	STRONGLY DISAGREE	1	NO	NO	YES
579	SENTI	Lilongwe	2	3	3	3	UNIMPROVED SANITATION		YES	YES		PUBLIC TAP		YES		NO	1	5		1	NO	1	PIT LATRINE, CEMENT FLOOR	PIT LATRINE, CEMENT FLOOR	NO	1	MALE	SECONDARY	CHRISTIAN	35-64	2	21 to 40,000	PRIOR KNOWLEDGE	STRONGLY DISAGREE	STRONGLY DISAGREE	STRONGLY DISAGREE	STRONGLY DISAGREE	STRONGLY DISAGREE	1	NO	NO	NO
580	SENTI	Lilongwe	2	3	3	3	UNIMPROVED SANITATION		NO	NO		PUBLIC TAP		NO		YES	3	11		1	NO	1	PIT LATRINE, CEMENT FLOOR	PIT LATRINE, CEMENT FLOOR	NO	1	MALE	PRIMARY	CHRISTIAN	15-34	1	11-20000	PRIOR KNOWLEDGE	AGREE	STRONGLY AGREE	STRONGLY DISAGREE	STRONGLY AGREE	STRONGLY DISAGREE	1	NO	NO	YES
581	SENTI	Lilongwe	2	2	1	1	PIT LATRINE, CEMENT FLOOR		YES	NO		PIPE AT THE YARD		YES		YES	4	19		4	NO	1	PIT LATRINE, CEMENT FLOOR	PIT LATRINE, CEMENT FLOOR	NOT SURE	1	MALE	COLEEGE	CHRISTIAN	35-64		over 80000	PRIOR KNOWLEDGE	STRONGLY DISAGREE	AGREE	AGREE	STRONGLY DISAGREE	STRONGLY AGREE	4	YES	NO	YES
582	SENTI	Lilongwe	2	3	3	3	UNIMPROVED SANITATION		NO	YES		PUBLIC TAP		NO		YES	3	5		1	NO	1	PIT LATRINE, CEMENT FLOOR	PIT LATRINE, CEMENT FLOOR	YES	8	MALE	PRIMARY	CHRISTIAN	35-64	2	21 to 40,000	PRIOR KNOWLEDGE	STRONGLY DISAGREE	STRONGLY AGREE	STRONGLY DISAGREE	AGREE	DISAGREE	2	YES	NO	YES
583	SENTI	Lilongwe	2	14	99	99	Facility collapsed		NO	YES		PUBLIC TAP		NO		NO	1	5		2	NO	1	PIT LATRINE, CEMENT FLOOR	PIT LATRINE, CEMENT FLOOR	YES	8	MALE	SECONDARY	CHRISTIAN	15-34		41-60,000	PRIOR KNOWLEDGE	AGREE	STRONGLY AGREE	DISAGREE	STRONGLY DISAGREE	AGREE	3	NO	NO	NO
584	SENTI	Lilongwe	2	1	1	1	PIT LATRINE, CEMENT FLOOR		YES	YES		PUBLIC TAP		NO		YES	3	13		1	NO	1	PIT LATRINE, CEMENT FLOOR	PIT LATRINE, CEMENT FLOOR	YES	7	MALE	SECONDARY	CHRISTIAN	15-34	2	21 to 40,000	PRIOR KNOWLEDGE	STRONGLY DISAGREE	STRONGLY DISAGREE	AGREE	STRONGLY DISAGREE	DISAGREE	2	YES	YES	YES
585	SENTI	Lilongwe	2	2	1	1	PIT LATRINE, CEMENT FLOOR		NO	NO		PUBLIC TAP	1	NO		YES	3	15		1	NO	1	PIT LATRINE, CEMENT FLOOR	PIT LATRINE, CEMENT FLOOR	YES	8	MALE	SECONDARY	CHRISTIAN	35-64	2	21 to 40,000	PRIOR KNOWLEDGE	STRONGLY AGREE	STRONGLY DISAGREE	STRONGLY AGREE	DIAGREE	STRONGLY DISAGREE	1	YES	NO	YES
586	SENTI	Lilongwe	2	3	3	3	UNIMPROVED SANITATION		YES	NO		PUBLIC TAP		YES		NO	1	6		0	NO	1	PIT LATRINE, CEMENT FLOOR	PIT LATRINE, CEMENT FLOOR	NO	1	MALE	PRIMARY	CHRISTIAN	35-64	1	Less than 10,000	PRIOR KNOWLEDGE	STRONGLY DISAGREE	STRONGLY DISAGREE	STRONGLY DISAGREE	AGREE	STRONGLY DISAGREE	1	NO	NO	NO
587	SENTI	Lilongwe	2	3	3	3	UNIMPROVED SANITATION		YES	YES		PUBLIC TAP		NO		YES	8	19		1	NO	1	PIT LATRINE, CEMENT FLOOR	PIT LATRINE, CEMENT FLOOR	NO	1	MALE	PRIMARY	MOSLEM	35-64	1	11-20000	NO PRIOR KNOWLEDGE	STRONGLY DISAGREE	AGREE	STRONGLY DISAGREE	STRONGLY DISAGREE	STRONGLY DISAGREE	1	NO	NO	YES
588	SENTI	Lilongwe	2	3	3	3	UNIMPROVED SANITATION		NO	NO		PUBLIC TAP		NO		YES	2	11		1	NO	1	PIT LATRINE, CEMENT FLOOR	PIT LATRINE, CEMENT FLOOR	NO	1	MALE	PRIMARY	CHRISTIAN	35-64	2	21 to 40,000	PRIOR KNOWLEDGE	STRONGLY DISAGREE	STRONGLY DISAGREE	STRONGLY DISAGREE	AGREE	STRONGLY DISAGREE	1	YES	YES	NO
589	SENTI	Lilongwe	2	2	1	1	PIT LATRINE, CEMENT FLOOR		YES	YES		PUBLIC TAP		NO		YES	4	15		1	NO	11	EMPTY CURRENT PIT LATRINE	PIT EMPTYING	NO	11	MALE	PRIMARY	CHRISTIAN	35-64	2	21 to 40,000	NO PRIOR KNOWLEDGE	STRONGLY DISAGREE	AGREE	STRONGLY DISAGREE	DIAGREE	STRONGLY DISAGREE	1	YES	NO	YES
590	SENTI	Lilongwe	2	3	3	3	UNIMPROVED SANITATION		NO	NO		PUBLIC TAP		YES		YES	7	23		1	NO	1	PIT LATRINE, CEMENT FLOOR	PIT LATRINE, CEMENT FLOOR	NO	1	MALE	PRIMARY	CHRISTIAN	35-64	2	21 to 40,000	NO PRIOR KNOWLEDGE	STRONGLY DISAGREE	STRONGLY AGREE	STRONGLY AGREE	STRONGLY DISAGREE	STRONGLY DISAGREE	1	NO	NO	YES
591	SENTI	Lilongwe	2	2	1	1	PIT LATRINE, CEMENT FLOOR		YES	YES		PUBLIC TAP		NO		NO	1	4		2	NO	5	LINED PIT LATRINE	LINED PIT LATRINE, CEMENT FLOOR	YES	8	MALE	SECONDARY	MOSLEM	35-64	2	21 to 40,000	PRIOR KNOWLEDGE	AGREE	STRONGLY DISAGREE	DISAGREE	STRONGLY DISAGREE	STRONGLY DISAGREE	1	NO	NO	NO
592	SENTI	Lilongwe	2	2	1	1	PIT LATRINE, CEMENT FLOOR		NO	NO		PUBLIC TAP		NO		YES	3	12		0	NO	1	PIT LATRINE, CEMENT FLOOR	PIT LATRINE, CEMENT FLOOR	NO	1	MALE	SECONDARY	CHRISTIAN	35-64	1	Less than 10,000	NO PRIOR KNOWLEDGE	STRONGLY AGREE	STRONGLY DISAGREE	STRONGLY DISAGREE	STRONGLY DISAGREE	STRONGLY DISAGREE	1	NO	NO	YES
593	SENTI	Lilongwe	2	3	3	3	UNIMPROVED SANITATION		YES	YES		PUBLIC TAP		NO		YES	2	9		1	NO	3	UNIMPROVED SANITATION	UNIMPROVED SANITATION	NO	3	MALE	SECONDARY	CHRISTIAN	15-34	1	11-20000	PRIOR KNOWLEDGE	STRONGLY DISAGREE	AGREE	STRONGLY DISAGREE	AGREE	STRONGLY DISAGREE	1	NO	NO	YES
594	SENTI	Lilongwe	2	2	1	1	PIT LATRINE, CEMENT FLOOR		YES	YES		PUBLIC TAP		YES		YES	7	29		2	NO	11	EMPTY CURRENT PIT LATRINE	PIT EMPTYING	YES	5	MALE	SECONDARY	CHRISTIAN	35-64	3	41-60000	NO PRIOR KNOWLEDGE	STRONGLY DISAGREE	STRONGLY DISAGREE	AGREE	STRONGLY DISAGREE	STRONGLY DISAGREE	1	NO	NO	YES
595	SENTI	Lilongwe	2	3	3	3	UNIMPROVED SANITATION		NO	NO		PUBLIC TAP		NO		YES	3	9		0	NO	1	PIT LATRINE, CEMENT FLOOR	PIT LATRINE, CEMENT FLOOR	YES	8	MALE	SECONDARY	CHRISTIAN	35-64	1	Less than 10,000	PRIOR KNOWLEDGE	STRONGLY DISAGREE	STRONGLY AGREE	STRONGLY DISAGREE	AGREE	STRONGLY DISAGREE	1	NO	NO	YES
28	AREA 22	Lilongwe	2	3	3	3	UNIMPROVED SANITATION		YES	YES		PUBLIC TAP		NO		YES	5	17		3	NO	3	UNIMPROVED SANITATION	UNIMPROVED SANITATION	YES	5	MALE	PRIMARY	CHRISTIAN	OVER 65	3	41-60000	NO PRIOR KNOWLEDGE	STRONGLY DISAGREE	STRONGLY DISAGREE	STRONGLY DISAGREE	STRONGLY DISAGREE	STRONGLY DISAGREE	1	NO	NO	YES
29	AREA 22	Lilongwe	2	1	1	1	PIT LATRINE, CEMENT FLOOR		YES	YES		PIPE AT THE YARD		NO		YES	5	17		0	NO	5	LINED PIT LATRINE	LINED PIT LATRINE, CEMENT FLOOR	YES	5	FEMALE	PRIMARY	CHRISTIAN	OVER 65	1	Less than 10,000	PRIOR KNOWLEDGE	STRONGLY DISAGREE	STRONGLY AGREE	STRONGLY DISAGREE	STRONGLY DISAGREE	STRONGLY DISAGREE	1	NO	NO	YES
30	AREA 22	Lilongwe	2	2	1	1	PIT LATRINE, CEMENT FLOOR		YES	YES		PUBLIC TAP		NO		NO	1	9			YES	7	URINE DIVERTING TOILET	ECOLOGICAL SANITATION	YES	7	MALE	SECONDARY	CHRISTIAN	OVER 65			NO PRIOR KNOWLEDGE	STRONGLY DISAGREE	STRONGLY DISAGREE	STRONGLY DISAGREE	STRONGLY DISAGREE	STRONGLY AGREE	4	NO	YES	NO
31	AREA 22	Lilongwe	2	1	1	1	PIT LATRINE, CEMENT FLOOR		NO	YES		PUBLIC TAP		NO		YES	5	27		1	NO	1	PIT LATRINE, CEMENT FLOOR	PIT LATRINE, CEMENT FLOOR	NO	1	FEMALE	PRIMARY	CHRISTIAN	OVER 65	1	11-20000	PRIOR KNOWLEDGE	STRONGLY DISAGREE	STRONGLY AGREE	STRONGLY AGREE	STRONGLY AGREE	STRONGLY DISAGREE	1	YES	YES	YES
32	AREA 22	Lilongwe	2	1	1	1	PIT LATRINE, CEMENT FLOOR		NO	NO		PIPE AT THE YARD		NO		YES	5	21		1	NO	1	PIT LATRINE, CEMENT FLOOR	PIT LATRINE, CEMENT FLOOR	NO	1	MALE	SECONDARY	MOSLEM	35-64	2	21 to 40,000	NO PRIOR KNOWLEDGE	STRONGLY DISAGREE	STRONGLY DISAGREE	STRONGLY DISAGREE	STRONGLY DISAGREE	STRONGLY DISAGREE	1	NO	NO	YES
33	AREA 22	Lilongwe	2	3	3	3	UNIMPROVED SANITATION		NO	NO		PUBLIC TAP		NO		YES	9	27		1	NO	3	UNIMPROVED SANITATION	UNIMPROVED SANITATION	NO	3	FEMALE	PRIMARY	MOSLEM	35-64	1	11-20000	NO PRIOR KNOWLEDGE	STRONGLY AGREE	STRONGLY DISAGREE	STRONGLY DISAGREE	STRONGLY DISAGREE	STRONGLY DISAGREE	1	YES	NO	YES
34	AREA 22	Lilongwe	2	2	1	1	PIT LATRINE, CEMENT FLOOR		YES	YES		PIPE AT THE YARD		NO		YES	2	11		3	NO	13	SEPTIC TANK	FLUSHING TOILET	YES	13	MALE	SECONDARY	CHRISTIAN	OVER 65		41-60,000	PRIOR KNOWLEDGE	STRONGLY DISAGREE	STRONGLY AGREE	STRONGLY DISAGREE	STRONGLY DISAGREE	STRONGLY AGREE	4	NO	NO	NO
35	AREA 22	Lilongwe	2	2	1	1	PIT LATRINE, CEMENT FLOOR		YES	YES		PUBLIC TAP		NO		YES	4	9		1	NO	1	PIT LATRINE, CEMENT FLOOR	PIT LATRINE, CEMENT FLOOR	NOT SURE	1	MALE	SECONDARY	MOSLEM	OVER 65		11-20000	NO PRIOR KNOWLEDGE	STRONGLY DISAGREE	STRONGLY DISAGREE	STRONGLY DISAGREE	STRONGLY DISAGREE	STRONGLY AGREE	4	NO	YES	YES
36	AREA 22	Lilongwe	2	3	3	3	UNIMPROVED SANITATION		YES	YES		PUBLIC TAP		YES		YES	6	15		3	NO	8	FOSSA ALTERNA	ECOLOGICAL SANITATION	YES	8	FEMALE	PRIMARY	MOSLEM	35-64		61-80000	PRIOR KNOWLEDGE	STRONGLY DISAGREE	STRONGLY AGREE	STRONGLY DISAGREE	STRONGLY AGREE	STRONGLY AGREE	4	NO	NO	YES
37	AREA 22	Lilongwe	2	1	1	1	PIT LATRINE, CEMENT FLOOR		YES	YES		PUBLIC TAP		NO		YES	2	5		0	NO	8	FOSSA ALTERNA	ECOLOGICAL SANITATION	YES	1	FEMALE	PRIMARY	CHRISTIAN	15-34	1	Less than 10,000	NO PRIOR KNOWLEDGE	STRONGLY DISAGREE	STRONGLY DISAGREE	STRONGLY DISAGREE	STRONGLY DISAGREE	STRONGLY DISAGREE	1	NO	NO	YES
38	AREA 22	Lilongwe	2	1	1	1	PIT LATRINE, CEMENT FLOOR		YES	NO		PIPE AT THE YARD		NO		YES	2	6		0	NO	1	PIT LATRINE, CEMENT FLOOR	PIT LATRINE, CEMENT FLOOR	NO	1	FEMALE	NO NOE	CHRISTIAN	OVER 65	1	Less than 10,000	NO PRIOR KNOWLEDGE	STRONGLY DISAGREE	STRONGLY DISAGREE	STRONGLY DISAGREE	STRONGLY DISAGREE	STRONGLY DISAGREE	1	NO	NO	YES
39	AREA 22	Lilongwe	2	3	3	3	UNIMPROVED SANITATION		YES	YES		PIPE AT THE YARD		NO		YES	5	26		4	NO	5	LINED PIT LATRINE	LINED PIT LATRINE, CEMENT FLOOR	YES	6	MALE	SECONDARY	CHRISTIAN	35-64		61-80000	PRIOR KNOWLEDGE	STRONGLY DISAGREE	STRONGLY AGREE	STRONGLY DISAGREE	STRONGLY DISAGREE	STRONGLY AGREE	4	YES	NO	YES
40	AREA 22	Lilongwe	2	2	1	1	PIT LATRINE, CEMENT FLOOR		YES	YES		PUBLIC TAP		NO		YES	2	5		1	NO	1	PIT LATRINE, CEMENT FLOOR	PIT LATRINE, CEMENT FLOOR	YES	7	MALE	PRIMARY	CHRISTIAN	35-64	2	21 to 40,000	PRIOR KNOWLEDGE	STRONGLY DISAGREE	STRONGLY DISAGREE	STRONGLY DISAGREE	STRONGLY DISAGREE	STRONGLY DISAGREE	1	YES	YES	YES
41	AREA 22	Lilongwe	2	3	3	3	UNIMPROVED SANITATION		YES	YES		PIPE AT THE YARD		YES		YES	2	8			NO	5	LINED PIT LATRINE	LINED PIT LATRINE, CEMENT FLOOR	NO	5	MALE	SECONDARY	CHRISTIAN	15-34			NO PRIOR KNOWLEDGE	DISAGREE	STRONGLY DISAGREE	STRONGLY DISAGREE	STRONGLY DISAGREE	STRONGLY DISAGREE	1	YES	NO	YES
42	AREA 22	Lilongwe	2	1	1	1	PIT LATRINE, CEMENT FLOOR		YES	YES		PIPE AT THE YARD		YES		YES	5	16		2	NO	5	LINED PIT LATRINE	LINED PIT LATRINE, CEMENT FLOOR	YES	5	MALE	SECONDARY	CHRISTIAN	35-64		21 to 40,000	PRIOR KNOWLEDGE	STRONGLY DISAGREE	AGREE	STRONGLY DISAGREE	STRONGLY AGREE	STRONGLY AGREE	4	YES	YES	YES
43	AREA 22	Lilongwe	2	2	1	1	PIT LATRINE, CEMENT FLOOR		YES	NO		PIPE AT THE YARD		NO		YES	3	11		4	NO	6	POUR FLUSH	FLUSHING TOILET	NOT SURE	6	MALE	SECONDARY	CHRISTIAN	35-64		over 80000	PRIOR KNOWLEDGE	STRONGLY DISAGREE	STRONGLY DISAGREE	STRONGLY DISAGREE	STRONGLY DISAGREE	STRONGLY AGREE	4	YES	YES	YES
44	AREA 22	Lilongwe	2	1	1	1	PIT LATRINE, CEMENT FLOOR		YES	YES		PIPE AT THE YARD		YES		YES	3	12			NO	8	FOSSA ALTERNA	ECOLOGICAL SANITATION	NO	8	FEMALE	PRIMARY	CHRISTIAN	35-64			NO PRIOR KNOWLEDGE	STRONGLY DISAGREE	STRONGLY AGREE	AGREE	STRONGLY AGREE	STRONGLY DISAGREE	1	NO	YES	YES
45	AREA 22	Lilongwe	2	3	3	3	UNIMPROVED SANITATION		YES	YES		PIPE AT THE YARD		YES		NO	1	4			NO	8	FOSSA ALTERNA	ECOLOGICAL SANITATION	NO	8	FEMALE	NO NOE	CHRISTIAN	OVER 65			NO PRIOR KNOWLEDGE	STRONGLY DISAGREE	STRONGLY DISAGREE	DISAGREE	STRONGLY DISAGREE	STRONGLY DISAGREE	1	NO	NO	NO
46	AREA 22	Lilongwe	2	1	1	1	PIT LATRINE, CEMENT FLOOR		YES	NO		PIPE AT THE YARD		NO		YES	3	14			NO	1	PIT LATRINE, CEMENT FLOOR	PIT LATRINE, CEMENT FLOOR	YES	5	MALE	COLEEGE	CHRISTIAN	35-64			NO PRIOR KNOWLEDGE	STRONGLY DISAGREE	STRONGLY DISAGREE	STRONGLY DISAGREE	STRONGLY DISAGREE	STRONGLY DISAGREE	1	YES	YES	YES
47	AREA 22	Lilongwe	2	1	1	1	PIT LATRINE, CEMENT FLOOR		YES	YES		PUBLIC TAP		NO		YES	7	21		1	NO	1	PIT LATRINE, CEMENT FLOOR	PIT LATRINE, CEMENT FLOOR	YES	8	MALE	SECONDARY	CHRISTIAN	15-34	1	11-20000	PRIOR KNOWLEDGE	STRONGLY DISAGREE	STRONGLY DISAGREE	STRONGLY DISAGREE	STRONGLY AGREE	DISAGREE	2	NO	NO	YES
48	AREA 22	Lilongwe	2	1	1	1	PIT LATRINE, CEMENT FLOOR		NO	NO		PUBLIC TAP		NO		YES	5	18		2	NO	8	FOSSA ALTERNA	ECOLOGICAL SANITATION	YES	8	MALE	SECONDARY	CHRISTIAN	15-34	2	21 to 40,000	PRIOR KNOWLEDGE	STRONGLY DISAGREE	STRONGLY DISAGREE	STRONGLY DISAGREE	STRONGLY AGREE	STRONGLY DISAGREE	1	YES	YES	YES
49	AREA 22	Lilongwe	2	2	1	1	PIT LATRINE, CEMENT FLOOR		NO	NO		PIPE AT THE YARD		NO		YES	4	14		2	NO	1	PIT LATRINE, CEMENT FLOOR	PIT LATRINE, CEMENT FLOOR	YES	6	MALE	SECONDARY	CHRISTIAN	35-64	2	21 to 40,000	PRIOR KNOWLEDGE	STRONGLY DISAGREE	STRONGLY AGREE	STRONGLY DISAGREE	STRONGLY AGREE	STRONGLY DISAGREE	1	NO	YES	YES
50	AREA 22	Lilongwe	2	1	1	1	PIT LATRINE, CEMENT FLOOR		YES	YES		PIPE AT THE YARD		NO		YES	4	15		1	NO	1	PIT LATRINE, CEMENT FLOOR	PIT LATRINE, CEMENT FLOOR	NO	1	FEMALE	PRIMARY	MOSLEM	35-64	2	21 to 40,000	PRIOR KNOWLEDGE	STRONGLY DISAGREE	STRONGLY DISAGREE	STRONGLY DISAGREE	STRONGLY DISAGREE	STRONGLY DISAGREE	1	NO	YES	YES
51	AREA 22	Lilongwe	2	1	1	1	PIT LATRINE, CEMENT FLOOR		YES	YES		PIPE AT THE YARD		NO		YES	4	18		2	NO	1	PIT LATRINE, CEMENT FLOOR	PIT LATRINE, CEMENT FLOOR	YES	8	MALE	PRIMARY	CHRISTIAN	15-34	2	21 to 40,000	NO PRIOR KNOWLEDGE	STRONGLY DISAGREE	STRONGLY DISAGREE	STRONGLY DISAGREE	STRONGLY DISAGREE	STRONGLY DISAGREE	1	NO	NO	YES
52	AREA 22	Lilongwe	2	2	1	1	PIT LATRINE, CEMENT FLOOR		YES	YES		PIPE AT THE YARD		YES		YES	5	16		3	NO	6	POUR FLUSH	FLUSHING TOILET	YES	6	MALE	PRIMARY	CHRISTIAN	35-64		61-80000	PRIOR KNOWLEDGE	STRONGLY DISAGREE	DISAGREE	STRONGLY DISAGREE	STRONGLY DISAGREE	STRONGLY AGREE	4	YES	YES	YES
53	AREA 22	Lilongwe	2	2	1	1	PIT LATRINE, CEMENT FLOOR		YES	YES		PUBLIC TAP		NO		NO	1	6		1	NO	5	LINED PIT LATRINE	LINED PIT LATRINE, CEMENT FLOOR	YES	7	FEMALE	PRIMARY	MOSLEM	35-64	2	21 to 40,000	PRIOR KNOWLEDGE	AGREE	STRONGLY AGREE	AGREE	STRONGLY DISAGREE	STRONGLY DISAGREE	1	NO	NO	NO
54	AREA 22	Lilongwe	2	3	3	3	UNIMPROVED SANITATION		NO	NO		PIPE AT THE YARD		NO		YES	2	14		1	NO	5	LINED PIT LATRINE	LINED PIT LATRINE, CEMENT FLOOR	NO	5	MALE	SECONDARY	CHRISTIAN	35-64	2	21 to 40,000	PRIOR KNOWLEDGE	AGREE	STRONGLY AGREE	STRONGLY DISAGREE	STRONGLY DISAGREE	STRONGLY DISAGREE	1	YES	YES	YES
55	AREA 22	Lilongwe	2	1	1	1	PIT LATRINE, CEMENT FLOOR		YES	NO		PIPE AT THE YARD		NO		NO	1	11		1	NO	11	EMPTY CURRENT PIT LATRINE	PIT EMPTYING	YES	6	MALE	PRIMARY	MOSLEM	35-64	2	21 to 40,000	NO PRIOR KNOWLEDGE	STRONGLY AGREE	DISAGREE	STRONGLY DISAGREE	AGREE	STRONGLY DISAGREE	1	YES	YES	NO
56	AREA 22	Lilongwe	2	3	3	3	UNIMPROVED SANITATION		YES	YES		PIPE AT THE YARD		NO		NO	1	15		1	NO	1	PIT LATRINE, CEMENT FLOOR	PIT LATRINE, CEMENT FLOOR	NO	1	MALE	SECONDARY	CHRISTIAN	35-64	2	21 to 40,000	PRIOR KNOWLEDGE	STRONGLY AGREE	AGREE	DISAGREE	STRONGLY DISAGREE	STRONGLY DISAGREE	1	NO	YES	NO
57	AREA 22	Lilongwe	2	1	1	1	PIT LATRINE, CEMENT FLOOR		YES	NO		PUBLIC TAP		NO		YES	5	15		1	NO	1	PIT LATRINE, CEMENT FLOOR	PIT LATRINE, CEMENT FLOOR	NO	1	MALE	PRIMARY	MOSLEM	15-34	1	11-20000	NO PRIOR KNOWLEDGE	STRONGLY DISAGREE	STRONGLY AGREE	STRONGLY DISAGREE	STRONGLY DISAGREE	STRONGLY DISAGREE	1	NO	NO	YES
58	AREA 22	Lilongwe	2	5	5	5	LINED PIT LATRINE, CEMENT FLOOR		NO	NO		PUBLIC TAP		NO		NO	1	9		1	NO	11	EMPTY CURRENT PIT LATRINE	PIT EMPTYING	NO	11	FEMALE	PRIMARY	CHRISTIAN	35-64	2	21 to 40,000	NO PRIOR KNOWLEDGE	DISAGREE	STRONGLY AGREE	STRONGLY AGREE	STRONGLY DISAGREE	STRONGLY DISAGREE	1	NO	NO	NO
59	AREA 22	Lilongwe	2	1	1	1	PIT LATRINE, CEMENT FLOOR		NO	NO		PIPE AT THE YARD		NO		NO	1	7		1	NO	1	PIT LATRINE, CEMENT FLOOR	PIT LATRINE, CEMENT FLOOR	NO	1	MALE	PRIMARY	CHRISTIAN	35-64	1	11-20000	NO PRIOR KNOWLEDGE	STRONGLY DISAGREE	AGREE	STRONGLY DISAGREE	AGREE	STRONGLY DISAGREE	1	YES	YES	NO
60	AREA 22	Lilongwe	2	2	1	1	PIT LATRINE, CEMENT FLOOR		YES	YES		PUBLIC TAP		NO		YES	3	14		4	NO	8	FOSSA ALTERNA	ECOLOGICAL SANITATION	YES	8	MALE	PRIMARY	CHRISTIAN	35-64	4	over 80000	PRIOR KNOWLEDGE	STRONGLY DISAGREE	STRONGLY AGREE	STRONGLY DISAGREE	STRONGLY AGREE	STRONGLY DISAGREE	1	YES	YES	YES
61	AREA 22	Lilongwe	2	1	1	1	PIT LATRINE, CEMENT FLOOR		YES	YES		PUBLIC TAP		NO		YES	3	12		0	NO	11	EMPTY CURRENT PIT LATRINE	PIT EMPTYING	NO	11	FEMALE	SECONDARY	CHRISTIAN	35-64	1	Less than 10,000	NO PRIOR KNOWLEDGE	STRONGLY DISAGREE	STRONGLY AGREE	STRONGLY DISAGREE	STRONGLY DISAGREE	STRONGLY DISAGREE	1	NO	NO	YES
62	AREA 22	Lilongwe	2	5	5	5	LINED PIT LATRINE, CEMENT FLOOR		YES	YES		PIPE AT THE YARD		NO		YES	6	22		2	NO	5	LINED PIT LATRINE	LINED PIT LATRINE, CEMENT FLOOR	NO	5	MALE	NO NOE	MOSLEM	OVER 65	3	41-60000	PRIOR KNOWLEDGE	STRONGLY DISAGREE	STRONGLY DISAGREE	STRONGLY DISAGREE	STRONGLY DISAGREE	DISAGREE	2	YES	YES	YES
63	AREA 22	Lilongwe	2	1	1	1	PIT LATRINE, CEMENT FLOOR		YES	YES		PUBLIC TAP		NO		NO	1	4		4	NO	11	EMPTY CURRENT PIT LATRINE	PIT EMPTYING	YES	7	FEMALE	SECONDARY	CHRISTIAN	35-64	4	61-80000	PRIOR KNOWLEDGE	AGREE	STRONGLY DISAGREE	STRONGLY DISAGREE	STRONGLY DISAGREE	STRONGLY DISAGREE	1	YES	NO	NO
64	AREA 22	Lilongwe	2	1	1	1	PIT LATRINE, CEMENT FLOOR		YES	YES		PIPE AT THE YARD		NO		NO	1	3		2	NO	1	PIT LATRINE, CEMENT FLOOR	PIT LATRINE, CEMENT FLOOR	YES	7	MALE	SECONDARY	CHRISTIAN	35-64	2	21 to 40,000		STRONGLY AGREE	STRONGLY DISAGREE	STRONGLY DISAGREE	STRONGLY AGREE	STRONGLY DISAGREE	1	YES	YES	NO
